# Supplementary material for: Gastrointestinal Fibroblasts Have Specialized, Diverse Transcriptional Phenotypes: A Comprehensive Gene Expression Analysis of Human Fibroblasts
Source: PLoS One. 2015 Jun 5;10(6):e0129241. doi: 10.1371/journal.pone.0129241 (PMC4457624; doi:10.1371/journal.pone.0129241)
Supplement: S1 Table — (XLSX) [file pone.0129241.s007.xlsx]

## Sheet: Sheet1
Sample	SEX	Age	Race
CoSMFs3.CEL	M	65	Japanese
CoSMFs4.CEL	F	61	Japanese
CoSMFs8.CEL	F	71	Japanese
CoSMFs11.CEL	F	58	Japanese
CoSSFs3.CEL	M	65	Japanese
CoSSFs4.CEL	F	61	Japanese
CoSSFs8.CEL	F	71	Japanese
CoSSFs11.CEL	F	58	Japanese
DeFs1.CEL	F	36	Japanese
DeFs2.CEL	F	65	Japanese
DeFs3.CEL	F	50	Japanese
DeFs5.CEL	F	43	Japanese
DuSMFs3.CEL	M	82	Japanese
DuSMFs4.CEL	M	65	Japanese
DuSMFs5.CEL	M	63	Japanese
DuSSFs3.CEL	M	82	Japanese
DuSSFs4.CEL	M	65	Japanese
DuSSFs5.CEL	M	63	Japanese
EsSMFs1.CEL	F	64	Japanese
EsSMFs4.CEL	F	65	Japanese
EsSMFs7.CEL	M	78	Japanese
EsSSFs1.CEL	F	64	Japanese
EsSSFs4.CEL	F	65	Japanese
EsSSFs7.CEL	M	78	Japanese
GaFs1.CEL	F	73	Japanese
GaFs2.CEL	M	74	Japanese
GaFs4.CEL	F	73	Japanese
HSCs1.CEL	M	5	Caucasian
HSCs2.CEL	F	54	Caucasian
ILSMFs1.CEL	F	65	Japanese
ILSMFs3.CEL	F	74	Japanese
ILSMFs5.CEL	M	61	Japanese
ILSSFs1.CEL	F	65	Japanese
ILSSFs3.CEL	F	74	Japanese
ILSSFs5.CEL	M	61	Japanese
LiFs2.CEL	F	58	Japanese
LiFs6.CEL	M	54	Japanese
LiFs7.CEL	F	50	Japanese
LuFs3.CEL	F	83	Japanese
LuFs4.CEL	F	66	Japanese
LuFs5.CEL	F	50	Japanese
C_MaFs1.CEL	F	66	Caucasian
C_MaFs2.CEL	F	53	Caucasian
C_MaFs3.CEL	F	43	Caucasian
J_MaFs1.CEL	F	36	Japanese
J_MaFs3.CEL	F	65	Japanese
J_MaFs4.CEL	F	50	Japanese
J_MaFs5.CEL	F	43	Japanese
PrFs1.CEL	M	36	Caucasian
PrFs2.CEL	M	NA	Caucasian
PrFs3.CEL	M	48	Caucasian
StSMFs2.CEL	M	74	Japanese
StSMFs9.CEL	M	69	Japanese
StSMFs10.CEL	F	57	Japanese
StSSFs2.CEL	M	74	Japanese
StSSFs9.CEL	M	69	Japanese
StSSFs11.CEL	M	73	Japanese
UtFs1.CEL	F	33	Caucasian
UtFs2.CEL	F	46	Caucasian
UtFs3.CEL	F	28	Caucasian
VAFs2.CEL	M	65	Japanese
VAFs3.CEL	F	83	Japanese
VAFs4.CEL	F	66	Japanese
