# Supplementary material for: Gastrointestinal Fibroblasts Have Specialized, Diverse Transcriptional Phenotypes: A Comprehensive Gene Expression Analysis of Human Fibroblasts
Source: PLoS One. 2015 Jun 5;10(6):e0129241. doi: 10.1371/journal.pone.0129241 (PMC4457624; doi:10.1371/journal.pone.0129241)
Supplement: S2 Table — (XLSX) [file pone.0129241.s008.xlsx]

## Sheet: Sheet1
Antibody	Host	Dilliution	Manufacturer	Experiment
Vimentin	Mouse Monoclonal	1:100	Dako	Immunofluorence
Cytokeratin	Mouse Monoclonal	1:200	Dako	Immunofluorence
Calretinin	Mouse Monoclonal	1:100	Dako	Immunofluorence
GFAP	Mouse Monoclonal	1:50	Dako	Immunofluorence
Desmin	Mouse Monoclonal	1:100	Dako	Immunofluorence
CD31	Mouse Monoclonal	1:100	Dako	Flow cytometry
CD34	Mouse Monoclonal	1:100	Dako	Flow cytometry
CD45	Mouse Monoclonal	1:100	eBioscience	Flow cytometry
CD68	Mouse Monoclonal	1:100	Dako	Flow cytometry
CD105	Mouse Monoclonal	1:100	Dako	Flow cytometry
HOXA10	Goat Polyclonal	1:100	Santa, Cruz	Immunofluorence
HOXB8	Mouse Monoclonal	1:100	Abcam	Immunofluorence
PITX1	Rabbit Polyclonal	1:100	Atlas antibodies	Immunofluorence
MSX1	Rabbit Polyclonal	1:100	Sigma	Immunofluorence
