# Supplementary material for: Gastrointestinal Fibroblasts Have Specialized, Diverse Transcriptional Phenotypes: A Comprehensive Gene Expression Analysis of Human Fibroblasts
Source: PLoS One. 2015 Jun 5;10(6):e0129241. doi: 10.1371/journal.pone.0129241 (PMC4457624; doi:10.1371/journal.pone.0129241)
Supplement: S3 Table — (XLSX) [file pone.0129241.s009.xlsx]

## Sheet: Sheet1
Gene Name	Forward	Reverse
GAPDH	5' - GCACCGTCAAGGCTGAGAAC - 3'	5' - ATGGTGGTGAAGACGCCAGT - 3'
HOXA10	5' - CAGCTGTCCCTTGGCAGTGAT - 3'	5' - TCCAGTGTCTGGTGCTTCGTG - 3'
HOXB8	5' - CCCGGCAATTTCTACGGCTA - 3'	5' - AGTCTGCGTACTGCACCAGGTC - 3'
MSX1	5' - GCAAGTTCCGCCAGAAGCA - 3'	5' - CGGTTCTGGAACCATATCTTCAC - 3'
PITX1	5' - TCCCTGTGTATGTTGGACTGACTG -3'	5' - CTTAGCACGCTCGGACTATGG - 3'
