# Supplementary material for: Gastrointestinal Fibroblasts Have Specialized, Diverse Transcriptional Phenotypes: A Comprehensive Gene Expression Analysis of Human Fibroblasts
Source: PLoS One. 2015 Jun 5;10(6):e0129241. doi: 10.1371/journal.pone.0129241 (PMC4457624; doi:10.1371/journal.pone.0129241)
Supplement: S4 Table — (XLSX) [file pone.0129241.s010.xlsx]

## Sheet: GIFs Signature Genes
Probe Set ID	p (Corr)	FC	CoSMFs11.CEL(normalized)	CoSMFs3.CEL(normalized)	CoSMFs4.CEL(normalized)	CoSMFs8.CEL(normalized)	CoSSFs11.CEL(normalized)	CoSSFs3.CEL(normalized)	CoSSFs4.CEL(normalized)	CoSSFs8.CEL(normalized)	DuSMFs3.CEL(normalized)	DuSMFs4.CEL(normalized)	DuSMFs5.CEL(normalized)	DuSSFs3.CEL(normalized)	DuSSFs4.CEL(normalized)	DuSSFs5.CEL(normalized)	EsSMFs1.CEL(normalized)	EsSMFs4.CEL(normalized)	EsSMFs7.CEL(normalized)	EsSSFs1.CEL(normalized)	EsSSFs4.CEL(normalized)	EsSSFs7.CEL(normalized)	ILSMFs1.CEL(normalized)	ILSMFs3.CEL(normalized)	ILSMFs5.CEL(normalized)	ILSSFs1.CEL(normalized)	ILSSFs3.CEL(normalized)	ILSSFs5.CEL(normalized)	StSMFs10.CEL(normalized)	StSMFs2.CEL(normalized)	StSMFs9.CEL(normalized)	StSSFs11.CEL(normalized)	StSSFs2.CEL(normalized)	StSSFs9.CEL(normalized)	DeFs1.CEL(normalized)	DeFs2.CEL(normalized)	DeFs3.CEL(normalized)	DeFs5.CEL(normalized)	GaFs1.CEL(normalized)	GaFs2.CEL(normalized)	GaFs4.CEL(normalized)	HSCs1.CEL(normalized)	HSCs2.CEL(normalized)	LiFs2.CEL(normalized)	LiFs6.CEL(normalized)	LiFs7.CEL(normalized)	LuFs3.CEL(normalized)	LuFs4.CEL(normalized)	LuFs5.CEL(normalized)
AFFX-ThrX-5_at	0.00934212	2.40676	3.38223	3.50877	3.13694	2.93251	2.59726	3.37775	2.87586	2.74996	-0.0489125	0.778363	-0.304111	0.398414	-0.295977	0.645501	-1.62487	-2.21206	-1.12356	0.150746	0.801099	-0.811136	0.684147	-0.50245	-2.40536	-0.620122	-2.49545	-0.21537	3.02087	3.13649	3.36776	3.05806	3.37051	2.62801	-2.41067	-2.15754	0.200729	-2.03619	-0.0461683	0.479439	0.595912	-0.565704	-0.18609	-1.39555	-0.0810513	-2.79795	2.37302	2.10026	2.90046
AFFX-HUMISGF3A/M97935_5_at	5.08382e-06	2.15907	2.31778	0.608556	1.87588	1.59866	2.05001	1.52921	0.172142	1.12372	-0.308728	-0.186142	-0.125909	0.418137	0.692644	0.102063	1.13302	-0.014997	-0.535037	1.7877	0.607069	1.28561	-0.147898	0.691109	-0.292357	0.144936	-0.401221	-0.625899	1.66093	1.72675	1.86126	1.58898	2.86642	2.04947	1.44899	-0.383276	-0.494987	-0.155957	-0.117678	-0.421754	0.0973144	0.0758462	0.355847	-0.528709	-0.785818	-0.855536	-0.631134	-0.230768	0
200951_s_at	8.60857e-05	2.2981	1.02189	0.210823	0.786069	0.137026	0.0986061	-1.09931	-0.917983	0.00860596	0.407476	0.308506	0.380975	1.06238	0.626793	-0.125763	0.903613	1.00931	0.0934753	1.98033	1.06413	-0.209189	0.696446	0.646089	0.679819	-0.0120101	-2.22119	-2.68479	0.0885143	0.366766	0.0951023	0.732776	0.327452	0.49844	0	-1.43468	-0.73138	-0.162727	0.111619	-0.131555	-0.36657	-2.11328	-3.22098	-1.37146	-3.28236	-1.87132	-0.989368	-0.0578141	-1.79919
200953_s_at	0.000723869	2.03143	1.15479	0.100697	0.545535	-0.347834	0.115596	-0.781011	-1.4151	-0.40899	0.681518	0.884782	1.07702	0.947472	0.857379	0.585081	0.723238	0.484702	0.370336	1.34044	0.474396	-0.459003	0.500014	0.162478	0.205673	0.190406	-2.19241	-2.80426	0	0.416428	0.165758	0.567112	0.760076	0.132782	0.122642	-0.397654	-0.426003	-0.536661	-0.195349	-0.434189	-0.223429	-2.55819	-2.72194	-2.16256	-4.08751	-2.42582	-0.909211	-0.200905	-0.802014
201060_x_at	6.62257e-06	2.04553	1.41485	1.57494	1.85413	1.51835	-0.898682	-0.758605	-0.256244	-0.0624743	0.813432	0.838199	0.875305	0.995056	0.981484	0.657448	0.259501	0.184239	0.24611	-1.21598	-0.136562	-0.450088	0.902348	0.672581	1.15273	0.75073	-0.512338	-1.07908	1.47004	2.19948	1.31593	0.641192	0.357408	1.07718	-0.889458	-0.599925	0.28628	-1.00698	0.617385	0	0.496959	-0.0934868	-0.779393	0.0564079	-0.0684223	0.0294428	0.147777	0.11107	0.241036
201148_s_at	0.00055672	2.20408	1.00934	1.86868	-0.26913	0.792614	0.0389299	-1.23681	1.1643	2.08701	0.57927	-0.778173	-0.825682	-1.26695	-0.43799	-0.911231	0.563015	0.955372	2.58792	1.17983	1.31275	-0.126616	-0.0966969	-1.00685	-0.348568	-1.48308	-1.60554	0.431849	2.37113	1.25207	1.56403	1.8269	0.0375528	1.124	0.108534	-1.17618	-1.05023	-1.36155	-1.80807	-2.51771	-2.94358	-2.25833	-1.07964	-0.96317	-1.27466	0	0.0140858	1.05233	0.225795
201348_at	0.00182412	2.4597	-0.03335	0.843341	-0.282392	-0.521463	-2.19838	-1.46143	-1.41422	-1.68475	2.08955	2.02014	2.56754	2.21155	1.72634	2.36482	-0.0226192	0.763355	1.07532	0.103557	0.848058	-0.0228825	2.38596	2.29094	1.94247	2.31499	0.432452	1.35532	-0.343356	0.290491	-2.15188	-0.0760822	-1.5409	-1.51977	-3.56895	0.120337	0	0.220342	0.0764113	-0.6211	0.482921	-1.59671	-0.34717	1.0531	0.40545	1.57227	0.841742	0.184219	0.125723
201427_s_at	0.000389537	2.81192	1.01123	1.33452	1.24719	0.0322056	0.0380049	0.450609	-0.278236	-0.762804	0.616998	1.44911	1.47972	1.33565	1.02956	1.23427	0.533649	0.0990219	0.564552	-0.760899	-0.120789	-0.890437	0.681145	0.153035	0.224258	0.660937	0.762524	0.59005	-0.520669	-2.26287	-2.01635	0.757502	-0.962666	0.622481	-1.62494	0.536139	-0.125101	-1.03545	-4.468	-2.44477	-0.506146	-1.33748	-6.24571	-1.75355	-2.49774	-1.90933	1.89257	1.77208	1.51677
201451_x_at	0.002723	2.02448	1.20258	0.995155	0.968484	0.0716381	0.990653	1.14699	1.18357	1.5335	0.401364	-2.55489	1.20053	0.407073	-0.102684	-0.891501	-1.17325	-0.293038	-1.55859	0.42467	-1.69021	0.933875	0.0162148	0.892525	-2.47365	1.40902	-1.15609	-1.21641	1.51175	0.586391	1.42784	0.801641	0.544848	1.79558	-0.0615349	-1.48217	-0.423416	-0.710991	0.43379	-1.49719	0.315366	-2.89051	0.810157	-1.15831	-1.48626	-1.58734	-1.38676	1.19741	-1.90104
201909_at	0.00142442	17.2403	6.54496	6.26153	4.71288	6.3547	6.41297	6.55331	7.00844	6.13884	6.71806	6.65255	6.5826	6.51414	6.71534	6.60543	-3.42898	6.46386	6.93984	-6.13101	6.81516	6.32542	-2.93994	-3.51137	-1.55587	-1.88874	-3.27299	-2.87526	-3.57256	6.31086	-1.83142	5.71636	6.40059	6.43929	6.32823	-5.46641	-3.29648	-4.28505	-2.33016	-5.73413	-4.5629	6.69245	-2.31317	-3.26436	6.21992	0	-3.22109	6.73459	-6.22847
201925_s_at	1.05095e-07	2.19425	1.49303	1.58415	1.92202	1.59663	0	-0.541516	-0.46958	0.582421	0.076539	0.806946	0.417082	0.449019	0.909912	0.229354	0.683997	0.204686	0.633411	0.187653	-0.171113	0.0302362	0.161174	0.236406	0.62176	0.0696821	-0.617063	0.0547276	1.2368	0.867967	1.03333	1.85948	1.9261	1.3696	0.471455	-0.560156	-0.182226	-0.253235	0.147877	0.690641	1.04326	-0.368363	-0.423529	-1.08646	-0.826887	-1.02797	-0.720816	-0.654345	-0.815351
201926_s_at	1.28793e-08	2.04514	0.882832	1.09979	1.59069	0.968873	-0.195583	-0.907282	-0.046504	0.0490112	0.195551	0.62407	0.179857	0.64807	0.906261	0.350381	0.912326	0.719068	0.464919	0.304129	-0.105781	-0.0188818	0.23134	0.394824	0.521705	0	-0.418391	0.601324	0.579631	0.403159	0.0563412	1.43976	1.40375	0.950353	0.298179	-0.0036869	0.0133858	-0.638353	-0.387177	0.199672	0.574903	-0.386995	-1.04553	-0.888625	-0.885213	-0.949023	-0.73405	-0.894547	-1.11109
202376_at	0.000367993	2.78668	1.20236	0.0705042	-0.260561	-0.672591	0.831076	0.260458	1.36375	-0.865291	0.689124	0.724462	0.596825	1.0779	1.59759	1.58657	0.705522	2.6661	1.86486	0.964195	2.70403	0.849861	-1.35824	-1.23686	-1.82906	0.292247	1.33516	0.360469	2.7131	-1.24141	2.28595	2.47324	-0.330493	1.40417	-1.44484	-4.82617	-5.6489	-4.49832	-0.626223	0	-0.097538	-0.640742	-0.0678177	-0.279131	-0.567634	-0.104499	-2.3781	-0.348059	-0.611281
202481_at	3.81973e-05	2.54487	0.881536	0.541779	-0.669662	-0.570704	-0.0734272	-0.455436	0	-0.390356	-0.0177317	0.0600595	0.877613	0.469954	0.475908	0.793712	0.762526	0.302906	2.60501	1.1005	0.825612	1.99019	-0.943345	0.201361	-0.699583	0.202079	0.130614	1.51829	0.786053	0.245906	0.92578	0.431323	2.12496	1.89416	-0.487035	-0.459321	-1.45329	-2.12	-1.98874	-1.35522	-1.7157	-1.33816	-1.15635	-3.47131	-3.55528	-2.1966	-0.594027	-0.524786	-1.06055
202687_s_at	2.17089e-06	4.32707	1.65857	2.96214	1.70486	1.29167	0.181887	-0.10774	0.891008	0.456825	1.49083	3.29877	2.911	2.59268	2.70297	3.02701	0.285431	0	0.640584	-0.0248051	0.904115	0.125257	0.381825	-1.06589	0.270932	0.260388	0.841455	0.139867	0.374298	-1.47772	-2.15759	0.615128	-1.22664	1.23301	-1.64692	1.07874	-0.877974	-1.78452	-0.92315	-0.232733	-2.24071	-1.33294	-2.61116	-7.03343	-2.04655	-2.59071	-1.22738	-1.77108	-0.700169
202688_at	5.08382e-06	3.60635	1.76653	2.76458	1.12001	0.892171	0.195407	-0.562725	0.537329	0.615586	1.6018	3.15929	2.87232	2.62674	2.73649	3.02602	0.230466	0.284868	0.870051	-0.108212	0.949095	0.126629	0.468417	-0.745651	0.0215459	0.36237	1.1038	0.474071	0.168062	-2.16134	-2.80435	0.477509	-2.12172	0.86771	-0.83105	1.02842	-0.782066	-2.6034	-0.551482	-0.759709	-2.124	-1.22224	-3.26694	-2.73927	-1.90861	-2.54359	-1.25355	-1.03035	-0.508262
202869_at	0.000799534	2.40964	0.105934	0.835925	0.769474	-1.19163	0.24691	1.4494	0.781986	1.10251	1.32088	2.20272	0.65062	1.70566	1.66702	0.526475	-0.760237	0.365837	1.14859	0.202155	1.31893	0.0659003	-0.614616	0.294461	-0.982668	0.834024	1.54083	2.77032	1.02177	-0.104	-1.05477	0.26906	-3.63804	-0.997729	-0.734224	0.802979	-0.955357	-2.47346	-3.46017	0.0873504	-1.9069	-1.13748	0.00530195	-0.629315	-3.02876	-0.198448	-0.290634	-0.886152	-0.784456
202992_at	8.74269e-07	19.5549	0.165384	2.04009	0.416937	0.242968	-0.786383	-0.748757	2.36936	2.9452	4.0184	3.81053	4.05011	4.40547	5.11083	3.9571	0.397424	0.894417	-1.15767	-2.57831	0.833317	-0.667909	0	1.06352	-1.39399	2.46216	3.07131	-0.943346	3.31556	-1.11859	2.95226	2.06227	1.59265	1.93016	-3.47023	-6.03624	-6.79519	-7.18733	-0.42074	-0.197416	2.9242	-5.59781	-0.585013	0.0415096	0.396007	1.73691	-1.3924	0.091444	-2.25463
203066_at	0.00066316	2.00017	0.195204	0.282383	1.23428	0.175625	-0.648759	-1.53572	0.234667	-0.253609	-0.0521421	1.12455	-1.08776	1.04475	0.577785	-0.650616	-0.129864	-0.922235	0.158192	0.0530739	-1.01988	0.330268	0.532561	0.567649	0.568554	0.0538473	-0.912721	0.290537	1.99088	1.41203	2.35226	1.46251	0.0374498	0.756362	-0.720789	-3.49695	-1.87051	0.306402	-0.317462	-1.9601	-1.34517	-1.98207	0.723776	0.00253868	-1.45778	0.711682	1.13139	0.954624	-1.344
203126_at	4.50534e-06	2.77478	1.31594	1.26375	1.71762	1.33583	-0.58541	-1.97719	0.404403	0.99589	1.13632	1.75121	1.89589	1.9084	1.39713	2.158	-0.111924	0.319791	0.895662	-1.10157	0.0749731	-0.0643806	1.09129	1.02889	1.66805	0.516915	0.1032	-0.737408	0.711932	0.296747	0.119128	1.14696	-0.366553	0	-0.394538	-0.43019	0.749195	-0.876433	-1.83098	-2.41033	-1.45457	-0.902427	-2.35178	-0.523363	-1.3766	-0.577547	1.17046	0.859005	-0.114113
203185_at	6.66082e-05	3.07146	1.00449	3.49754	-0.17627	0.195106	-1.32294	0.657453	-0.83222	-0.548021	2.12927	2.56106	2.54964	2.14785	3.01227	2.50253	0.166183	2.17312	2.27275	-0.807107	3.1691	-0.744784	2.16451	0.864257	-1.03381	2.08773	-0.151306	-0.591926	0.442417	-0.511526	-0.0237007	0.79885	0.149812	0.693606	-0.109036	0.641222	1.69443	-1.75988	-1.58235	-2.2332	-3.16669	-0.622814	-3.52835	-1.76415	-2.1188	-2.49888	-2.71792	-2.92631	-1.97878
203186_s_at	0.0108441	2.06656	0.371545	0.0170736	-0.400901	1.11946	-0.36672	-0.473114	0.725994	0.926588	0.380066	0.222353	0.595517	0.176743	0.222597	0.392446	-0.538904	-0.267544	0.309305	-0.633105	-0.207214	-0.31498	0.794027	0.467826	0.182034	0.512473	-0.418523	-0.304399	-0.654003	-2.9876	-0.795524	0.791657	-0.724396	-0.292518	0.270919	0.952229	0.674489	0.968714	-1.44247	-1.8549	-1.95956	-2.57485	-6.90352	-5.37587	-4.78545	-5.36052	0	-0.203654	-0.172829
203414_at	2.23958e-05	2.25035	1.57465	1.72831	2.70378	1.81807	-0.687736	-0.914706	-1.35606	-0.826625	1.08498	1.61827	1.52584	0.923778	1.45337	1.43128	1.32762	0.564434	0.873769	-0.241186	-0.20405	-0.18402	1.40502	1.4199	1.88736	0.531745	-0.976793	-0.999546	1.45666	1.07372	0.819865	1.11546	0.333625	0.631371	-1.16419	-0.754288	0	-0.798193	0.682709	1.15482	0.545036	0.460126	-0.250264	-0.723121	-0.598893	-0.881907	0.096262	1.34246	0.661317
203426_s_at	0.00991899	2.1562	0.93781	1.52899	0.0225363	-0.683185	-2.89727	-2.64702	-3.40525	-3.16261	0.773797	1.57641	1.091	0.903707	1.18079	0.680025	0.140869	1.52858	0.467669	-0.0588646	0.282574	-1.53393	1.17538	2.12581	0	0.883161	-1.86828	-1.2912	0.888242	1.62245	-0.216355	0.155079	0.0412941	0.536734	-4.27476	-2.31803	-3.22924	-5.56642	-0.930059	0.266499	-0.213375	1.35004	2.4627	-0.226754	0.921846	1.53606	0.139877	0.135971	0.401499
203523_at	0.00356654	3.32155	0.650864	1.44747	-1.37383	-0.649714	-3.57034	-0.585505	-3.68097	-0.211918	2.29957	1.71972	1.87716	1.44166	2.53808	2.60918	-0.081471	3.04422	3.85993	-0.0338664	2.31088	2.27136	3.37719	3.05748	2.49474	3.16615	1.54935	1.87284	-0.351138	-2.79494	-2.7201	1.90244	-3.14658	-3.13757	-2.3909	1.90594	0.573122	-2.7024	-3.55544	-2.7957	-3.20204	-2.59827	0.326513	-4.13473	-3.03493	-2.75934	-2.03495	0.349924	-2.299
203561_at	0.00015658	2.26789	0.886396	0.278348	-1.29219	-1.27434	0.0252509	0.521196	0.141239	-1.28278	0.115037	1.10327	0.799075	0.193137	0.557961	1.10283	1.3582	0.589032	1.25049	1.24936	0.708446	0.172908	1.90339	0.491247	-2.03153	0.0274649	-1.17312	-1.2681	0.183295	0.775801	0.469764	0.810607	0.0349484	-0.0766869	0.046504	0.10866	-0.93467	0.18139	-0.573054	-3.55983	-3.70721	0	-2.10632	-0.318284	-3.91311	-0.485498	-0.909441	-0.351601	0.131639
203661_s_at	5.78376e-06	2.35709	1.20933	1.21052	1.62718	0.867723	-0.885738	-0.44744	0.0790462	-0.293378	1.94701	0.959119	1.56976	1.16178	0.963642	1.91406	-0.191578	0.462534	0.196867	0.0319023	-0.377241	-0.373867	2.05245	1.97213	1.0129	1.19864	-0.94626	-0.752794	2.53113	3.27815	2.00861	3.00836	2.5621	1.57618	-0.682396	-0.843372	-0.213184	-0.418732	0.398123	-0.204758	-1.27076	-0.676697	-0.121558	-1.46582	-0.434226	-0.73596	0.0709381	-0.381131	0.26536
203662_s_at	8.16415e-05	3.34603	1.61097	2.14387	2.50946	1.17757	-0.679561	-0.880942	-0.806689	-0.33512	2.61961	1.63041	2.32099	1.73869	1.8147	2.73712	-1.02592	0.838921	-0.47925	0.283217	-0.638749	-0.911223	2.90244	2.57219	1.23977	1.29939	-0.526819	-4.19191	3.3302	3.86462	2.86357	3.84215	3.36274	2.42848	-1.16418	-3.04331	-0.178061	-1.99755	-1.16883	-0.0787725	-0.402158	-0.0141211	-0.287871	-2.52167	-1.48342	-2.88864	0.235342	-0.585267	0.663199
203680_at	0.00708583	2.26656	2.49088	3.38937	2.76383	2.01441	-1.231	-1.60974	-2.36671	-3.05425	2.31536	2.30438	2.17323	1.90512	2.15159	2.14572	1.55729	1.08308	-1.03298	-2.21594	0.216174	-2.91254	2.1252	1.28643	1.69267	0.409038	-1.60155	-2.4804	1.24718	1.73366	0.526846	-0.686896	-1.67914	0.886096	-3.05449	-0.548196	-0.681264	-1.70693	1.25454	0.946912	0.113683	0.653456	-1.93482	-1.84488	-1.1882	-1.3771	-0.505084	-0.981134	0
203726_s_at	0.00297264	2.33585	0.834365	1.4381	1.10475	0.764192	-1.12779	-1.76632	-0.497423	-3.91113	0.896605	-1.3873	0.841461	0.338339	-1.05474	1.42171	1.77869	-0.184489	2.02348	1.94011	-0.761369	0.428265	2.43299	2.33834	1.33512	0.671422	0.36217	-0.395129	2.20401	1.82366	2.13342	1.5791	0.562356	-0.454654	-2.33199	-0.549981	-2.56852	-0.672534	-1.11616	-0.638392	-2.45333	-0.228171	0	-4.4477	-4.18582	-3.38068	-1.89845	-1.00423	-0.789283
204037_at	1.55414e-09	2.03194	0.988157	1.01241	0.570925	0.390801	-0.270023	-0.0488863	-0.491405	0.196293	0.809464	0.701407	0.907039	0.919991	0.579959	0.817031	0.17094	0.514412	0.00138474	-0.586036	-0.00922298	0.527616	0.992442	0.79357	1.02688	0.662666	0.405629	-0.336486	0.560121	0.963911	0.98913	0.576823	0.119375	0.108301	-0.467407	-0.418619	-0.779225	-0.913547	-0.264641	-0.691709	-0.678549	-0.696889	-1.53064	-0.803945	-1.6694	-1.34273	-0.5515	-0.78572	-0.431837
204072_s_at	5.76353e-06	2.28366	1.04342	1.2712	0.870013	1.02404	0.910638	0.656961	1.16118	-1.21925	0.309186	0.141754	0.654352	0.56927	0.729479	0.340532	0.286322	0.401112	0.426007	0.0929413	0.389666	-0.564054	-0.917808	0	0.364903	-0.62167	-0.346282	-0.527225	0.951384	0.62611	1.08785	0.661815	1.06244	0.980809	-0.234416	-1.16185	-1.24723	-0.643097	-0.748424	-1.57953	-3.03777	-2.35094	-0.686151	-1.83767	-2.48255	-1.65719	-0.957421	-0.677512	-0.332201
204271_s_at	0.000234615	3.69834	2.01542	1.69294	2.88462	1.9337	0.797539	-0.508646	2.10099	3.67493	0.6116	2.61758	1.06614	2.29516	2.46847	0.70756	1.00861	-1.37098	-2.32177	-3.19094	0.770663	-0.82909	1.93507	1.49615	1.35507	1.65505	-0.232639	-0.62409	1.92699	1.05054	0.23337	0.273781	-0.6493	1.80286	-4.05225	-2.73348	-0.158546	-2.57371	2.2356	3.06958	3.44663	2.65195	-1.73805	1.45215	0.784001	1.19838	-1.08507	-0.0413523	-3.14351
204273_at	0.000213337	4.87128	1.9589	2.23867	3.16301	1.46222	1.12559	0	2.30244	3.32462	0.558579	2.89931	0.860269	2.34045	2.75012	0.631293	1.2595	-1.86367	-2.67608	-4.05369	0.36368	-1.05496	1.51503	0.898969	0.690206	1.76629	-0.508753	-0.572749	2.09542	0.393676	0.641664	-0.500437	-0.54768	1.84294	-5.48545	-3.47988	-1.60141	-4.10294	2.76405	3.64054	3.78178	2.8647	-2.97738	1.8477	0.518975	1.51001	-1.59498	-0.327488	-3.29025
204396_s_at	8.50466e-06	2.2509	1.04043	1.21912	1.19354	0.700145	-1.34128	-1.02416	-0.965197	-0.648009	0.31778	1.12052	0.992631	0.905012	1.10212	0.765404	0.299368	0.781044	0.885224	-0.620387	0.536382	0.34525	0.676639	0.408795	0.645488	-0.0494051	-1.4111	-0.886205	1.24115	1.55039	1.11085	0.904533	0.2281	0.730374	-1.2894	-0.912416	-0.590318	-2.39006	0.151732	-0.0856972	-0.848674	-0.501798	-0.254846	0	0.383926	0.798826	0.268024	0.200621	-0.140306
204409_s_at	0.00309511	8.46018	6.51028	5.50344	4.28309	5.66941	6.62117	6.31747	7.9177	5.41892	5.55619	5.82882	5.8177	5.28837	5.29926	5.5835	-0.233098	5.83615	6.02438	-3.31025	5.77912	6.3245	-2.21989	-3.82922	-0.511923	-4.69869	-4.06882	-0.141264	-1.13747	5.73878	-0.69578	5.36459	6.43402	6.58769	6.01708	-4.69869	-1.00223	-0.174464	-1.74405	-0.650084	-4.22249	6.17627	-2.05019	-2.4751	5.56023	0	-0.735615	6.08082	-1.7204
204410_at	0.0045436	3.47842	2.95368	3.26315	1.47027	1.78794	3.48055	3.42379	3.94146	2.23429	2.80137	2.80929	2.65259	2.54817	2.65101	2.8088	-2.02206	2.7593	3.30549	-0.472991	3.03355	3.22087	-1.4182	-2.982	-2.04998	-0.89217	-1.35728	-4.36219	-2.40983	2.37787	-1.3427	1.4886	2.86305	2.61409	3.13768	-1.43392	-0.727056	-4.04267	-1.12985	-2.63688	-0.914595	3.11111	-1.2306	0	2.36038	-3.05438	-1.6169	3.07855	-2.52497
204424_s_at	1.23334e-07	4.53122	-0.0811634	0.854669	0	0.892691	1.13355	0.780556	1.98875	2.9115	1.29559	2.12043	1.54365	2.44022	2.19828	1.69417	-0.71273	-0.183099	0.670616	-0.454475	1.03556	-1.29845	0.454354	0.550327	-1.3218	1.45328	2.24087	0.55176	1.27801	-2.0583	0.349214	1.09016	0.257639	0.303692	-1.93812	-1.76947	-1.30747	-1.80211	0.058876	-1.24043	0.645689	-1.84502	-2.73233	-0.978803	-0.423352	-2.30013	-2.40277	-1.05751	-2.7494
204452_s_at	5.92807e-05	2.38295	1.40926	2.02308	1.3012	0.541989	-0.751784	-0.155479	0.189669	0.421895	1.00889	0.920548	0.71049	0.856048	1.21654	0.678896	-0.0203404	0.218153	0.480026	0.486491	1.57474	-0.353466	1.01348	0	0.210156	0.61041	0.0967045	-0.94701	0.0600052	-0.400562	0.000771046	0.0812836	-0.355816	0.521753	-2.19236	-0.496315	-0.549146	-0.273773	-0.0982165	-0.500378	-0.422346	-0.377856	-2.98976	-1.30353	-3.70686	-5.21948	0.445562	0.417656	-0.241484
204529_s_at	0.000489849	2.8074	1.23625	2.32127	0.122164	1.14682	-3.20625	-1.28781	-3.80606	-1.05187	1.42233	0.696334	1.15407	1.74276	1.42237	1.23383	0.778829	1.08104	1.08651	-1.15843	1.6174	0.534332	1.12507	0.931434	2.24387	0.398923	-3.10519	-2.10407	0.627571	1.53656	0.95444	0.929341	-0.359472	-1.4791	0.632676	0.501688	0.98397	-0.267332	-0.619222	-3.78216	-3.16422	-3.47747	-3.66464	-2.36915	-2.65842	-2.70924	-0.854816	-3.66886	-1.03734
204567_s_at	0.00368506	2.28556	0.777783	1.68351	2.18114	-0.570878	1.71793	-0.651471	1.7364	-0.909257	1.41131	2.61928	1.66706	1.68431	2.71338	1.70295	1.72334	1.88847	-0.604762	1.13071	2.6751	-2.41184	2.10904	1.86886	-0.0258169	1.39185	-0.367547	0.981497	-0.94293	0.0623956	-3.37186	0.97757	-1.13129	-1.61366	-2.39076	-2.67454	-0.147484	-2.83003	2.02651	3.03394	1.10885	0.936933	-1.62462	0.946966	-0.677119	2.08947	-1.30425	-0.161269	-0.737967
204579_at	0.000915801	3.49332	1.42168	3.23039	1.96509	1.30723	-0.381493	-1.53439	0.128805	0.0699296	1.6935	2.79606	1.61849	1.66323	2.86779	1.42512	2.18328	1.79219	-0.783016	-0.461493	1.02566	-1.08015	2.32701	1.85232	3.94453	1.07267	-0.394786	-3.18163	2.82939	1.73664	2.70391	-0.26195	-3.4459	0.773235	-5.58462	-4.89069	-3.05244	-2.82279	-0.654086	-0.550505	-0.390955	-0.405493	0	0.979171	1.17592	1.38249	3.57866	3.81231	3.0353
204642_at	0.000173599	2.28649	1.24938	0.860394	0.924873	0	0.42225	-0.65281	0.315819	0.63416	0.946973	1.31962	0.917011	1.19128	1.07292	0.824615	0.480086	0.390317	0.377496	0.491152	-0.106176	-1.94025	0.820338	0.382434	0.921158	0.0751781	-0.0945988	-1.37614	-0.377882	-0.0535059	-2.3337	-0.286484	0.329748	1.24227	-2.40443	-0.878052	-2.19143	-1.05006	-0.609098	-1.26222	-2.2294	0.82491	-0.463073	-0.894494	-3.05987	-2.01129	0.403005	-0.362739	0.114391
204796_at	1.67258e-06	2.30081	0.917555	1.56757	1.08349	0.363947	-1.19034	-0.193343	-1.47362	-0.579219	1.19427	1.65591	2.00397	1.43263	1.41904	1.68784	1.3703	1.31745	1.50677	0.0133905	1.14344	1.12825	1.11238	0.85395	0.215676	0.403988	-0.736274	0.0114555	0.22916	-0.311549	-0.0696793	1.51097	0.0880604	0.560876	-0.29809	-0.102689	-0.0486507	-0.683126	0	-0.0133181	-0.304704	-0.763227	-1.55005	-0.502173	-0.981291	-0.0914831	-0.472404	-1.06787	-0.122723
204797_s_at	5.08188e-07	2.44662	1.13045	1.54118	1.22732	0.760342	-1.06119	-0.338565	-1.1286	-0.546348	1.34999	1.64828	2.04841	1.57795	1.38839	1.76429	1.49874	1.26501	1.35376	0.189366	1.24573	1.08448	1.48937	0.979419	0.317064	0.561682	-0.636837	-0.0897121	0.459094	-0.0637903	0.0200005	1.91467	0.06425	0.62287	-0.362474	-0.257207	0.118337	-0.788908	0.147968	-0.0376158	-0.175666	-0.678435	-1.34942	-0.565618	-0.811195	-0.311485	-0.371254	-0.978424	-0.115604
204813_at	8.68294e-08	2.86598	1.25561	1.86809	1.50784	0.659234	-0.11302	0.667353	-0.468587	-0.705817	1.85612	2.17354	1.85993	2.24019	2.27548	2.01724	1.57011	1.55941	1.3974	0.0187626	1.49639	-0.0969257	1.404	0.677972	0.778091	0.749368	-0.887844	-0.628617	1.5756	1.3194	1.08341	1.2002	0.209357	1.1357	-0.746332	-1.17515	-1.20907	-2.35763	-0.333305	-0.253065	-0.255831	0.108006	-0.294773	-0.238533	-0.0603714	-0.0133123	-0.278759	-0.789521	-0.643481
204834_at	0.00273013	2.16698	0.159575	1.68908	2.36827	-0.278646	-1.58472	-0.177063	0.278114	-1.83401	3.62081	0.82868	1.12771	1.74465	0.547037	1.03664	-0.530944	1.86106	2.23204	-0.347086	2.21903	0.597551	1.42864	1.86561	-0.861929	-0.603764	-0.597494	-0.830872	0.388181	-1.0073	0.146349	2.26725	1.79628	1.8624	-1.19291	0.00186539	-0.491989	-2.24542	-1.04182	-1.16566	-0.725937	0	1.58213	1.09548	1.30573	1.30592	-0.233765	1.19985	2.14232
204894_s_at	3.76531e-08	4.57615	2.08726	4.94142	0.479429	0.670955	-0.251428	-0.991097	0.848815	0.986412	2.28433	2.81164	3.31348	2.45528	3.25266	2.47875	2.31336	2.61309	2.46313	-0.528704	2.85346	-1.01186	1.75909	0.869571	0.546015	1.92712	0.406158	0.421039	3.29096	2.25309	1.07557	0.765202	-1.26744	2.39141	-2.08489	-3.01724	-2.67139	-0.297081	-0.101879	-0.169409	-0.0116625	-0.459126	-0.584785	0.218805	-0.320923	0.176252	-0.267043	-0.504169	-0.0313649
204931_at	1.34412e-08	18.7177	2.54818	3.40396	3.04111	1.33269	-0.42044	-0.268553	0.253692	1.27443	3.19229	3.34273	3.14797	2.97336	3.23666	3.09307	3.08304	2.73099	2.53445	-0.79792	2.62413	-1.32049	2.93251	2.91823	2.82014	1.87199	-0.870133	-0.304214	1.76529	1.36608	1.93356	1.3724	1.14911	1.8403	-5.01301	-7.72933	-3.52343	-3.66897	0.259832	0.104225	0.979869	-0.436837	-2.00281	-0.868875	-1.54796	-1.35727	-0.19772	0.789441	0
205000_at	0.0022167	10.0201	6.27469	5.98604	4.12076	6.04205	6.64245	5.88605	7.79939	6.60826	5.36369	6.10086	5.79376	5.57535	6.06475	5.64462	-5.64591	5.57665	5.9252	-0.82877	5.68575	5.85017	-2.83911	-0.188314	-1.38282	-4.39739	-4.3378	-1.30136	-2.17127	5.81433	-3.35181	6.12244	7.41215	6.49289	5.56673	-3.22822	-4.19827	-0.562181	-0.576925	-3.189	-2.27617	5.87495	-1.52946	-0.835787	4.99564	0	-0.723549	5.24529	-4.09219
205001_s_at	0.00231718	5.45998	4.07085	3.47099	2.12493	4.42064	5.02858	3.59423	6.3906	5.46027	3.57894	4.527	3.83456	4.09169	4.44532	4.12752	-2.71008	3.84931	3.95892	-2.70572	4.05452	3.92795	-3.13601	-2.4746	-2.4164	-2.63351	-2.73771	-1.28286	-1.69239	3.91714	-1.18934	4.21751	5.38118	4.41102	4.06669	-0.816354	-0.372473	-0.695109	-3.19975	-2.94605	-1.72607	4.34532	-2.53254	-0.668814	2.83372	-2.4867	-2.29489	2.84218	0
205110_s_at	1.67171e-06	7.07935	2.05676	2.0914	2.28835	1.60814	-2.57494	-4.17814	-3.19309	-1.71222	3.19531	3.19173	3.43072	3.11541	3.05491	3.4576	2.30008	2.99906	3.40144	0.968338	1.83799	0.0824184	3.14874	3.25401	3.09512	2.28194	-0.583727	-1.1924	3.31481	1.11811	2.57053	3.09892	0	2.01059	-4.14759	-1.14268	0.208614	-3.64557	1.84803	1.69918	1.96964	0.679331	-0.780501	-1.72716	-2.91699	-2.74414	-1.66927	-3.78686	-1.80313
205127_at	0.00971945	2.1239	1.41442	2.35241	2.36001	2.34813	-0.536197	-0.572143	-0.653634	0.391834	1.60568	2.48414	1.15662	2.65005	2.8007	1.26809	-0.680116	0.208681	-0.189352	-2.72589	-0.521824	-2.61984	-0.136109	-1.85503	0.981225	0.24897	-0.711002	-3.3862	2.56571	1.1936	1.55711	1.19553	0	1.36435	-0.918835	-0.762747	-1.03692	-1.40068	0.888602	0.346969	-0.15646	1.01869	-0.853316	0.212656	0.91921	0.739767	0.619828	1.25002	0.492381
205138_s_at	2.26619e-08	2.25823	1.16657	0.581489	0.865628	1.219	-0.158195	-0.505978	0.329481	0.580277	0.318473	0.428367	0.278447	0.42934	0.0867996	-0.221462	0.221058	1.08229	-0.116204	0.239536	0.275783	0.209906	0.9899	1.02453	0.939984	0.458722	-0.134488	0	0.723623	0.445977	-0.110147	1.08682	1.18043	0.053206	0.418872	-0.47437	-2.19855	-1.59227	-1.22362	-0.0682445	0.41068	-0.529649	-0.884725	-1.36746	-2.22899	-1.38897	-0.595603	-1.6826	-0.314295
205357_s_at	0.00206588	2.22093	-0.0404043	-0.233413	1.0904	-2.19825	-0.490063	-0.285614	0.177646	2.04574	0.805682	0.641746	0.868634	1.31696	1.10162	0.631271	0.362059	-1.3352	-0.114642	-2.3987	-1.66602	0.1892	0.88033	0.929433	1.53447	0.857345	0.144691	-0.362823	1.47331	-0.30074	0.951354	1.21244	1.57575	0.622513	1.42914	-0.29702	0.00907516	0.605137	-1.23648	-0.585827	0	-2.07946	-1.41854	-0.594286	-0.286663	-1.96955	0.118828	-0.400203	0.139171
205382_s_at	1.50625e-06	10.0072	1.61676	2.81606	1.99161	0.687251	-0.959775	-1.26887	-1.22334	1.67903	2.54849	2.75305	2.45483	2.47604	2.9595	2.35239	0.654021	1.70982	2.50061	-2.31345	1.91631	1.4028	2.54411	1.5571	1.51974	2.47253	1.36123	1.78159	0.0114012	-1.60512	-1.10562	1.98423	0.709375	0	-0.665989	-0.305215	0.790994	-2.51899	-3.75355	-3.96809	-0.57082	-3.23527	-4.94623	-9.26944	-6.95105	-5.6149	-0.286554	-0.00391769	-1.80423
205481_at	5.08048e-05	2.96289	0.521369	2.4666	1.30264	0.287736	-0.774204	-2.99362	-1.32282	-0.660544	1.33638	1.7971	1.32923	-0.0186353	0.552537	1.00386	3.26126	2.35661	2.05087	1.40653	1.66769	-1.32606	1.85794	0.689523	-0.119797	1.10123	-0.782597	-0.692234	2.12074	0.937445	1.14943	0.216643	0.405191	1.29706	-1.59001	-2.24969	-1.19868	-0.587656	0.533344	-0.903338	0	1.44427	-0.736577	0.308804	-3.87723	-0.620837	-0.501911	-0.0667705	-1.17399
205498_at	0.000195702	2.09451	0.0499325	-0.0500231	0.51944	-0.974725	-0.315946	0.556197	-1.37251	-0.440777	0.915824	0.162225	1.09928	0.538976	0.62317	1.03863	-0.502745	-0.23493	-0.209186	0.403052	0.354371	1.05459	-0.098423	-0.160723	-0.260954	0.583316	0.796857	0.603671	0.596419	0.0936699	0.588222	0.641005	0.651941	0.104167	-0.323144	0.375118	-0.025856	-0.290385	-1.83705	-1.713	-2.05195	-1.73651	-2.21623	-2.65712	-3.86108	-2.45765	0.362588	-0.240698	-0.486187
205515_at	0.00886563	2.11868	2.14969	1.68757	1.57086	0.488412	-2.63767	-1.65044	-3.33507	-1.84874	1.49831	0.763123	1.16953	1.37469	0.903232	1.51339	1.28847	1.08953	0.480525	-2.04276	-0.220536	-1.4864	-0.0949593	0.244653	0.458407	-0.411273	-2.42334	-2.37775	1.64271	0.177401	1.97494	1.30571	1.312	2.03785	0.332595	0.40328	-0.734201	0.144969	-2.26473	-2.63369	-2.27366	-1.8579	-3.7277	-2.50149	-3.14813	-3.50522	1.83208	1.99847	1.30447
205552_s_at	0.00126989	2.12238	0	0.860094	0.831958	-1.19555	0.402843	1.42149	0.387075	1.33238	1.23125	1.63952	0.220909	0.77479	0.697976	0.595545	-0.226037	0.790376	0.75083	-0.290275	1.42266	0.164136	-0.346477	1.0495	-0.901722	0.331977	1.41609	2.31978	0.742309	-0.370202	-0.083777	-0.225824	-3.57968	0.495974	0.0162964	0.826984	-0.563995	-0.54545	-0.974144	0.443635	-1.08549	-1.43212	0.507147	-0.77308	-2.95652	-0.175125	-0.44435	-0.657476	-0.639846
205593_s_at	0.000250094	3.07421	1.19157	0.745297	0.854043	0.583044	-1.03136	-0.920523	-2.25257	-2.5044	0.333565	0.697636	0.183405	0.22096	0.927752	0.491363	-0.229955	0.454484	0.749067	-2.1561	0.0389924	-0.68992	-0.0468383	0.829904	0.318238	0.65236	0.713936	-0.0575571	0.0387149	0.78702	0.347915	0.51813	0.403332	0.561627	-1.10511	-5.02604	-5.51359	-1.59281	0.215258	-0.0196562	0.261492	0.000110149	-1.26871	-0.602416	-1.10879	0.183999	-6.15889	-2.29433	-3.73423
205638_at	0.000502106	4.9086	3.95328	3.17301	4.65446	0.608648	-0.475914	-3.39231	1.4829	0.905811	4.645	4.66384	4.69672	4.27036	4.33738	4.40443	-0.80542	0.810751	0.0358758	-1.97836	0.240508	-0.587959	5.02933	4.20424	3.68989	3.17095	-1.03858	-3.36968	-2.85811	-0.472763	-3.66934	2.48282	1.07617	-2.82703	-0.847161	-0.457236	-1.94892	1.03612	-2.64968	-3.41233	0	0.863854	0.588904	-3.33664	-1.67836	0.770451	1.11129	0.556182	-0.816449
205674_x_at	0.000445788	2.28371	-0.256169	-0.0212588	-0.314247	0.859436	0.24992	-0.961766	1.06325	0.319263	0.264885	2.72422	1.14391	0.952187	0.317007	0.614489	-3.23466	0.489883	0.180295	0.146996	0.810765	-1.92327	1.5718	1.56915	0.684052	0.148897	0.68516	0.86661	1.70964	-0.021245	-0.173758	1.13997	-0.517063	-0.408373	-3.52586	-1.04806	-2.29121	0	-0.346021	1.06186	-1.19902	-2.70825	-0.807124	-2.0741	0.567078	0.868112	0.834891	0.172636	0.207029
205713_s_at	0.0045436	2.78176	0.6743	0.414055	-1.19041	0.977	3.98459	2.43691	5.44886	5.74407	-0.27667	0.31752	0.467355	0.0742006	1.44997	0.573859	-1.32892	-0.309648	-0.762257	-0.376778	1.30686	1.67486	-0.420007	-1.90657	-1.80109	1.82522	3.96272	-0.498674	-0.727149	-3.13368	0	1.43373	-0.0857697	-0.641057	1.97568	0.061986	0.77801	1.7644	-0.125024	-2.04163	-1.58157	-2.25991	-3.24728	-3.28529	-1.8153	-5.61751	-2.9626	-1.42578	-3.64344
205728_at	0.00246058	2.47869	0.851871	0	2.13041	1.15799	0.144276	0.192209	-0.370823	-4.08749	1.36987	2.9753	3.69007	1.83065	2.72114	3.26265	1.9827	0.403763	0.433698	-0.264369	-2.05978	-0.764857	2.79624	1.50108	1.89925	1.44935	-1.01968	-0.375866	1.67024	0.447778	3.16511	-3.89045	-1.15498	-0.190701	0.193374	0.547536	-0.897034	-3.38734	0.945136	-2.28735	0.716428	-0.876862	-0.285592	1.03832	0.559551	0.198165	0.368949	-1.8599	-1.84521
205749_at	0.000321634	4.1459	-0.554268	1.80224	0.731264	0.605906	0.760051	-1.12184	1.30733	3.13756	0.610383	0.172024	0	0.556023	1.30257	-3.25116	0.378851	-2.91371	-2.12374	0.485382	-3.11151	-2.04468	5.31537	4.1204	3.39227	3.4493	-0.958262	-2.9985	3.39517	2.6266	4.23481	0.247098	2.73897	1.48057	-1.73479	-3.1071	-1.88815	-2.59369	1.14157	1.83936	2.72841	-1.61205	-2.85474	-1.19107	-2.88873	-2.06313	-0.751645	0.0825729	-3.29849
205893_at	0.000388	3.24162	-0.285016	-2.64253	0.267333	-1.49537	-0.589058	0.713605	-0.0845742	0.0829349	0.464513	0.596974	0.950035	0.883367	0.278045	1.27362	1.17796	1.83522	2.09287	0.48161	0.594856	1.74652	0.289253	-0.60451	-0.878789	0.332966	-2.34274	-0.866815	2.1212	1.58811	1.45698	2.15126	0.854569	-0.597905	1.08287	-0.754694	-1.50831	0.458669	-2.38309	-0.824806	-2.49205	0.117771	-6.54727	-4.55343	-1.47026	-7.19845	-3.92357	-2.52221	-1.68706
205920_at	0.00722732	2.63422	1.20646	2.46176	1.76314	2.46035	2.31509	0.795163	2.61206	3.11807	0.225265	0.704306	-2.37114	-0.189251	-1.84964	-0.443058	-2.45884	-2.69433	-2.99513	-0.936893	-3.08487	-2.09473	1.64001	2.38241	2.654	0.974454	-2.19663	-2.57968	3.71457	3.97871	3.09458	2.40249	3.45915	2.64667	-1.62273	-3.4541	-1.54441	-1.95868	2.21014	1.4824	1.34595	1.44619	-1.3444	1.94437	-1.7631	-0.862427	0.592317	0.400396	0.491069
205921_s_at	0.00655693	2.70814	2.21487	2.50206	1.62533	3.02433	2.47953	-3.01961	3.26287	3.51254	-0.871196	-2.60924	-0.164786	0.0829616	0.766766	-0.240342	-2.03686	-0.820051	-2.9698	0.256404	-3.01208	-2.31702	0.931828	1.50999	1.99716	-0.20802	0.733996	-3.05872	4.25206	3.43081	3.22001	2.59304	3.49555	2.20523	0	-2.79886	-1.72942	-0.403204	1.59954	1.52675	-1.34418	1.58888	-2.54187	-0.158228	0.88195	0.443791	0.560251	0.683277	1.5949
205935_at	0.000348006	2.83713	0.865093	0.80196	1.00263	0.642215	-2.16294	-2.88871	-1.42562	-2.75323	0.994268	1.36014	1.38124	1.20765	1.34824	1.20358	0.61994	0.729188	0.216846	-1.28119	0.301869	-1.67228	1.32742	1.1694	1.46388	0.525884	-1.59239	-1.25055	0.307642	0.617312	0.57835	-0.0670023	0.062974	0.0676079	-4.69124	-2.55777	-2.24749	-5.10737	0.967866	0.351981	0.336613	0.438554	-0.232811	-0.579834	0.183453	0	-0.999108	-1.01499	-0.127866
206002_at	0.000964498	2.15287	-0.781783	-1.0553	-0.44556	-2.17948	0.738324	-1.03499	0.738672	0.705033	0.763309	0.99461	0.144892	-1.1341	0.122237	0.815711	-0.513064	1.29288	0.97708	1.80564	1.21245	0.525997	1.16252	0.553339	-1.20632	1.49822	0.0628309	-0.529434	1.39674	-0.177743	0.963456	2.39613	1.2727	0.311364	-1.04953	-1.79982	-3.36393	-0.173511	-0.369576	0.443744	-3.12602	-0.238402	-2.18254	-0.61203	-1.47477	-1.02314	0.59253	-4.33592	-1.03818
206030_at	1.74384e-05	3.51028	1.56396	2.09648	1.70003	2.16839	-0.0679588	0.796732	-0.360406	-0.209384	1.63819	2.38784	2.43013	2.02292	1.89753	2.24756	0.351489	0.646481	1.48177	0.816272	0.652579	0.792004	1.45648	1.21407	0.1967	1.38413	0.862689	0.536863	-1.14053	-2.02994	-5.90777	0.966507	-0.601418	1.42628	-2.60201	-0.696304	0	-1.73373	-2.36555	-4.15359	-1.70333	-1.34948	-1.64453	-3.70506	-2.46965	-2.00605	-0.481829	0.353327	-0.160922
206093_x_at	2.02213e-05	2.84072	0.403505	0.621886	0.118319	-0.465714	-0.473189	0.224977	-0.773696	0.108924	1.95161	1.7988	1.91436	1.68313	1.72818	1.89666	-0.3393	1.53288	2.44463	1.12034	1.82751	1.34723	1.68773	1.06253	0.25472	1.3692	0.630766	1.20231	0	-1.48652	-0.682806	0.900287	-0.272554	-1.22656	-1.74174	0.143699	0.30525	-3.91037	-1.62764	-4.5359	-2.03019	0.228758	-2.56042	-0.633703	-0.302244	0.761021	-1.25733	-0.360406	-0.776931
206155_at	0.00256865	2.77672	0.0200052	-2.20226	0.0008564	1.4596	0.755944	1.07635	0.806557	2.302	-3.43197	-1.76649	0.671962	-0.943272	0.388041	-3.25938	-0.690379	-1.66358	-0.385445	2.00509	0.838399	3.41474	-0.363322	1.33426	1.72637	1.82834	0.352737	1.44204	0.836777	0.330482	0.262061	1.46653	1.77204	1.49387	-0.0403194	-3.35681	-3.86438	-3.64136	-0.470913	0.93521	-2.32074	-0.0937705	0.78686	-1.36278	-1.58262	-0.691029	1.10278	-3.24009	-2.17875
206176_at	2.01307e-07	3.38996	-0.363854	0.597918	1.18747	-1.67164	1.65264	1.60538	1.29662	0.892929	1.53397	2.51542	1.18149	1.33253	2.28583	0.954186	-0.0431967	1.31857	1.60434	1.68373	2.4383	1.91793	0.110474	-0.665335	-1.26431	1.24093	2.79545	2.23222	0.456521	-0.890871	-0.131196	0.814192	1.63527	-0.14158	0.250072	-1.99003	-0.944841	-0.581956	-0.108101	0	0.286348	0.846159	-1.44131	-1.41931	-1.29209	-1.79819	-2.87581	-1.31663	-1.28349
206204_at	6.03095e-06	5.14629	0.315228	0.557862	-0.421557	-0.282704	1.63136	2.58359	0.807542	0.246305	1.94554	1.53699	2.41955	2.43245	2.48476	1.64606	1.38955	3.5168	4.01531	2.4841	4.52188	1.0922	-0.664169	-0.298075	-1.81724	0.0420074	-0.395944	-0.757948	-0.0516543	0.351194	-1.51467	2.27195	1.31455	0.572561	-1.00994	-0.67246	-1.79338	-3.33687	0.46488	2.08986	-1.01639	1.6003	-1.40178	-4.1147	-0.860984	-1.8633	0	-0.235975	-0.659581
206262_at	6.42466e-07	5.50638	1.24518	1.39694	0.691908	1.57479	1.49955	0.420644	1.27423	2.2686	0.952506	1.82911	1.46277	1.31545	1.47268	1.83442	-0.553798	0	0.786119	-0.660413	0.194008	0.912964	0.106965	-0.594733	-0.321293	-1.17203	0.837596	0.552184	1.99264	-0.144814	0.862126	2.01588	1.34449	1.35088	-2.17099	-0.327038	-4.6192	-1.65979	-5.5982	-2.16661	-0.529727	-0.845504	-4.76695	-1.13576	-2.42096	-1.33194	0.952765	0.7835	0.787133
206315_at	0.000333193	3.42218	-0.936838	-1.83892	-2.4627	-0.898834	0.526631	0.301918	0.605317	2.81754	1.00852	1.01925	1.73609	0.735416	1.7235	1.76239	-1.60409	1.08923	2.07878	-1.38269	1.97935	1.80357	1.29883	0.247549	0.474198	2.40414	2.94184	1.46106	-0.146201	-7.00339	0.312521	1.03991	0.114488	-0.953296	0.870373	-0.553254	0.57822	0.000585556	-1.08606	-2.07865	0	-0.832129	-6.70086	-2.65722	-2.77864	-2.79873	-3.38987	-2.13935	-2.63569
206330_s_at	0.00467121	2.39896	0.848971	0.616796	0.823935	0.839831	-0.0434599	0.04669	-0.617868	-4.94425	1.25298	1.84381	1.49135	1.35339	1.49705	1.57958	0.708488	0.647967	0.304122	-0.228613	0.553505	-0.0813465	1.36445	1.37879	0.668674	-0.0508966	-2.02509	-5.97199	-0.655765	0.17718	-1.12261	0.250908	0.272945	0.481852	-1.82066	0.0966778	0.56759	-3.61361	0.742117	0.395066	1.0306	-0.341908	-0.580836	-1.66445	-3.13344	-5.26203	-1.45082	-3.21338	-1.83695
206361_at	0.000103661	2.81425	0.877914	1.57955	0.992596	-0.265877	-1.07489	-0.389194	0.0400791	0.309612	0.832005	1.49551	1.01979	1.2523	1.10279	1.02018	0.150583	0.784765	1.18994	-4.57221	1.35927	-0.693911	2.31669	1.38744	2.71089	1.45547	-0.588765	-0.369764	0.862976	1.31621	-0.00183916	0.753148	-0.267745	0.16044	-0.644187	0.584961	0.25311	-4.41731	-0.52033	-1.03771	-2.54599	-0.266677	-2.78538	-4.12136	-0.417947	-0.910834	0	0.940367	-1.61656
206363_at	2.18211e-05	10.2942	3.69638	3.33427	3.25116	3.96702	0.237772	-4.14984	3.10202	0.0744486	3.31669	4.14078	3.77896	3.68215	3.5673	3.58888	0.440893	1.24933	0.695475	-2.97117	0	-3.64943	3.62699	3.26506	3.11389	1.93262	-4.86743	-2.17028	1.36873	-0.124895	-0.190065	3.16664	-1.00416	3.12323	-5.21941	-4.73283	-0.689895	-5.24721	-2.52067	-3.40447	2.08513	0.3977	-1.75514	-5.09266	-3.20013	-2.22106	3.45785	2.30067	2.93967
206376_at	1.09791e-06	4.49039	1.34232	-0.556578	2.85368	2.10304	0.791675	-0.908322	0.502882	2.52487	1.29158	1.73581	1.03402	1.29784	1.52787	1.16873	-0.0283852	0.148618	0.580446	-2.10963	-0.088069	-1.88982	1.51628	0.670746	0.220419	0.499912	-1.03566	-1.11156	2.32096	0.619532	1.32844	2.91862	2.61795	1.07912	-1.40664	0.0979929	1.00864	-0.739663	-0.671952	-0.395019	0.249296	-1.26172	-5.75956	-1.45645	-2.69742	-2.99433	-2.4548	-1.75136	-2.8743
206407_s_at	0.00148596	2.63701	2.6703	2.19163	2.64892	1.18732	1.49606	2.04675	1.02007	1.30175	0	-1.75681	0.554164	0.87017	-0.119704	-0.952232	1.56216	0.0336108	-0.0306921	0.750258	-0.290545	0.385222	-2.15659	0.0513492	-3.47617	-0.393467	-0.213922	0.0611839	-0.195398	2.4159	0.132607	-1.06618	0.901561	2.33288	0.409644	-2.88089	-1.3291	-1.42243	1.83709	3.10129	1.44838	-0.235742	0.596302	0.644449	-2.49323	-2.42056	-0.215523	0.195565	-2.22781
206458_s_at	1.02155e-08	4.5404	2.9417	3.67678	3.0188	1.5596	-0.677558	-1.03867	-0.918436	0.858037	1.94239	2.21216	1.92101	1.22554	1.68482	1.58118	1.26563	1.91623	2.51998	-0.512971	0.831416	2.70904	2.46256	2.15686	3.10093	1.48103	-0.993618	0.50825	2.29691	0.473268	2.21173	1.72497	-0.189978	0.00662041	-0.146455	-0.348238	0.0408025	-0.854986	-0.936118	-1.45096	-0.913405	-1.26225	-1.00886	-1.13131	-0.998745	-0.750062	-0.691301	-0.429576	-1.79666
206459_s_at	1.51467e-05	2.84543	2.69349	3.03963	2.41067	1.02537	-0.784646	-2.63535	-3.78159	0.241559	1.87102	1.47146	1.33865	0.851768	1.35416	1.27796	0.624763	1.6977	2.35903	-1.13158	0.837884	1.95301	1.93369	1.34255	2.44908	1.34487	-0.0967517	-0.553937	1.65199	0.785755	1.48572	1.0429	-0.171167	0.164919	-0.445957	0.36697	-0.959588	0.127787	-0.499949	-1.49017	-0.679127	-0.327973	-0.572238	-0.381863	-0.558739	0	-2.55407	-1.68724	-1.58819
206484_s_at	0.000211158	3.95321	1.21384	0.966674	1.87935	-1.48782	0.096631	-2.60053	-0.0357628	-2.13468	1.86992	2.19758	1.99405	1.66264	1.38733	2.09399	1.706	3.59648	4.33712	-1.00029	3.86967	2.0848	-0.0448847	-0.599617	-1.96542	1.51048	1.8338	1.57028	1.34231	-3.68368	0.0412521	2.50068	-3.8045	0.761869	-1.16403	-1.72901	0.376482	-2.46337	-3.15879	-2.3004	0.24323	-2.23428	-2.43351	-3.63219	-2.10084	-2.43621	-3.68677	0	0.313419
206510_at	0.000255045	3.50383	0.726768	0.695931	0.0631361	0.783255	0.444962	0.743906	0.446236	0.889355	0.39339	1.7731	-2.31278	1.42099	1.3304	-0.965058	0.312683	0.525977	0.148056	-0.521342	0.310965	1.72977	0	-1.02141	-1.93703	1.60643	-0.709956	-0.314335	2.56005	-0.193414	1.91562	1.77651	1.24544	-1.22571	-0.941724	-1.3456	-1.04035	-4.93259	-4.56312	-2.00457	-2.12581	-1.97227	-4.01979	-2.30693	-2.09078	-2.75764	-2.11738	-4.72635	-5.84658
206561_s_at	0.00032072	3.32076	-0.0357924	-1.76693	-0.985013	1.27924	2.16862	0.990782	1.86406	-0.140319	-0.167255	-0.468066	0.140695	0	-0.677828	0.332063	-0.496586	0.203819	-2.39057	1.1014	-0.210704	-0.648602	1.12415	1.35345	0.516636	1.17118	1.31848	0.608843	2.08094	2.99618	1.60251	2.40462	3.43797	3.01476	-4.14016	-6.41443	-4.1379	-4.16597	0.146717	-0.663615	0.118304	2.01962	-2.03577	-0.439046	-0.793529	-0.175788	-3.33669	-2.56318	-2.93243
206624_at	0.00159667	7.51919	5.85596	6.33305	3.92013	5.76764	5.04908	5.60467	5.9659	5.00346	5.7609	5.94264	5.52873	5.90508	5.91693	5.77173	-1.92438	5.45445	5.04216	-2.20881	5.41659	4.94883	-0.798112	-1.94178	-1.3929	-2.28325	-1.73895	-1.9041	-1.43814	4.94536	-2.89417	4.79832	5.8533	5.6937	6.18301	-1.51821	-2.54289	0	-2.17278	-1.27074	-1.63966	4.93043	-1.20716	-2.79342	4.43024	-1.14426	-2.31084	5.89992	-1.45122
206645_s_at	0.0018543	2.30587	0.719328	-0.712897	0.0140948	0.888694	-0.0837011	-1.16828	0.804288	1.70556	1.04965	0.0364561	0.60392	0.437242	-0.67376	0.603136	0.218496	1.04985	-0.651901	-0.40122	-0.580764	-1.43488	2.75857	2.14748	2.57424	1.54967	-0.170907	-0.669635	0.825775	0	0.752212	3.14728	-0.605117	0.839326	-1.5051	1.07198	0.980696	-1.08228	-1.0636	-1.94814	-0.518255	-2.61379	-2.13842	-0.97668	-1.70611	-1.96346	0.0107436	-0.283413	-0.107816
206700_s_at	0.0064929	3.48801	3.55058	3.94139	1.24689	3.22725	3.93429	3.445	5.03737	3.71586	3.88585	4.24397	4.116	3.79305	4.07062	4.01421	-3.64305	3.66797	4.037	-1.35218	3.76357	3.58431	-1.83225	-1.76866	-0.843505	-1.04954	-1.13399	-0.491059	-1.60447	3.41134	-2.05191	2.74428	2.95975	3.51467	4.25917	-0.582445	-0.749807	-0.363343	-1.35838	-3.32733	-1.19285	4.28315	-2.42441	-0.702155	3.29872	0	-1.94617	3.66634	-1.83528
206701_x_at	0.000878077	3.60531	2.06887	1.77274	3.14531	2.19425	0.728204	-0.60563	2.30764	4.0364	0.550972	2.85056	0.560518	2.6992	2.92261	0.783373	1.11022	-1.71423	-4.99492	-2.32253	0.312755	-1.01606	2.07427	1.58799	1.3693	1.74827	-0.457149	-0.924497	2.22944	1.21379	-0.285047	0.32043	-0.767708	1.87035	-4.31179	-2.12543	-0.894584	-2.70474	2.71745	3.67672	4.08999	2.96805	-2.04892	1.51469	0.608482	1.16976	-1.19774	0.190987	-3.36781
206702_at	0.000325742	4.40446	1.69574	2.88048	1.17029	0.211925	1.13439	0.455616	-0.350061	0.0798464	1.00822	1.9339	1.6587	1.06939	2.04686	1.16452	2.33372	0.327499	-1.46251	-1.36087	-0.758122	-2.85978	0.587066	-0.114669	1.61471	-0.481554	-0.497677	1.07879	2.18566	1.04046	1.71844	-2.21153	0.723492	0.156492	-3.30143	-6.38926	-3.7723	-1.48066	2.64515	1.64364	-1.52633	1.12816	0.909045	1.70903	1.56409	1.74153	-1.54159	-0.817422	-0.204493
206757_at	0.000168256	3.43759	1.24872	0.928965	0	0.433151	-2.36675	-3.3559	-3.83804	-2.8318	1.76751	1.60853	1.57035	1.65563	1.69478	1.71802	1.65408	2.00231	1.74264	1.65773	1.14207	0.611304	0.787596	1.79126	1.85355	0.4453	-3.07172	-1.06938	1.78371	0.147934	2.2164	0.736749	1.30794	0.668588	-2.25919	-3.20016	-3.82693	-2.51312	-0.932353	-2.43351	-2.14662	-1.36603	-1.48581	-2.04041	-1.48433	-1.05357	1.93913	0.895824	2.31485
206871_at	0.000248421	2.78028	0.767112	1.35483	1.7743	-1.27345	0.525979	-0.504124	-2.2714	-3.48211	0.553269	2.54469	2.34435	2.60004	2.84211	2.03119	0.235939	2.2019	1.89653	-1.10226	2.23008	1.87128	1.58029	1.40343	-1.57862	2.16257	1.31884	2.67495	0.689355	-1.27108	-1.39396	0.271816	0	-1.98215	-1.43142	-1.12191	-1.26298	-2.18605	-0.326312	-1.94648	-0.796662	-1.52156	-2.07638	1.84029	1.35339	-1.83876	-1.40596	0.24004	-0.937256
206941_x_at	6.29012e-06	3.96322	2.31995	1.22012	1.64794	-0.000254154	-0.0608788	-2.41555	-0.568511	-3.41587	2.30309	1.3012	2.51341	1.69412	1.66096	2.63105	1.49879	2.84305	2.75165	1.39467	2.06828	0.824422	1.89797	1.84971	1.51759	1.35868	-0.0399055	0.996726	0.150638	-2.07131	-0.553797	2.70728	2.93968	0.889328	-1.93234	1.5038	-1.41699	-0.411213	-2.47251	-0.965799	-1.50387	-2.83017	-2.19591	-0.432073	-4.72706	-3.71694	0.14783	0	0.637482
206987_x_at	0.000571506	2.94122	1.31164	0.642414	-0.233821	1.82314	0.0867281	0.0820971	0.974325	2.80742	0.71503	0.995603	1.10226	1.16865	1.12086	1.34831	-0.365896	-1.10268	0.42846	0.293026	-0.00340319	0.537861	-1.43659	-0.666924	-1.31817	0.394241	-0.75635	-0.897345	0.332619	-0.324729	-0.743684	1.75746	0.583439	0.200026	-3.33234	-2.92747	-0.682972	-3.13459	-3.8747	-3.43871	-1.44102	-4.36118	-3.20861	-3.23103	-4.83492	-1.65368	2.31185	0	1.37383
207014_at	0.00147241	3.04375	4.48435	1.30952	5.91611	4.18442	-0.569228	-0.945575	0.00770283	-1.3263	3.63599	1.98497	1.33411	1.07765	1.41147	0.519953	4.62765	0.84872	0.859235	-0.774409	0.646477	-0.311443	1.65172	1.64622	-3.96746	0.4841	-1.40609	-0.24445	6.71861	2.09311	5.79353	1.28368	-0.157641	-0.88587	0.339345	0.154927	-0.948246	-2.12164	1.54899	2.94305	0.304646	1.07602	0.147195	-0.138401	-0.590809	0	-1.38659	-1.05311	-1.80867
207031_at	1.30809e-05	3.25089	0.707736	1.62973	1.10529	0.484406	1.94635	2.3226	2.20633	0.886073	0.87682	0.893661	1.38998	1.63754	1.37755	1.73956	-0.114803	-2.61218	0	-1.03955	0.656959	0.668674	0.210424	-0.262832	-0.345832	0.593798	1.96577	0.613701	1.25492	-1.63907	0.736815	0.687456	0.587071	-0.464532	-1.27144	-0.552879	-1.63822	-5.23044	0.409236	0.472387	-3.74839	0.344694	-1.80757	-1.18314	-2.26573	-1.54333	-1.69208	-2.09557	-2.27771
207063_at	0.00107469	5.18145	3.20802	2.96739	0	2.13027	2.85691	3.80958	4.1015	1.90649	3.042	3.09426	3.10295	2.91007	2.75054	2.55109	-2.44199	2.98135	3.36735	0.0208921	3.00689	3.10242	-2.25727	-2.09066	-1.73775	-3.14298	-2.51143	-1.8263	-4.31801	2.2948	-0.652893	1.61049	2.92588	2.60966	3.45964	-1.24887	-2.77601	-3.76804	-2.05124	-2.41349	-1.59637	2.74444	-3.44947	-3.60615	2.49785	-1.95436	-1.66108	2.80699	-3.45419
207135_at	9.66e-05	2.06164	0.581441	1.34736	1.3805	1.38469	0.930731	0.119399	-0.517084	0.678793	0.318258	0.866386	1.00637	0.485877	1.43918	1.09788	-0.813757	-1.27149	0	0.918902	-0.0161991	-0.982741	0.63048	0.387428	-0.392699	1.61615	2.09948	0.848028	0.442251	-0.368563	-0.781923	1.81162	-0.213456	-0.990419	0.910789	0.224928	-0.201859	0.116036	-0.693655	-0.288813	-0.794805	-0.812633	-0.59512	-2.08864	-1.91648	-0.86662	-1.64804	0.201931	-0.361606
207178_s_at	0.000685099	2.07932	0.69095	-0.125506	0.860352	-0.11524	0.0360756	-0.0425615	-0.554953	0.232472	0.636431	0.270653	0.0846119	0.400182	0.778307	0.45042	-0.0113373	-0.146286	0.551679	0.796123	0.414281	1.24895	-0.641125	-0.489876	-0.025773	0.65622	0.495477	1.3211	0.0755496	-0.256997	-1.30859	0.245409	1.21286	1.26757	-1.58883	-0.36336	-0.205542	-2.97387	0	-0.123384	-0.479424	-0.381062	-0.303457	-0.297177	0.300191	0.662537	0.171447	0.460934	0.81467
207242_s_at	0.000427522	2.98041	1.67945	2.45261	1.33658	-2.95833	0.9617	-0.688139	-3.08779	0.096571	2.75474	2.12152	2.66832	2.44724	2.14539	2.55716	0.751932	0.527799	1.88885	-3.87837	1.21583	-1.44045	2.11302	1.73818	1.10876	1.79488	-0.124814	0.616458	-0.342293	-1.53317	0.505146	-1.94262	0.428659	-1.52932	-2.06735	-1.75434	0.640486	-1.19928	-0.642975	-2.60316	-2.59356	-2.03561	-2.70911	-1.92597	-2.57764	0.610602	-0.628939	0.4137	-1.59214
207302_at	0.000227892	6.11595	0.849196	1.3317	0.513313	-0.0654316	2.51399	2.61609	1.09793	-0.997901	1.69254	0.359182	0.767948	0.988482	2.14649	0.733869	1.05142	3.04335	3.44245	2.56944	4.51704	1.19818	-1.1301	1.37058	-4.77271	0.142158	2.11066	0.404166	-3.92711	-1.19847	-7.31443	2.12424	2.05801	0.378137	-0.713845	-2.91645	-3.01225	-5.24425	-0.226889	-0.917738	-2.4777	-5.95827	-5.94315	-2.42415	-4.76308	-2.45821	-0.352188	2.13583	-0.0556135
207327_at	0.00213171	2.95898	1.31958	2.11315	2.27461	1.49681	-0.938246	-5.39219	-1.33336	-2.47656	1.71743	2.06747	1.90555	2.20169	1.77212	1.71795	1.69971	1.36233	0.183103	0.961056	-0.122198	-1.95132	1.37856	0.551713	-1.31075	-0.407696	-0.166461	-2.64109	2.44841	0.105481	2.14845	0.92274	1.5375	0.952036	-1.94338	-2.35926	-2.38277	-1.01299	-0.247363	-0.902668	0.343271	-3.08379	-5.91704	-1.03151	-1.21688	-1.40644	1.05634	1.20029	1.0976
207414_s_at	0.0068295	2.98951	3.09389	3.92108	0.715756	2.36444	-0.08324	0.28527	-0.14582	-4.36903	2.30249	2.33768	3.8538	2.14215	2.7277	3.3581	-0.638754	1.57478	1.83315	-0.294332	0.809879	-3.06963	3.22498	2.02658	2.11042	2.47097	-0.199606	-3.65989	-3.12763	-3.18613	-4.37093	0.52648	-1.69186	1.5777	-0.483305	1.57866	1.97193	-4.09898	-3.15634	-3.59278	-1.24741	-2.87977	1.59141	-2.42554	-2.28784	-2.6429	-2.74543	1.48719	-0.267422
207510_at	0.000556723	2.68011	2.01246	1.48943	1.68931	1.25065	-0.989431	-1.43701	0.581671	-0.876969	0.767875	1.16052	0.720786	0.512193	1.07301	0.590808	0.0697107	0.0461616	1.77539	-0.754154	0.508847	-2.38202	0.359683	0.980618	1.02221	0	-1.48899	-1.04989	1.66012	2.11972	0.139682	1.59704	0.850724	1.36272	-4.64142	-3.72961	-1.03208	-6.49376	1.41436	1.98961	2.22975	1.43428	-0.195585	0.117578	-0.0248613	-0.503078	-1.63282	-0.0778885	-1.1132
207632_at	5.26654e-07	7.84984	3.41777	3.58583	3.88595	2.77283	1.67614	0.856528	-0.400782	-1.01252	4.5015	4.73507	4.09942	4.75684	4.21814	4.80761	-1.99041	-0.62146	-1.04813	-2.55053	0	0.550612	3.94379	4.26813	4.64177	3.8601	-1.35077	0.0500369	3.97398	1.85559	4.31023	3.73815	2.13503	3.09682	-1.56368	-1.168	-2.0597	-1.07251	-0.190735	2.40821	2.12728	2.50282	-0.138012	0.268407	-1.7347	-0.294385	-1.35131	-0.744078	-0.675839
207633_s_at	9.42221e-05	4.60519	2.24867	1.95752	2.3391	1.73472	-1.83802	-4.00417	-3.92123	-0.956971	3.49074	3.74224	3.20949	3.92383	3.75365	3.44211	1.49611	0.603709	-0.540431	-0.904916	0.909894	-0.727673	3.36168	2.67006	3.61049	2.99506	-1.96921	-1.01605	3.05662	1.05927	2.55769	2.92606	0.47815	1.43024	-1.1385	-2.02562	-0.10181	0.696931	0.360639	-0.193743	0.802738	1.55991	-1.24258	1.45653	-3.01125	-3.1452	-1.27033	0	-0.555018
207655_s_at	0.00492467	2.04298	2.12614	1.42467	2.57869	0.759749	-0.167003	-0.112058	-1.2533	-1.67806	2.5015	1.81223	2.89936	3.368	1.78752	2.69566	2.87837	1.89021	1.48894	0.841967	1.78535	-0.978159	1.04536	1.64288	-0.000317097	1.30516	0.326401	-0.248796	-0.100891	-5.30656	-0.555927	0.672231	-0.604767	1.07085	-3.47408	-0.747745	-0.718805	-0.474436	-0.158221	-0.3063	0.602762	-0.144858	-0.759258	0.453079	-0.512257	-1.49029	1.15413	1.32044	1.35389
207703_at	0.000883508	5.04823	4.87274	4.02221	2.31182	2.34193	3.52385	0	3.55385	3.47022	3.67732	3.69121	3.67632	3.27174	3.44766	3.8488	-0.48327	4.05661	4.40656	-1.88581	3.98909	3.77142	-2.11253	-1.56891	-2.91453	-2.07676	-2.13405	-3.55692	-2.68099	1.66515	-0.95571	3.32242	3.61539	3.86745	4.38446	-0.843134	-2.51112	-3.11119	-2.44096	-1.85845	-2.74636	2.8996	-2.3482	-2.44884	0.661718	-3.75447	-0.338667	2.86173	-2.10894
207815_at	0.00221016	2.80963	3.00152	1.31234	6.62459	-0.573607	-0.367702	-1.18465	-0.169211	-2.38689	1.24273	3.78905	2.83929	2.1925	3.34436	2.50628	-0.407306	1.37764	0	0.288794	1.64199	-0.270362	0.732496	-0.607005	0.248315	2.35094	2.32077	2.0056	-1.72668	3.47058	-2.10543	2.42178	4.52234	1.24229	-0.691744	-1.6086	-0.176729	-0.892865	2.11571	5.06229	1.17543	1.61372	-0.699623	0.372471	-0.254855	-4.166	-2.50439	-1.19867	-0.657084
208067_x_at	4.90303e-05	2.34419	1.04717	0.88884	0.0719218	0.886287	1.52518	1.18307	1.67095	1.28197	0.707529	1.27371	0.591454	1.40005	1.10021	0.899192	0.101788	1.51076	1.31761	-0.431471	1.21713	1.55917	-0.136353	-0.852367	-0.428572	-0.835855	-0.221202	-0.449647	-0.0588579	1.02404	-1.85709	1.18456	1.19343	0.806418	1.17357	-2.04722	-1.42413	-0.515293	-0.444389	-0.788368	-0.784631	0.77189	-3.21692	-1.83971	-0.382323	-0.896787	-0.0983896	1.0559	-1.17182
208121_s_at	1.18984e-07	5.74506	1.78054	0.98688	2.3415	0.854545	-1.08097	0.373737	-2.23973	-1.33148	2.44217	3.07553	2.73253	3.12795	3.5136	2.53016	1.84624	1.85413	0.99613	0.0828733	2.02975	-0.35186	2.3383	2.48114	1.45682	2.61969	0.361667	-0.516483	0.878776	0.426738	0.223219	1.82947	2.25593	-0.0727153	-2.19222	-1.17538	-1.79844	-0.737113	-1.71521	-1.39056	0.11189	0.303641	-0.810447	-5.95227	-5.0758	-0.786035	-1.65017	-1.2709	-2.30769
208180_s_at	2.96546e-09	2.57631	1.48812	0.624202	1.81906	0.819873	1.33879	1.32822	1.08838	0.415584	0.355957	-0.119813	-0.0902681	-0.0929346	-0.323688	0.0114861	1.09029	0.412892	-0.0335445	1.53948	-0.264875	0.709864	0.123375	0.0549469	0.238316	0.251375	0.090744	0.596412	0.778606	1.06553	0.245857	1.53352	1.85467	0.83633	-0.686821	-1.83648	-1.39919	-1.33849	0.0524273	0.0446672	-0.137593	-0.965806	-0.174662	-1.77965	-2.43462	-1.68589	-1.36284	-1.19458	-0.995876
208502_s_at	0.000205642	12.8819	3.46614	3.8722	3.23202	2.87914	-5.69505	-6.76641	-6.23412	-6.3265	2.24319	2.14628	2.09574	1.59793	1.65613	1.58341	2.83136	3.34141	2.0101	-2.37957	1.6046	-6.51963	4.65395	3.77459	4.30278	1.46977	-5.31749	-3.47027	3.96458	4.26774	4.05981	0.938963	0.654975	2.12196	-5.07245	-6.10928	-3.96833	-6.40184	0.85445	0.379641	0.900378	0.48947	-6.78529	-5.87694	-4.05551	-0.91294	-6.53306	-5.44114	-2.40309
208546_x_at	1.71995e-07	2.06557	1.81278	0.560089	1.30216	0.554588	1.50253	0.597366	1.67585	1.52328	-0.0426702	0.121349	0.524984	-0.241976	-0.100885	0.09443	0.710674	-0.0623198	-0.0796156	1.06826	-0.323584	0.326632	-0.0567093	0.0267801	0.0601673	0.126513	0.315012	0.106651	1.12249	0.600263	0.482884	1.36661	1.26925	1.01436	-0.273283	-1.0015	-0.256855	-0.378228	0	0.486733	0.238752	-0.798497	-0.152185	-1.42917	-2.27394	-1.24204	-0.497026	-0.738018	-0.188182
208547_at	2.13553e-05	2.05338	0.977975	0.0103984	1.06064	0.999475	0.653355	0.131911	0.392623	-0.25782	-0.068378	0.25112	-0.200091	0.388914	0.0918865	0.343477	-0.127758	-0.685896	0.1321	0.706566	0.0654097	1.12847	-0.0381236	-0.220242	1.16098	-0.412056	-0.573627	0.246901	0.539384	0.0342717	0.509462	0.511097	1.53249	0.845202	-0.51325	0.410687	0.204909	0.235032	0.0732813	0.450258	-1.66777	-1.26943	-0.233642	-2.38137	-2.81826	-0.465723	-0.360409	-1.66808	-1.20948
208609_s_at	4.22949e-05	2.67719	0.361255	0.936983	0.362324	-0.0733728	-0.294314	0.231752	-0.392237	0.130565	2.04553	1.82822	1.92576	1.61772	1.67675	1.78488	-0.146132	1.78301	2.72607	1.29875	1.98347	1.72711	1.61168	1.11028	-0.142304	1.41737	0.982891	1.219	0.025445	-1.34345	-0.743647	0.931116	-0.520295	-1.16248	-0.945441	0.421373	0.427026	-3.6311	-1.00313	-4.43431	-2.52189	0.381535	-2.41128	-0.142627	-0.0165853	1.21175	-1.18895	0	-0.615521
208792_s_at	0.000853607	2.04527	0.0308514	-0.750777	-0.46666	-0.291405	1.01336	-0.0665398	0.575011	-1.58584	0.770092	0.0356941	0.802275	0.334212	-0.0788269	0.743831	-0.0983667	1.05358	1.11109	1.04971	0.750085	0.80891	0.629016	0.634357	0.230977	0.694828	1.38144	1.64078	-0.39049	-0.108526	-0.519709	1.05229	0.525771	-0.695686	-2.37286	-0.882425	-0.792312	-5.01401	-1.98393	-2.56448	-1.42509	-1.43002	-2.55094	-2.45537	-1.3956	-2.02551	0.842368	0	1.12865
208868_s_at	4.0587e-09	2.32945	0.907149	1.40907	0.861889	1.45875	0.776529	1.1965	0.423901	0.003479	0.72686	0.765266	0.942369	0.830601	1.03288	0.873417	0.872447	-0.026556	-0.0914745	-0.069747	0	0.368782	-0.0814657	0.198357	-0.051734	0.332915	0.526755	0.764475	1.43313	1.03677	1.35793	1.7838	2.80103	2.28924	-0.964812	-1.35009	-1.06614	-0.810488	-0.720233	-0.187795	-0.704815	-0.897856	-0.393031	-0.272639	-0.086278	-0.146261	0.0982695	0.811756	0.645013
208869_s_at	6.59124e-11	2.14932	0.782742	0.438629	0.782104	0.911584	0.178034	0.0928049	0.0606604	-0.382976	0.313782	0.800208	1.20909	0.848479	0.708474	0.711362	0.825066	-0.113629	0	0.206856	-0.19492	0.805597	-0.159724	0.111712	0.0515137	0.0294724	0.520058	0.384325	1.14033	0.850024	0.648328	1.14081	2.00284	1.49808	-1.05199	-1.50302	-0.926268	-0.894794	-0.408192	-0.234239	-0.852459	-0.750992	-0.473674	-0.294573	0.00529098	-0.191682	-0.210952	0.172662	0.347968
208937_s_at	0.000146255	2.17408	-0.399186	0	2.24639	-1.24036	-0.63576	-0.371535	-1.33634	-0.067544	2.64052	1.2157	0.994228	-0.114802	0.773619	0.604356	-0.894682	1.40948	2.75087	1.14107	1.08878	1.62382	1.48426	1.12569	1.33528	0.81013	0.198546	0.440099	1.74588	0.919172	1.28691	0.48395	-0.891016	-1.18045	-1.49941	-0.0733757	0.58179	-0.0961876	0.282989	-0.657944	-1.35159	1.26493	-2.77909	-1.87971	-1.75231	-2.06677	-1.33412	-0.514939	-1.63347
209160_at	6.03095e-06	2.09196	0.333179	0.223886	0.374237	1.01197	0.915259	0.765133	1.3333	1.41376	-0.37617	-0.364254	-0.153369	0.00125694	-0.485907	-0.121199	0.281712	0.468675	0.56433	0.655691	0.40947	1.17454	0.175039	-0.118697	0.0302086	0.791275	0.416574	0.681118	0.347109	-0.0324049	-0.547229	1.84708	1.12193	1.14087	0	-0.0715675	-0.173418	-1.55521	-1.24256	-1.56705	-1.17938	-2.05044	-1.02791	-1.13615	-0.669535	-0.086648	-1.16225	-1.10232	-1.40531
209242_at	0.000993583	3.2104	2.01621	2.84117	3.56447	0.210611	-0.133825	-0.840541	0	0.05196	1.33364	0.892953	0.917741	1.59429	-0.728387	0.876445	1.50879	1.69525	-1.46411	0.229327	1.06798	-0.892721	-0.473671	-0.264664	-2.25394	0.0857697	-1.30248	-2.60467	5.83295	2.32964	4.97755	1.6569	1.20789	-0.668849	-0.451917	-1.18828	-2.82402	-3.9731	-2.06065	0.38813	0.398423	-2.49123	-0.296724	-4.37076	-2.61879	-1.43995	1.95201	1.66047	1.65095
209243_s_at	0.00683272	2.63826	1.56542	2.20581	3.06659	0.035305	0.348623	-5.1982	-0.245709	0.318536	1.3461	0.477571	1.36531	1.27817	-0.509171	1.13034	1.57972	1.86999	-0.0305424	0.479336	1.41583	-1.94939	-1.38799	-0.00658941	-0.233937	-0.88835	-0.0863204	-5.1982	5.34326	1.87942	4.59541	1.07755	0.631419	-2.06033	0.127504	-4.3321	-4.51123	-0.62803	-1.85794	0.532779	-0.242806	-0.59612	-1.80752	-1.28174	-2.7116	-0.127323	1.77028	1.06106	0.98525
209277_at	0.000417207	3.00151	0.461144	1.10011	1.90503	1.12378	1.59327	1.65962	1.96422	1.12734	-0.534636	1.22022	-0.135811	0.494123	0.98752	0	-0.415452	-1.4986	-1.12872	-2.70333	-0.717246	-2.15917	-0.153268	-0.0779724	0.49572	0.0946226	0.658577	0.546173	1.81188	1.01057	1.9915	1.29465	2.1483	1.50408	-2.37673	-3.18429	-0.647238	-3.91233	1.69848	2.00338	1.89655	1.3169	0.53307	1.09034	0.50012	1.27217	-4.17756	-1.62667	-1.85636
209278_s_at	0.000408126	2.02123	0.0786457	0.426596	1.42338	0.63905	0.635109	1.08887	1.23444	0.555025	-0.505761	0.418636	-0.223469	0.250876	0.335642	-0.203915	-0.201949	-1.11816	-0.608462	-0.824849	-0.588364	-0.90765	-0.0775518	-0.0247498	0.048007	0.0812836	0.124423	0.266774	0.537226	0.987267	1.10851	0.777571	1.0431	0.544995	-2.02669	-1.94457	-0.693008	-3.00276	0.734426	0.735797	0.872877	0.637822	0.334804	0.872655	0.62418	0.621387	-3.62201	-0.568343	-2.22917
209348_s_at	9.78415e-06	4.15462	2.6918	2.42265	2.25214	2.89678	-0.217168	-1.69385	2.03169	-0.257133	2.68918	2.9674	2.78201	2.42524	2.42703	2.70067	0.720427	1.32316	1.17801	-1.28027	0.37859	0.132294	3.12643	2.23808	1.90929	1.4375	-0.816091	-1.04026	1.24806	-0.1633	-0.28041	2.25866	-1.00158	1.92175	-2.79124	-0.836292	0.413342	-2.71192	-0.884935	-0.432159	1.20431	-0.305025	-1.24326	-2.06703	-2.2582	-2.10782	2.86791	1.30655	2.30476
209398_at	3.34695e-09	3.21977	2.08432	0.562787	1.64	2.14777	1.88416	0.949978	1.59258	1.7253	0.312501	0	0.556227	0.537523	-0.0333538	0.505514	1.20907	-0.00228405	-0.590283	1.30737	-0.819775	0.708822	0.520437	1.01938	0.55741	0.688813	-0.0218887	0.193701	1.5063	1.90658	1.65763	1.56656	2.70189	1.68308	-0.175529	-1.62313	-0.791118	-0.465773	0.370212	0.82413	1.0012	-0.561289	-0.437858	-1.41971	-1.73565	-1.56899	-0.856435	-0.610338	-0.915447
209465_x_at	0.000305131	2.3822	1.63594	0.933068	0.860639	0.737956	-2.17163	-2.18398	-1.51724	0.0669479	1.57648	1.83044	2.2496	2.0307	1.50123	1.86241	1.69751	2.28335	1.83898	-2.35509	1.25049	-0.921853	1.16316	0.657515	-0.205067	1.09341	-0.720575	-0.700145	0.993012	-0.858471	0.484206	1.92028	-0.165452	1.49446	-1.60777	0.0240402	0	-1.09629	-1.05853	-2.56103	-0.6681	0.719964	-2.72974	0.674795	0.351579	1.24852	0.349746	-1.16296	1.06104
209466_x_at	0.00132524	2.0354	0.996293	1.30166	0.496567	0.296362	-2.4451	-1.71326	-1.89125	-0.559697	2.09428	1.8634	2.0406	2.2304	2.14182	2.2411	1.5067	1.82773	2.00678	-1.58212	1.83169	-0.731658	1.98827	1.10532	0.500207	1.03428	-0.671374	-0.779647	0.213326	-0.454768	-0.218745	1.3375	-0.521155	0.89916	-1.10879	-0.0764809	-0.264922	-0.318246	-0.430231	-2.40069	-0.306066	1.29856	-1.95937	0.900566	0.784507	0.60569	-0.178373	-0.69715	0
209473_at	0.00141196	2.36827	0.708048	4.10731	0.958315	0.940743	-1.11446	-0.378951	0.757672	-0.392817	1.10578	3.09812	2.34594	3.07378	2.97938	2.33903	1.6127	1.11379	0.0596867	-1.03838	0.866919	0	1.64868	-0.166354	0.854013	0.301169	-1.04702	-0.0218191	0.959572	1.89232	-0.820744	-0.00731277	1.70586	-0.0121613	-0.619656	-1.08527	-1.84703	-2.2441	3.22507	2.44653	1.08065	1.75254	-0.74035	1.97305	0.28786	1.18985	-0.316978	0.150526	0.805335
209569_x_at	0.00163071	3.57866	3.59861	4.16364	4.24712	3.41072	-0.623042	-0.9526	-1.25207	-2.86737	3.34801	3.12795	2.66586	3.64715	2.90827	2.54475	3.52731	1.72912	-0.755473	-1.99115	0.843687	-1.44424	2.97464	1.98541	4.78932	1.78514	-2.35725	-4.08745	0.944822	5.04543	1.94327	-0.647582	0.378754	2.29529	-0.65798	-1.7182	-2.25085	-5.20352	3.57821	2.99259	2.06712	2.96058	-0.583882	0.773312	1.93121	-0.715775	-1.91089	0.129657	-1.03986
209570_s_at	0.00276551	2.74689	3.57193	4.20033	4.19834	2.75464	-0.70231	-1.13397	-0.463039	-4.32282	2.8595	2.9659	2.64851	3.18847	2.72281	2.20297	3.36818	0.837109	-0.654164	-1.05645	0.177164	-0.612104	2.22719	1.50486	4.26227	1.26604	-3.50572	-1.19731	0.885979	4.49215	1.3337	-1.54896	0.286307	1.94458	-0.55956	-1.00597	-1.59555	-0.499808	2.8984	1.84213	1.76978	2.50964	-0.189056	0.415118	0.96922	-0.279856	-1.11575	0.129108	-1.3777
209587_at	2.53026e-05	15.0002	4.02274	4.35519	3.55353	3.12273	-4.33163	-4.90034	-2.06775	-5.1286	2.83853	2.51035	2.73137	1.86241	2.1975	1.61311	3.07732	3.66095	2.14441	-2.96809	1.71629	-5.0949	4.81341	3.92622	4.67984	1.85292	-4.82579	-5.29277	3.96944	4.35629	4.53688	1.19319	1.13769	3.05483	-4.63375	-5.33143	-4.28642	-4.26119	1.00396	0	0.61819	0.635375	-5.07301	-3.65563	-4.3707	-5.09745	-4.95889	-1.45911	-1.32686
209598_at	0.00362846	2.30441	-0.77015	0.386879	0.69067	-0.208829	1.60266	2.82285	1.19522	1.69798	-0.246281	-0.461225	0.239515	-0.396274	-0.159461	0.442268	-0.0412092	-0.381034	1.4001	1.91429	-0.379966	3.32622	-1.64921	0.652409	-1.28156	1.00661	1.74805	1.88471	0.252069	1.94343	0.469385	0.867249	-0.0388441	0.934888	-2.9397	-3.98362	-4.41875	-4.27667	0.323758	-0.137572	0.295268	1.22854	1.68909	-0.524606	0	0.294106	-0.364051	1.13127	0.954059
209612_s_at	6.92993e-06	8.20327	1.29886	1.58714	1.3991	1.73869	-1.64356	-1.9594	-0.108839	0.943591	1.44743	1.48396	1.53241	1.65558	1.57366	1.54205	-0.685384	0.542012	1.05118	-2.75524	1.09388	-0.091507	1.52131	1.1485	0.533613	1.53658	0.692227	-0.536008	0.92831	-0.843171	0.343272	1.70355	0.0840692	0.658322	-1.64596	-2.13863	-1.23163	-9.71396	-3.44431	-4.90388	-0.308575	-1.94402	-6.57909	-2.37287	-3.04412	-1.45371	0.702697	1.06964	0.449567
209613_s_at	6.29012e-06	7.45344	1.44535	1.51212	1.60524	1.49693	-1.33092	-1.87183	-0.0634756	1.13527	1.22158	1.59495	1.62921	1.47904	1.51591	1.45517	-0.199499	0.999849	1.13037	-2.14993	1.01556	0.217477	1.01841	0.836532	0.314416	1.34143	1.10418	-0.0230474	1.18651	-1.46038	0.392263	1.51992	0.0647726	0.892341	-1.24082	-1.89547	-1.13093	-7.61909	-3.01179	-4.90653	0	-1.71236	-6.40092	-1.97868	-2.97322	-0.929682	0.95895	0.401199	0.813593
209614_at	1.05095e-07	13.7183	2.69193	3.66001	2.72743	2.71535	-1.64527	-2.29837	0.233581	1.22106	2.93698	3.89486	3.74233	3.59658	3.56805	3.54237	-0.309646	1.09742	1.32348	-2.44182	1.89402	-0.31192	2.30824	1.71273	1.18146	2.85338	1.20348	-0.338618	2.78789	-0.423515	0.582627	2.97197	0.159562	1.47167	-2.04907	-2.41045	-2.29609	-7.59605	-3.20464	-4.28395	0	-1.86986	-6.41253	-3.09413	-4.29122	-1.34389	0.817457	0.920722	0.577011
209616_s_at	0.00527245	4.06023	1.67073	0.496143	2.15302	0	-1.49887	-3.5281	-8.44396	-2.9665	2.48869	2.96315	2.44971	1.23513	2.52613	2.3119	1.94334	1.6478	-0.277587	-3.55295	1.96642	-4.73969	2.9978	3.51962	2.27116	1.93275	0.542315	1.29497	-2.87413	2.52839	-2.43293	0.0868444	-1.25604	1.16818	-2.49225	-1.60087	0.338681	-1.96803	-0.800908	0.445157	1.6485	-2.21022	-9.55305	-5.22433	-3.31603	-3.40431	1.80927	2.37018	1.89638
209631_s_at	2.60735e-05	7.97633	1.37108	0.265511	1.09689	0.115817	-4.15441	-0.16813	-2.27393	-3.31346	2.36077	1.17754	2.79072	1.31184	1.85881	2.69277	0.716315	1.09731	1.40981	-2.86793	1.58617	-6.69879	2.75555	2.87755	2.28492	2.5225	1.04812	-2.9483	0.524214	1.62023	0.482027	2.55744	0.200387	2.26664	-8.64603	-3.47702	-6.27499	-0.722618	-1.46003	-2.10284	-6.63247	-3.03016	-2.05687	-7.66523	-2.0458	-4.15767	0.480923	0.332161	1.27248
209699_x_at	9.54265e-07	2.29896	0.15923	0.152202	0.539135	0.703282	0.243398	-0.192257	0.806894	1.13402	0.016696	0.181359	0.139925	-0.0581579	-0.126971	0.233438	-0.0637989	-0.181152	0.195935	0	-0.131185	0.000639915	0.276275	0.0733185	0.0892344	0.339622	-0.292971	0.0305176	0.189317	0.893396	0.258981	0.72476	0.85246	0.31151	-1.49788	-0.411362	-0.463614	-3.03445	0.137845	0.327251	0.311703	0.300197	-1.78661	-1.26462	-0.411919	-0.325598	-2.19242	-1.65997	-2.15658
209815_at	1.09044e-07	2.0081	0.882851	1.12806	0.338152	1.32553	0	-0.215138	0.472382	-0.399218	0.724254	0.916135	1.04518	0.79001	0.707464	1.08517	0.164104	0.166291	-0.155717	0.284876	-0.288335	0.193134	0.851141	0.846547	1.00826	0.575174	-0.0582838	-0.791281	0.902689	0.915387	0.794762	0.89339	0.635456	1.13202	-0.388847	-1.43815	-0.92282	-1.35776	-0.333263	-0.855241	-0.837037	-0.123168	-1.59439	-0.477511	0.066575	0.133275	1.01131	0.339967	0.814543
209821_at	0.00963684	3.39945	0.876727	-0.133903	1.24911	-1.50103	1.203	-0.298093	-1.74894	-5.64195	1.85267	1.38932	1.54283	1.2817	1.24058	1.40622	1.50778	0.0675049	0.96956	1.09323	0.596869	0	-1.57175	0.679883	-5.18339	0.779222	2.27065	1.63808	-0.476161	1.05709	-2.06122	1.73214	0.965264	1.97909	-5.99691	-6.53383	-6.43483	-10.6456	2.00594	3.71424	3.74602	2.48332	2.00408	0.584458	-0.780848	0.620067	-3.1169	-0.547353	-2.0923
209911_x_at	1.08817e-07	2.05971	1.35263	0.423985	1.1253	0.631846	1.39798	0.690063	1.48817	1.43857	-0.148163	0.140465	0.256185	-0.252678	0.0911722	0.117766	0.286203	-0.301677	0.0445671	1.27974	-0.276748	0.46768	-0.0948257	0.0100431	-0.268828	0.244807	-0.0922461	0.076725	0.838866	0.589924	0.386446	1.27283	1.2039	0.442178	-0.531904	-1.24184	-0.472154	-0.584093	0.0609369	0.471613	0.261352	-0.685309	-0.0251942	-1.41289	-1.89155	-1.67141	-0.807116	-0.411434	-0.693714
209960_at	4.53172e-05	2.30518	1.23785	0	1.83961	0.940154	-0.278832	-0.70867	-0.34553	-0.881093	0.418532	0.954085	0.482795	0.483599	0.861203	0.606957	0.276454	-0.0106087	0.447219	-0.147539	0.350376	-0.437915	0.148867	0.355193	0.363986	0.410362	0.772298	0.714222	1.0034	-0.39428	0.626111	1.27886	0.347902	0.876742	-3.24583	-2.0735	-1.98865	-3.17525	1.01875	0.392323	0.670764	1.13228	-0.564905	0.436099	0.936847	1.22468	-0.180176	-0.401514	0.42986
209969_s_at	1.04643e-06	2.02948	0.709195	0.0754585	1.16932	0.601033	0.244448	0.34934	0.0839987	-0.36588	-0.362145	0.222286	0.147089	0.214043	0.103207	0.0535316	0.709521	0	-0.217484	0.683476	0.146276	0.628584	-0.766412	-0.059289	-0.356345	0.397161	0.309819	-0.00374699	0.917622	1.09853	1.38765	0.970666	1.60308	1.32525	0.78507	-0.624822	-0.617175	-0.258115	0.0815191	0.527685	0.529422	-0.149515	-0.3016	-0.952496	-1.72942	-1.33208	-1.90147	-1.39503	-1.3523
209993_at	6.09232e-05	3.66382	0.994075	1.27699	1.59281	0.101656	-3.72034	-1.16897	-0.295387	-0.841306	1.12862	2.45731	2.27093	0.986886	2.71959	1.96307	1.41094	0.489587	0.290521	-0.0922394	0.887973	-1.79708	2.30135	1.25467	2.12219	0.452056	-0.839699	-1.62124	1.84415	0.584435	1.43743	2.10758	1.28297	0.141222	-2.70727	0.126043	-3.02895	-3.36375	2.42612	1.54479	-2.80528	-0.404541	-0.531771	-3.24842	0.134719	0.54632	-2.77718	-1.32328	-0.292534
210004_at	1.78557e-06	3.6506	0.869654	-0.035388	0.0300894	1.0913	1.46459	1.42282	0.904357	-1.90594	0.0818911	-0.251914	0.622891	0.469052	0.377747	0	0.204126	-1.49755	-1.98264	1.29972	-1.69325	1.13683	-1.22175	0.0336075	0.0620785	0.106748	1.2694	1.98832	1.92422	1.10958	1.85019	1.21211	2.53918	2.2497	-2.10931	-3.02633	-3.66228	-2.30795	-2.82307	-2.06556	-2.53288	-2.175	0.537272	-0.448049	0.322503	0.0729666	-1.12346	0.197993	-0.298547
210073_at	2.38007e-05	5.74724	1.90364	1.38781	1.25229	2.20403	-2.87717	-1.06265	-2.7645	0.016655	0.612971	0.758408	1.26344	1.15825	0.627723	1.12543	-1.0835	0.747038	1.06512	-2.69182	-0.390597	-0.376979	0.231369	0.756199	0.641159	0.661291	-0.363786	-0.623203	0.844004	0.00162888	-0.823667	2.37183	0.0653706	0	-1.96824	0.396367	0.437097	-3.26585	-4.06533	-3.77208	-3.02108	-2.85107	-6.83031	-2.77345	-7.16559	-3.88568	0.0411377	-0.732843	-1.71712
210133_at	2.37418e-05	14.8349	4.69779	5.97785	6.6737	5.39615	3.29181	2.73938	6.18555	3.33138	1.72131	3.83215	2.7682	5.18195	3.07667	2.42043	4.86673	0.484272	-1.34887	-2.48785	1.48351	-2.73906	-1.81589	-1.03026	-2.54024	-0.437855	0	-2.09494	4.86974	4.55907	3.20739	-0.155685	3.38356	5.67492	-5.32297	-6.21784	-3.05846	-3.18066	3.49739	2.93911	4.64735	2.22291	2.35662	5.32232	-0.0950537	1.22637	-4.40411	-1.27768	-1.01679
210136_at	1.34759e-05	2.03885	-0.307179	0.865797	0.128007	0.172637	-0.315793	1.03083	-0.140759	-0.402329	0.865479	0.805176	0.804588	1.4812	1.6256	1.09757	-0.0215044	0.538689	0.64206	0.227159	1.5176	0.314559	1.04491	0.378051	0.0758276	0.564684	0.0885658	0.470097	0.574027	-1.34341	0.365327	0.673794	-0.658092	-0.720898	-0.281755	0.102891	0.0523701	-0.909471	-0.756898	-1.62545	-0.283619	-2.51364	-0.84725	-0.0419111	-0.557469	-0.546816	-2.51162	-3.37458	-1.72463
210260_s_at	8.3903e-06	2.02225	1.21646	1.59784	1.27759	1.42154	-0.754784	0.0546446	-0.707146	-0.286736	0.580817	0.48302	1.09168	0.65395	0.760172	0.984421	0.915457	0.838864	0.838242	-0.332559	0	0.248194	0.0431585	0.185988	0.599084	-0.207257	-0.381433	-1.45471	1.46179	0.147237	0.389236	1.88065	-0.0619316	1.50574	-0.4933	-0.473731	-0.003088	-1.00736	0.215391	-0.055584	-1.46795	-0.926825	-1.54681	-1.26989	-1.73408	-1.47638	0.414319	0.713515	0.725525
210302_s_at	0.000263964	11.9274	6.98737	7.06509	6.74255	7.64574	2.72852	-1.11983	0.331122	-0.249562	7.72742	7.76361	7.62238	7.65185	7.67248	7.57049	-4.41509	-1.74076	-1.74078	-5.01872	-1.23959	-3.12094	7.44934	7.49718	7.90695	7.1096	6.50417	7.05101	-0.329739	0.140157	-0.123192	-1.29949	-1.12039	-0.84135	0.171708	-3.05903	-1.36044	0	-2.96225	-0.167869	-2.74252	-3.70477	1.95236	2.08406	2.68791	2.54633	-1.86495	0.608024	-0.669412
210303_at	0.000141212	6.24727	4.03212	3.41579	4.07562	4.44533	0.881213	-4.05487	-1.56402	0.611841	5.00366	5.27633	4.84982	5.18987	4.9995	4.91431	-1.8879	1.10694	-1.86813	-1.85559	-0.342139	-0.474574	5.09863	4.66273	5.08057	4.35169	3.74773	4.41828	-2.23732	-0.406625	0.422672	-2.43718	0.677715	-2.76849	-2.94989	-2.00969	-0.655031	0.797965	-1.33842	-0.176995	-2.57794	1.12631	-0.644413	0.694345	1.88975	1.42912	-2.78673	-0.441126	-0.479801
210372_s_at	0.00900308	2.37404	-0.3014	1.18949	-0.962572	-0.698122	1.60447	1.70488	2.31366	1.90435	-0.517768	-0.876177	-0.218331	-0.0081768	0.0951252	-0.746518	0.128098	0.123081	0.126236	1.75878	-0.324426	3.28329	-1.09517	-1.22299	-4.11597	-0.0912962	0.850451	1.0573	1.57953	2.20725	1.9658	0.216781	2.66483	0.879437	1.09847	-1.49347	-4.40908	-0.106293	-0.96678	-1.37182	-5.60179	-5.61025	-0.443349	-1.17439	-1.48492	-2.13533	1.16765	1.16258	0.728551
210374_x_at	0.000220091	2.29872	0.493116	-0.226506	1.19045	-0.536325	-0.357884	-1.0293	0.22725	-0.894618	2.29634	1.53882	3.01945	2.28939	1.0244	2.7894	-0.331576	-0.104269	-0.180849	1.12811	0.461401	0.0857401	2.06377	2.5943	2.87629	1.892	0.969713	1.25469	0.264439	2.65229	-2.1623	-0.0624561	0.591242	0.643811	-0.583628	-0.236328	0.425111	-0.569708	-1.26144	0.27968	0.312275	-0.0616717	-3.73666	0	-0.14233	-0.377977	-1.55736	-2.72137	-0.537511
210375_at	9.43017e-06	4.53152	0.526004	0.214391	1.26534	-0.774546	-1.16321	-2.03761	0	-0.0823884	2.25849	2.29198	3.49321	2.91816	1.57268	3.03364	0.334512	0.287011	-3.32623	1.20117	0.656883	-0.101692	2.47286	3.05174	2.56507	2.01865	1.19713	0.722568	-1.72835	2.6431	-1.4204	-0.0379462	0.741522	1.45457	-3.65044	-0.28667	0.311236	-2.25666	0.0916662	0.239425	0.888105	0.0741973	-1.55207	-3.20306	-3.23413	-3.32495	-0.236238	-1.54588	-4.18799
210663_s_at	0.00452204	2.77919	2.77944	-0.691741	4.06751	1.23536	-0.558702	-2.66875	-0.983595	-1.12244	1.37999	2.65091	1.18861	1.35719	0.998974	1.06373	1.46335	0.420575	-1.52548	0	-1.36364	-0.745813	1.34186	1.26029	0.362695	0.765196	0.0548439	0.287445	1.40072	2.07363	1.45676	3.09676	2.4777	3.18779	-4.01019	-3.59298	-1.50461	-0.481288	4.6365	4.31583	5.18861	3.30934	-1.35478	-1.3678	0.276735	-1.26113	-2.19383	-0.856364	-2.26149
210683_at	4.18338e-05	3.52206	1.14124	1.20882	-0.119978	1.53473	0.362016	-0.343451	0.384293	-0.263707	1.35418	-0.631084	1.94501	1.22164	1.25549	2.36591	2.00282	1.55634	-0.698856	0.201346	1.82463	-2.06545	1.91809	1.64798	1.73188	1.30156	-2.27929	-1.07694	1.45481	0.223001	1.11609	-0.0593824	0.61619	0.809964	-2.33002	-2.11499	-1.66177	-3.49061	-0.00091505	-2.42822	-1.32408	0	-1.47173	0.735821	2.02584	2.20423	1.73051	0.646482	1.98571
210831_s_at	1.28625e-05	3.81832	0.332507	0.709363	1.02581	-3.29219	-0.45405	-1.87068	0.7282	0.411511	1.99682	1.45872	3.10181	1.55197	1.45062	3.00641	-1.4853	-0.889481	-0.620233	0.98543	0	-0.699939	1.86404	2.46311	2.6638	1.6439	0.0558195	0.0470171	0.0823531	2.70002	-0.932216	0.221549	0.878845	0.965678	-3.41786	-2.81569	-0.676636	-0.289149	0.146888	0.430126	-3.21187	-0.480225	-2.91435	-3.48688	-0.555407	-1.90561	-1.27767	-0.286375	-1.2562
210832_x_at	6.00672e-05	3.0845	0.383224	-1.10715	0.278535	-2.84125	-1.66542	-1.03124	0.88878	-0.207782	2.24285	2.13293	3.5599	2.364	1.76521	2.89173	-0.159604	-0.061337	0.204357	0.973019	0.233491	-0.203983	2.3599	2.73716	2.43719	1.85461	0.484252	0.84231	-0.972558	2.55463	-0.677656	0.0200095	0.231372	1.0578	0.36606	-0.164362	0.206681	-0.344512	0.487282	0.315691	0.110311	0	-2.86633	-2.72075	-4.63124	-2.18662	-0.580152	-2.4684	-1.10554
210833_at	0.00991899	2.09618	0.196838	-0.0740452	0.581212	-1.97502	-0.0595059	0.405813	-1.84698	0.16666	0.526864	0.889391	2.19808	1.21221	0.106709	2.30387	1.21292	-0.243048	0.22615	0.570341	0.755725	-2.3241	1.60337	1.28529	1.75496	1.76591	-2.43601	-3.70954	-0.75455	1.56478	-2.11443	-1.66342	-2.76806	0.408865	-2.84815	-3.10569	-2.38008	-2.39737	0.677776	-2.1928	0.841819	-3.02021	0.322941	0	1.39338	-3.72285	-4.36944	0.117305	-3.07104
210834_s_at	0.00560857	2.15318	0.382138	-0.458407	1.16639	-2.59626	0.644812	-2.94995	1.28238	0.817432	1.6088	1.31765	2.7936	1.71666	0.413907	1.85727	-0.120108	-0.968346	1.01586	0.5153	-2.0473	-1.23524	1.4752	1.64412	1.82887	-0.631861	-0.464233	-1.56447	-1.90846	2.15537	-3.27315	-0.16478	0.315441	1.44403	0.537867	0.411835	-2.77154	0.168542	0.493245	-2.96333	-0.270926	1.01318	0.422594	-3.37867	-3.60609	0.822115	-1.67494	-0.666546	-1.78605
210997_at	0.000457755	2.24787	0.898723	0.304872	2.03655	0.926885	0.3113	-0.0213337	1.04522	-1.30708	0.611385	1.45478	0.454829	0.620556	1.2552	0.633597	0.212767	-0.551892	-0.739829	-1.24479	0.0789738	-1.67806	-0.0331926	0.425532	0.266087	0.362509	0.822385	0.300356	0.263376	-0.700575	0	0.625828	0.412574	0.576532	-3.93364	-2.7274	-1.96738	-4.17367	1.19092	1.08689	1.55509	0.779073	-0.503288	0.207697	1.22307	0.810036	-1.14088	-0.474325	-0.733586
210998_s_at	0.000635923	2.47962	1.01011	0.51961	2.00956	0.593134	0.272667	-0.18592	0.735774	-1.93494	0.619119	1.49686	0.362564	0.688522	1.26701	0.535773	0.183411	-0.683584	-0.838518	-1.42663	0	-1.79657	-0.105752	0.685205	0.237818	0.37765	0.881694	0.304131	0.752877	-0.479475	0.393296	0.644254	0.331868	0.717451	-5.29082	-2.52807	-2.28058	-5.8802	1.35989	1.30336	1.59773	0.791263	-0.252647	0.254373	0.920196	0.637158	-1.15477	-0.507124	-0.659865
211029_x_at	0.00538856	2.52578	1.7209	1.07739	-0.078207	2.63922	0.950828	-0.236195	1.59018	3.05369	1.86225	0.587761	2.16108	1.55928	0.850866	1.60132	-0.102712	0.542787	1.06595	-0.184383	0.489667	-0.0843592	-0.11092	0.325472	-3.93134	0.982928	-2.89077	-2.97411	0.888469	0.227505	-1.32401	1.92349	0.497271	1.21187	-2.08094	-3.43425	-2.10046	-1.79843	-2.57673	-3.16904	-3.8184	-0.472713	-1.2587	-2.92033	-0.846895	-1.34508	2.62306	1.40661	2.3094
211032_at	0.00350441	2.02374	-0.723961	-0.0532246	-0.889896	-1.21098	0.42857	1.36812	0.86317	0.80009	-0.647759	-4.33517	-0.465427	0.334708	0.18959	0.388853	0.919696	1.3167	0.508818	1.18927	1.05001	0.364081	0.334622	0.193204	0.234329	-0.809706	0.490873	0.541655	-0.251778	-0.613003	0.137762	0.216669	0.0583992	-0.291705	0.76016	-3.2997	-0.130612	-1.96387	-2.51342	-3.16057	-0.229184	-2.51735	-0.292118	-3.69996	-2.16525	-3.09319	-0.191325	1.19921	0.142698
211062_s_at	1.01793e-06	3.77366	0.703383	2.08911	0.985877	0.847863	-0.605132	-0.220137	0.199448	-1.58447	1.56898	1.77117	1.28423	1.3725	1.77233	1.14109	-0.648014	1.63128	1.65918	0.707336	1.48366	1.32982	1.52968	0.370554	-0.48746	1.21483	-0.142903	0.699278	0.382349	-0.308438	-0.622033	1.89361	0	0.0927792	-1.6128	-4.11604	-1.35024	-4.04935	-1.81587	-1.37905	-2.28713	-1.00895	-0.842649	-4.3005	-2.24198	-4.43219	-1.37495	-1.06172	-1.79068
211458_s_at	1.74616e-11	2.18543	0.8398	0.681756	0.928799	0.818994	0.471669	0.325152	0.236539	-0.198326	0.600201	0.674461	0.932009	0.958678	0.868237	0.800197	0.489936	-0.3825	0.0213528	0.0698414	-0.123799	0.581162	0.164065	0.0673332	0.17476	0.147514	0.313216	0.632975	0.835287	0.593646	0.885249	1.18702	2.11334	1.54777	-0.824831	-1.276	-1.07876	-0.873199	-0.491494	-0.191651	-0.780882	-0.853011	-0.352523	-0.423605	-0.156028	-0.450703	-0.372077	0.287302	0.364366
211555_s_at	0.0034944	2.77059	2.16732	2.09319	-0.582281	0.535797	-0.902822	-2.42854	-1.62788	-1.70914	3.05699	1.64168	2.26269	3.40945	2.72835	2.91352	2.87072	1.05653	2.0347	-0.122766	0.800034	-0.584475	0.303904	0.0205607	0	1.06722	-1.32959	-3.84221	3.4774	2.04528	1.87696	1.74416	-5.13372	1.44658	-3.13134	0.616816	0.349848	-2.57062	-2.14975	-0.927482	-1.97318	-1.62133	-2.94102	-3.10562	0.489543	0.0933952	2.20924	2.40011	2.62701
211653_x_at	1.24278e-06	2.33261	0.102692	0.118169	0.743645	0.544091	-0.0360718	-0.0622215	0.563124	0.760919	0.0583668	0.125029	0.193829	0.139269	-0.036643	0.115439	-0.164465	-0.21872	0.238905	-0.0589962	0	0.0560045	0.419512	0.230743	0.0847359	0.302998	-0.0279846	0.16861	-0.119249	0.902769	0.361966	0.433574	0.608299	0.0137806	-1.17249	-0.269138	-0.283436	-2.6091	0.0761089	0.161736	0.200361	0.153812	-2.11892	-1.27321	-0.618105	-0.253783	-2.05687	-2.14035	-1.95195
211737_x_at	0.00197319	2.06412	0.839499	1.35058	0.453819	0.302767	-2.83674	-2.03311	-2.1936	-0.452643	1.97806	1.67641	1.91531	2.0771	1.9756	2.09623	1.49103	1.76671	2.00045	-1.79716	1.8044	-0.976842	2.10079	1.16394	0.578997	1.0945	-0.879564	-0.903665	0.388009	-0.495326	-0.229667	1.41571	-0.594125	1.17546	-1.39386	0	-0.168855	-0.731347	-0.734841	-2.7774	-0.502016	1.40954	-2.11459	0.979698	0.890142	0.654319	-0.0997381	-0.802297	0.160487
212224_at	0.00760337	2.94111	2.38019	3.58597	3.14989	0.277614	-2.58709	-2.674	-0.324396	-0.875169	1.17448	0.270082	2.05678	1.86916	0.567404	1.8599	1.55276	-0.689004	-1.30344	-3.9821	-0.0752869	-3.77251	0.665033	0.879424	2.10405	0.68639	0.496998	-1.17042	0.333778	3.23756	0	1.32247	-3.19638	3.24137	-4.68773	-3.97885	-4.80674	-5.49619	-2.74318	0.0735235	0.8587	2.00567	-3.05736	-0.14345	1.4676	0.945527	-0.263657	-0.0643091	0.953959
212311_at	0.00506573	2.03764	-0.00799179	-0.885402	0.230701	-0.0811396	0.318096	0	0.40129	-1.26167	0.250528	-0.455915	-0.592804	-0.0142326	-0.248128	-0.323619	0.716662	0.978528	-0.275504	0.654299	0.48779	0.00847244	0.16015	0.596576	0.742572	0.241729	-0.0547314	0.324115	-0.918662	-0.202059	-0.798718	0.208163	0.642252	0.81772	-3.00567	-5.31142	-5.85938	-2.71112	0.36574	0.205463	0.191727	0.95112	0.470375	0.700308	1.15039	0.704364	-2.17581	-0.673634	-1.36497
212314_at	0.00465714	2.16485	0.0398226	-0.791305	0.109649	-0.276756	0.178165	0	-0.212985	-1.51142	0.122463	-0.150848	-0.416734	-0.392686	0.0540981	-0.570396	0.533228	0.666147	0.143275	0.89501	0.488812	0.137865	0.0936136	0.123327	0.301512	-0.00482368	-0.282465	0.253484	-1.64885	-0.302781	-0.9338	0.101029	0.667547	0.743176	-2.97691	-6.02444	-6.46102	-3.04184	0.409074	0.120485	0.0044508	0.985261	0.488091	0.649078	1.04409	0.677624	-2.02039	-0.259236	-1.45955
212444_at	9.9435e-05	2.14216	1.41437	0.118816	0.738409	0.499525	1.26562	0.863804	0.571032	0.702954	-0.00432777	-0.509042	-0.215499	-0.348732	-0.567939	-0.134336	0.133732	-0.282763	1.01434	1.32909	-0.0871697	2.89844	-0.100283	1.06462	1.17185	0.36313	0	0.963598	0.940081	0.749637	1.60476	1.06863	0.631106	0.847691	-0.918994	-2.25568	-1.83794	-3.89236	-0.436326	-1.15771	-1.4178	-1.90518	1.09941	-1.17773	-0.538645	-0.762559	-1.47989	-0.225712	-1.18606
212460_at	1.44256e-08	2.22202	1.3588	1.04305	2.06327	1.12234	0	-0.450007	0.833831	0.0695457	1.1461	2.03999	1.52604	1.58901	1.92694	1.56401	0.686751	0.644671	0.413546	-0.124624	0.236707	-0.186391	-0.00374794	0.446351	-0.0473528	0.46547	0.305596	-0.499391	1.21935	-0.0134048	0.272936	0.829502	0.611573	1.49728	-0.912566	-0.827029	-0.59986	-0.999173	0.350406	0.635941	0.532896	0.1304	-0.634274	-0.217084	-0.482086	-0.264283	0.0238981	0.0682325	0.393755
212611_at	5.94025e-06	3.2862	1.09512	1.7347	1.96597	0.906429	-0.339872	-0.969879	0.70087	-2.24352	2.14148	2.8354	2.27331	2.41327	2.72812	2.00239	1.31999	1.54835	1.16078	-1.36568	1.31679	-2.99843	2.39453	1.57909	2.17132	1.7708	-0.647557	-0.410615	1.17186	0.976451	0.810818	-0.0718355	-0.205577	0.998083	-2.23189	-2.00305	-1.1765	-0.133807	0.177367	-0.186366	0.350249	0.88482	0	0.544871	-1.02018	0.38665	-0.443844	-0.0847845	0.262994
212865_s_at	4.0835e-06	5.197	1.37209	3.57049	2.89205	1.1774	1.67734	0.320266	1.8783	-0.617787	2.81945	2.95797	3.24308	2.94324	3.13253	3.10057	0.593731	2.1315	2.23661	-1.66229	2.31413	-0.539729	2.06108	-1.06647	-0.292642	1.99113	0.906104	0.754626	2.52198	-0.927032	-0.572776	2.14313	-1.86064	0.602894	-4.18797	0.756615	0	-3.78743	-4.24603	-3.17464	-3.63231	-3.32256	-1.50938	-3.13499	-3.12262	-0.102819	-1.69995	-1.25211	-1.1024
212886_at	7.92728e-05	2.91599	1.31461	1.70912	1.16967	0.93503	-0.886829	-1.27444	-0.633439	-0.00891018	1.72002	2.46388	2.28609	2.23131	2.22227	2.36677	0.984617	1.06416	1.88603	1.24163	1.28716	-0.220481	2.09178	1.67034	1.48208	1.72323	0.392476	0.40803	-0.351873	-1.79275	-0.66207	0.430777	-1.69388	-0.428503	-1.07383	0.143026	1.28336	-1.03266	0.112656	-0.322245	0.211847	-1.03298	-1.33588	-2.58989	-3.46694	-2.5849	-0.2536	0.387664	-0.234672
212977_at	2.56573e-05	8.50339	0.346439	2.61219	0.710386	0.935102	0.33884	-3.70367	0	-2.01776	0.447174	2.49051	2.20417	1.45293	1.58287	2.13287	0.270185	1.29545	1.38685	0.678299	1.51698	-2.76268	2.30613	1.72339	0.68676	1.48151	1.00015	0.797079	-3.08027	3.07047	-3.85669	0.85554	-1.75334	-0.386282	-2.30596	0.163523	0.967224	1.41603	1.78803	1.76306	-1.55496	-0.338423	-5.09077	-7.35069	-8.29203	-8.704	-4.93324	-6.50656	-2.21481
213164_at	0.000162965	2.0882	2.01514	0.686054	0.21887	2.6764	1.73992	-0.144413	2.55783	2.4653	-0.431603	-0.0381908	0.197897	-0.375244	-0.211547	0.226369	-0.659792	-0.608913	-0.0614767	-0.186012	-0.167171	-0.360904	0.719357	0.247972	0.601476	0.424473	0	-0.186471	2.16176	1.98765	1.02173	2.47547	2.29381	1.02803	0.319942	0.235908	0.180217	-0.386491	-0.460433	0.598163	-0.840802	-0.311377	-1.52271	-1.16431	-1.46286	-1.62342	-0.468698	-0.694396	-0.626416
213222_at	5.49879e-09	2.74034	0.969514	1.42369	1.24171	0.00465012	-0.314808	0.642915	-0.792955	-0.511931	0.527108	0.489706	0.372721	0.710781	0.689831	0.524121	0.0304871	0.589659	0.893826	0.596632	0.899928	0.384732	0.563288	0.732029	0.491266	0.295506	-0.657534	0.825098	1.14078	0.778157	1.0923	0.841477	1.22809	0.145476	-2.51495	-2.02245	-3.13083	-2.38048	-1.74848	-0.881674	-0.274783	0.00197792	-0.384811	-0.794843	-0.520105	-0.287135	-1.83266	-1.6541	-0.933909
213247_at	5.08188e-07	2.21865	1.07731	1.59035	1.1061	0.56108	-0.161009	0.643054	-0.221128	-0.32877	1.21064	1.20996	1.27713	1.32559	1.29365	1.20474	0.66754	0.70416	0.824283	-1.13869	0.828374	-0.45072	0.840216	0.598289	0.39203	0.780089	-1.05606	-0.84977	0.559853	0.757391	0.724102	0	0.193019	0.369505	-2.02993	-1.70997	-1.28414	-1.90222	-0.904989	-0.584188	-0.0659752	0.380463	0.141364	0.391318	0.34456	0.221977	-0.0780754	0.634987	-0.0208683
213385_at	0.0031289	2.53801	0.990519	1.09118	0	0.485003	1.29704	1.97569	3.14147	-0.676863	-0.253424	-0.169179	-0.276098	0.467073	1.54643	0.44237	-0.0913634	0.421171	0.392483	1.06072	1.95485	-1.88908	-1.47393	-1.88889	-6.12947	0.712615	1.81655	-1.2255	1.04555	-0.711819	0.293351	1.45039	0.879069	2.13475	-5.84377	-1.95987	-3.70871	-2.5915	1.07273	0.0643673	-0.0226655	-1.7257	-1.46573	0.240661	-0.15812	-0.271326	0.325185	0.365792	0.320445
213415_at	5.08382e-06	3.45962	0.369654	-0.462678	0.886473	0.69772	-0.0198908	0.251165	-0.54833	-1.71684	0.504316	0.543165	0.704601	0.517237	0.236948	0.99407	0.354721	0.231378	0.0302773	0.309521	0.631444	-0.450694	0.678018	0.071022	-0.199536	0.624703	0.598922	0.137924	0.234325	-1.82563	-1.15057	1.12303	0.246702	0.443621	-0.813934	-0.304014	0.0932703	-1.17522	-1.65034	-2.11274	-1.21798	-3.39481	-4.90388	-3.97482	-6.07105	-3.94567	-1.06985	-1.19254	-0.927532
213451_x_at	6.57601e-06	2.91293	0.444382	0.856564	0.481137	-0.132245	-0.204381	0.197373	-0.538364	0.361038	2.05547	1.92403	1.9112	1.81266	1.8057	1.92899	-0.325936	1.61562	2.52059	1.19708	1.93839	1.51184	1.69885	1.20424	0.23757	1.46977	0.805729	1.23744	0.323202	-1.27304	-0.931357	0.980397	-0.139994	-0.741197	-1.23824	0	0.344069	-3.26048	-1.40378	-4.18639	-2.1354	0.244828	-2.39261	-0.517443	-0.19263	0.936232	-1.03571	-0.401851	-0.479953
213610_s_at	0.00906593	2.0244	2.32088	4.20123	2.28741	0.838827	-0.990467	-1.58803	1.08537	0.149517	0.483764	2.63385	1.95941	2.42868	2.17667	1.63355	0.899713	0.309523	-0.28923	-1.72378	-0.376378	-0.732131	-1.05639	0.444797	0.528777	0.0576682	-0.510521	-1.66453	2.01542	3.63055	0.188923	-0.331191	-0.889869	0.740413	-2.18657	1.2886	1.59797	-0.757955	0	-0.0360341	-0.389266	-1.65348	-2.45357	-0.548613	-0.955874	-0.273951	1.99313	2.36916	1.87274
213624_at	3.76756e-06	2.24446	1.50545	1.51786	1.71107	1.44237	0	-1.10383	0.167479	-0.24138	0.895134	1.48899	1.32625	1.40614	1.39773	1.17416	1.15955	1.09543	0.889566	-0.844989	0.963776	-1.33813	1.03017	0.256711	0.645598	0.876134	-0.16448	-0.917813	1.05937	0.13421	0.0753317	0.256707	-0.567096	1.24377	-0.993097	-1.51264	-0.889773	-1.56058	-0.166401	-0.642283	-0.0824079	-0.460144	-2.46193	-1.65721	-1.93839	-1.47063	0.097806	0.220808	-0.287537
213664_at	0.00666224	2.07517	0.577785	-1.2785	1.35933	0.235741	1.62632	1.20807	1.99716	1.93875	-1.82785	-0.987325	-0.598392	-0.641626	-0.985273	-0.514611	0.896787	-0.828089	0.42778	1.78292	-1.11219	2.73207	-2.75318	-0.545888	-3.22312	0.137469	0.074789	1.4873	2.85806	2.2627	3.19729	2.48162	2.86482	1.31624	-2.21914	-2.67453	-2.70578	-3.18883	0.41136	0.798944	0.591435	0.639422	1.28305	0.568106	-2.02118	-0.451754	-1.14519	0	-0.545429
213714_at	0.00777049	2.46747	1.03879	1.19578	1.18803	-0.0260658	-0.901437	-2.27208	-0.5236	-1.55243	1.6322	1.89567	1.4987	1.13313	1.70865	1.2031	0.215953	-0.291649	0.104368	-0.100276	0.776483	-3.00072	0.91175	1.24444	-5.06367	0.801239	0.400562	-0.441328	0.281269	-2.11492	0.0817528	0.886432	0.39104	1.23776	-0.60459	0.768418	-0.102852	-2.76115	-3.17154	-0.57424	-0.0634155	-0.21584	-5.25907	-5.16062	-2.86468	-1.89493	1.66835	1.76196	0.600602
213924_at	7.65878e-05	2.09663	1.21604	0.856385	1.28484	0.397305	-0.24574	0.159955	-3.63821	0.100809	0.656493	0.959354	0.599964	0.496651	0.753862	0.306296	1.26695	0.795236	0.547339	0.879705	0.232382	-0.516138	0.917939	0.976557	0.378069	0.200806	0.149388	0.124341	1.34604	-0.0278187	0.728594	0.108277	-0.400524	-0.701249	-2.08392	-0.416004	-0.632019	-0.505363	-0.62984	-0.216555	-0.456779	-0.0645089	-3.02497	-3.65801	-1.90723	-1.49751	-1.19101	-1.80976	-0.968751
213933_at	1.95178e-05	3.58504	1.04464	0.446968	1.67421	-5.11663	-0.678106	-2.16803	0.565074	-0.0294271	2.0074	2.10466	3.61054	2.37966	1.71008	3.2898	0.214118	-1.1849	-0.0537128	1.5758	0.439728	0.30876	2.03011	2.6506	2.58718	1.71269	0.991688	1.10343	0	2.94773	-0.106663	-0.186425	1.35318	1.23038	-0.909695	-1.4734	-1.39738	-3.3705	0.107547	0.425139	0.784598	-0.0225892	-1.0563	-2.22634	-0.647552	-3.74924	-1.70194	-1.79007	-1.36415
214040_s_at	0.00438363	2.24083	2.31254	2.97745	2.01864	2.15698	1.84252	2.01996	1.83761	2.51639	-0.259629	-0.863754	-0.602608	-0.493894	0.169681	-0.617747	-0.330826	0.889286	0.581227	-0.555294	0.73507	-0.125161	-0.349668	-1.25035	-0.791356	-0.756177	0	-0.437754	3.2044	1.9469	2.2634	2.82058	1.22348	1.58931	-0.995141	0.866377	-0.0907073	-0.250793	-2.36144	-3.44799	-4.18775	-2.08013	-1.74248	0.373103	0.438893	0.777548	2.01105	1.59861	1.95926
214071_at	0.00339824	2.04028	0.788873	0.185854	0.29403	0.0551071	-2.51727	-1.22674	-1.23708	-3.61663	1.09356	1.0026	-0.18806	1.14845	0.852362	0.271616	0.911346	0.799531	0.596375	0.817907	1.06569	-0.228102	0.79018	0.986776	0.541229	0.403439	0.451269	-0.244872	0.968206	-0.664686	0.399792	-0.493732	-0.723067	-0.131258	-0.576303	0.00738335	0.496452	-1.44794	-0.384681	-1.03403	-3.58575	-0.0628138	-2.32974	-4.38697	-5.40364	-2.41765	-1.67555	-0.830616	-2.08117
214091_s_at	0.00231055	2.43384	-0.0209675	0.924203	-0.444331	-0.645626	-2.08857	-1.66596	-1.40648	-2.03194	2.20067	2.19289	3.04896	2.4124	1.76643	2.60038	-0.0360117	0.891753	1.17536	0.171798	0.918215	-0.0227585	2.69378	2.58122	2.14421	2.55137	0.315079	1.30147	-0.521429	0.157776	-2.01189	-0.342182	-1.61461	-1.61684	-3.19939	0.0481329	0	0.268955	0.0685806	-0.713779	0.391598	-1.55441	-0.331731	1.15214	0.4941	1.67046	0.979621	0.0711679	0.0827341
214131_at	0.00487834	2.52288	2.16769	2.09666	0.239317	1.3806	1.95337	1.55488	2.28774	0.453003	1.37459	1.66123	1.48166	1.76576	1.90551	2.02734	-1.36652	1.61976	1.80891	-0.867946	1.94015	0.166787	-0.822264	-2.40958	-0.221583	-3.21497	-2.95441	-3.3689	-4.21526	0.302114	-1.14648	0.536807	0.789412	1.39259	1.74883	-1.26753	-1.13574	0	-3.61361	-0.436738	-1.66235	1.28191	-2.03159	-1.3425	1.11957	-1.84512	-2.3678	1.19497	-2.08734
214180_at	2.78322e-05	2.43559	-0.355209	0.00692749	-0.00244904	0.101611	-1.17278	-0.576972	-1.82203	0.0315962	0.991741	0.923093	0.958923	0.814219	0.812319	0.669301	0.827324	0.306501	0.161918	0.174745	-0.314236	0.788556	0.207247	0.0608425	-0.629853	0.966979	-0.520394	-0.583517	1.36389	0.852609	0.871125	1.18297	0.355702	-0.320282	-1.84463	-0.226653	0.278733	-1.74124	-3.23966	-2.41276	-1.69766	-3.64326	-2.93648	-2.12503	-2.77695	-1.18767	0.506506	0.48939	0.570396
214329_x_at	6.42466e-07	4.23643	2.69556	3.47672	2.46048	2.06208	0.940675	0	1.03981	0.913724	1.75615	3.4023	3.3412	2.68999	2.96856	2.94924	0.657216	0.017128	0.719668	-0.223877	0.969079	0.108063	-0.10855	-1.05797	-0.0166588	0.173707	1.0609	0.35022	1.81733	-0.671303	-1.77943	1.57217	-0.361194	2.27421	-2.07343	0.898991	-0.577978	-3.50771	-0.540041	-0.223798	-1.51847	-1.08874	-1.75997	-1.36774	-1.73683	-4.13158	-0.454966	-1.0122	-0.0979772
214455_at	1.23779e-11	4.48249	2.65672	0.797574	2.60757	2.06021	2.06896	0.974229	0.64156	0.545353	0.959575	0.782865	1.27664	0.872517	0.669207	0.902075	1.54812	0.367105	0.631324	2.73837	-0.256787	1.63355	-0.194423	-0.17273	0.0951386	0.565802	-0.194289	0.892007	1.86739	2.19948	1.74924	2.19414	3.1953	1.94409	-0.245337	-1.10323	-1.65552	-1.36695	-0.293794	0.544111	-0.274248	-1.18956	-0.491691	-2.1624	-2.27333	-1.76657	-2.08464	-1.07501	-0.932117
214586_at	0.00169177	3.71819	1.17295	0.0138783	1.23702	-0.278682	-5.91963	0.0340118	-2.10267	-4.09574	1.87866	0.665487	2.19417	0.512267	1.24548	2.29092	0.0172505	0.911499	0.873789	-4.75637	1.54272	-4.75417	1.84914	2.38606	1.60926	1.89344	1.09572	-1.9053	1.45697	1.13888	0	2.11526	-0.248284	1.71819	-1.71268	-4.85471	-5.91963	-0.0719485	0.133136	-1.53061	-5.91963	-3.55546	-0.718993	-0.570861	-0.112694	-1.54806	1.08012	0.133287	1.64312
214606_at	0.00179948	2.31258	1.04119	3.39458	2.41315	1.42543	0.387466	-4.78145	1.04566	-2.09776	-3.33202	2.02424	0.329416	0.790833	0.925248	-0.110617	0.395163	0.661016	0.335559	0.582234	-0.598126	-0.447226	0.820599	0.216034	0.909681	0.305384	-0.706825	0.472579	1.78637	3.01338	1.22113	0	-0.439519	0.482558	-1.14872	-4.03858	-0.104123	-1.90546	-0.69911	0.178288	-3.3543	-0.83333	-0.6008	0.27691	-3.06571	-0.85238	0.00921202	-2.75523	-0.730247
214983_at	0.00246536	3.32274	1.20679	1.10073	1.23679	1.49678	2.12983	1.99919	1.07911	1.35291	1.7454	1.77976	1.98297	1.84469	2.25909	1.86057	-1.3922	1.80952	1.98293	-1.68177	1.85923	1.89781	0	-0.424412	-1.52592	-1.52352	-4.54655	-1.29426	-2.23021	1.81547	-3.67537	1.14293	1.89949	1.63503	2.42728	-0.561894	-5.0639	-4.06908	-2.2306	-0.692947	-2.59992	2.12663	-2.29708	-0.526967	1.80656	-0.723588	-1.77544	2.42453	-0.452026
215014_at	0.000287956	2.08658	0.291169	1.12163	-0.250468	1.33787	1.24457	0.608953	0.786619	-0.707359	-0.151473	-0.207889	0.76712	0.58454	0.604327	0.558036	1.02546	0.474493	0	0.796124	0.150138	1.09813	-1.40888	-2.24354	-0.587416	0.031004	0.567181	-0.79266	0.807643	1.02982	1.1031	0.610748	0.624464	1.33204	2.0058	-0.373287	-0.401614	0.375604	-0.885028	-1.56002	-3.62665	-1.9607	1.12489	0.885358	0.513635	0.845659	-0.94977	-1.52567	0.185935
215028_at	0.000155244	3.84377	2.4319	3.71505	1.71684	1.20554	-1.98966	0.242238	0	-1.66816	2.0807	2.23317	3.78334	2.85463	1.93619	3.28351	2.86749	2.70248	0.984621	-1.33405	0.261826	1.78833	2.93739	3.36888	4.93983	0.285317	-0.949484	-2.33218	1.94368	-1.67772	1.46701	0.971576	-3.4027	-1.04271	1.04898	-0.869747	1.1124	1.65222	-2.58069	-1.6152	-0.698575	-1.39739	-1.50641	-0.803331	-0.544956	1.37527	0.951225	0.486855	1.51536
215077_at	1.86696e-05	2.09273	0.256966	0.654211	0.207471	1.03137	0.533294	-0.52088	1.53384	1.44356	0.873556	0.856662	0.0547767	1.04203	1.15462	0.397301	0.284747	1.12777	0.174825	0.00146103	1.39045	-0.500439	1.23557	0.539535	0.863677	0.0560236	-0.69537	-0.762593	0.290528	-0.0418763	-0.420795	-0.0243845	0.129734	-0.172197	-0.77563	-0.807062	-1.87149	-1.59749	1.16712	0.942748	0.834616	0.31763	-0.317799	0.552035	0.878953	0.184786	-1.16742	-0.773444	-1.54642
215321_at	9.20975e-06	4.54831	2.71873	2.26574	1.27901	1.20444	-0.460814	-5.22589	-0.178985	-0.0796318	2.53022	4.13381	3.25921	2.29124	4.0777	2.6677	0.997043	0.614502	0.523846	-0.711805	0.374088	-0.228089	1.90608	1.30719	1.88566	0.515626	-0.486303	-1.18235	0.165131	0	0.538475	2.28305	0.821075	0.199361	-1.51539	-0.993301	0.308015	-0.231291	0.111123	-2.17889	-4.38656	-0.56061	-0.262753	0.446864	-3.35583	-3.59727	-1.08168	-4.54139	0.020328
215388_s_at	1.65493e-05	2.16887	0.248431	1.22339	1.02744	0.509025	0.790017	0.980781	1.35803	0.095211	0.501901	1.05802	1.13998	0.574191	1.08736	0.925307	0.00333786	-0.733404	0.202993	0.353991	-0.330473	0.0798731	-0.535072	-1.05287	0.124703	-0.54517	0.129707	0.567646	0.41108	0.588378	-0.311334	-0.0503006	-0.923343	0	-1.64902	-1.90201	-3.46036	-1.46298	0.363784	0.323581	-0.634354	-0.615861	0.0830889	0.157008	-0.275544	0.612738	-0.313491	-0.422957	0.033226
215767_at	0.000360108	2.47397	2.10184	0.228337	1.98292	1.23426	0.232607	-2.25245	-0.148241	-0.352487	0.903732	0.916355	1.22654	0.155352	0.660797	0.739581	0.663916	0.201269	0.260782	-1.34376	-0.42028	-3.44725	0.562975	1.04049	1.64956	-0.120461	0	0.642454	1.45518	-0.363806	1.9235	2.16379	1.49864	1.24884	-2.17557	-3.27247	-4.76977	0.826055	-0.211224	-0.0332708	0.21313	-0.0514622	-1.12329	0.206409	0.465265	-0.390095	-0.983459	-3.20417	-1.0333
215807_s_at	0.00487834	2.17478	1.18457	2.31326	0.880387	1.337	-0.0451736	-1.58006	0.549034	-1.34731	1.29025	0.810286	0.75063	0.117859	0.549892	1.17396	0.253824	0.938422	1.44142	0.375499	1.49148	0.671183	0.423198	-3.52047	-2.74954	0.427354	-0.732926	-2.37622	1.47667	-1.11503	-0.45725	1.19164	0	0.796196	-0.780266	-1.31935	-1.59444	-2.75497	-1.24951	-1.54474	-2.68191	-3.24308	-2.4775	-0.629591	-0.157739	-3.05664	1.22071	1.383	1.55117
216039_at	0.00492467	3.25187	5.79546	1.78295	6.5476	5.11596	-0.623231	-3.07073	-3.23077	0.730433	3.81967	2.17904	1.64211	0.771379	0.688679	1.11205	5.04193	-0.206387	0.243197	-2.63371	0.166458	0	2.28761	1.78457	-0.743911	-0.246125	-0.188692	-0.377289	7.68988	2.18628	6.74603	2.26033	-0.334565	-1.17288	-0.444758	0.732472	-3.80487	-0.350053	2.73508	4.25638	-0.387683	1.07235	0.821482	-0.10225	0.843796	0.942305	-1.43324	-0.155326	-0.19326
216333_x_at	1.44133e-05	2.90713	0.332899	0.731683	0.177642	-0.309879	-0.25824	0.116802	-0.711599	0.18681	1.9292	1.73039	1.84627	1.6328	1.72527	1.81828	-0.441799	1.55202	2.43455	1.09353	1.86115	1.35537	1.62496	1.04409	0.200716	1.43474	0.671115	1.14519	0.0739155	-1.57173	-1.10526	0.75504	-0.36437	-0.990792	-1.33895	-0.0986395	0.19748	-3.97528	-1.60997	-4.69434	-2.28487	0.163119	-2.61214	-0.870285	-0.194851	0.886771	-1.23364	-0.618533	-0.804846
216594_x_at	5.13909e-07	2.17962	0.270214	0.160946	0.70486	0.801411	0.19821	0.111592	0.780942	0.883783	0.136846	0	0.0643616	0.0681496	-0.288409	0.122398	-0.101831	-0.175529	0.0339661	0.0224352	0.0907764	-0.0194378	0.453277	0.311666	0.174084	0.205725	-0.273276	-0.0296879	-0.00312042	0.914881	0.361988	0.62696	0.68877	0.248025	-1.34047	-0.351322	-0.216799	-2.44337	-0.227712	0.0714283	0.126884	0.0916595	-1.79809	-1.12761	-0.541639	-0.368223	-1.73813	-1.33258	-1.92849
216598_s_at	0.00140722	2.71377	0.826931	2.00303	2.46866	0.606131	0.130734	0.94968	0.546075	0.104542	-0.404573	1.74248	1.08013	1.44913	0.690157	0.75538	1.63451	-0.881439	-1.16641	0.597197	-0.649331	0.272713	-0.869921	0.547172	-0.142703	0.0499811	-0.435833	-1.25965	2.09377	2.77545	2.51557	0.283703	0.973516	1.57763	-1.818	-3.70499	-2.57759	-3.58366	2.55869	2.88276	3.08993	2.79408	2.89368	2.36715	0	1.17344	-3.08171	-1.50253	-0.744275
216866_s_at	0.00059322	3.49201	-0.651446	2.29982	1.96677	-0.174335	1.21437	-0.639557	1.12678	0.547654	2.80583	2.44138	2.50461	3.06046	3.31494	3.44141	0.943246	2.18864	2.15462	-0.983918	2.55031	-0.0173063	2.5999	0	-2.65527	1.26038	0.695483	-0.761775	0.826018	-2.11724	-1.21496	0.945301	-2.98281	-2.58874	-3.21587	1.21714	0.456027	-2.52157	-3.58795	-2.3159	-3.64009	-2.96616	-2.40178	-2.97124	-3.79501	-4.1216	-0.662736	-0.705531	-0.971687
216910_at	0.00193865	2.13548	0.521895	-0.0671263	0.43956	-0.8373	-0.51301	-2.04214	-0.568276	0.0717978	1.4576	1.63882	1.51067	0.933221	1.19747	1.78304	1.32613	2.62097	3.66308	-0.857669	3.12654	1.67702	0.451088	0.146325	-0.281858	0.896766	1.5675	1.37719	0.0840335	-3.53188	-0.473241	1.39972	-0.344316	-0.622115	0.366704	0.173685	0.442975	-2.97126	-0.507477	-0.737483	-0.0626183	-1.21413	-0.923876	-0.719437	0	-3.24747	-1.22021	-0.0200353	-0.639339
216944_s_at	0.000568048	2.15258	1.92667	2.08758	1.89533	0.729736	-0.265621	0.0791817	0.522038	-0.265036	1.20015	1.21295	1.14233	1.61229	1.74487	1.09987	1.04333	1.38583	0.580863	-0.503137	1.57805	-1.549	-1.59069	-0.871335	-1.67152	-0.965216	-0.947486	-1.3151	0.794741	1.23696	-0.45232	0.476662	1.37597	1.06498	-1.78859	-2.4875	-3.40407	-1.00298	-0.488431	0.177978	1.30137	-0.0303793	-0.557015	-0.142979	-1.32869	0.111627	0.558939	1.1271	0.514047
217388_s_at	0.00928705	2.95171	3.11263	-0.825454	4.29151	1.74009	-0.345655	-6.33125	-1.24664	-2.27817	1.82219	3.24877	1.48301	1.4928	1.21084	1.66999	1.95527	0.581044	-0.578886	0	-1.10439	-0.498609	1.66683	1.48652	0.764362	1.23011	0.19107	1.05343	1.79568	2.27134	1.51661	3.42903	2.49281	3.23991	-2.42872	-2.37638	-0.965642	-1.00011	4.98295	4.67619	5.57453	4.02321	-0.911893	-0.762419	0.240398	-1.18819	-2.55191	-2.22601	-3.57452
217626_at	4.82128e-07	4.13521	1.47055	0.996044	1.34951	2.04067	1.56574	0	2.56858	4.17109	-0.550394	-0.68851	-0.675374	0.153981	-0.883956	-0.0726848	0.551429	1.16177	1.09687	0.902296	1.24608	1.15775	0.118179	-0.0877128	-0.231662	0.845529	0.639283	0.141158	2.32883	1.20121	1.56566	3.18432	3.19922	2.13342	-0.528077	-0.451258	-1.62495	-2.49043	-1.33628	0.272991	-0.573318	0.368557	-2.41747	-1.0394	-2.93442	-0.225165	-2.00321	-0.583895	-1.78961
218170_at	3.30493e-05	2.00342	2.03868	1.80321	1.86502	0.970997	-0.775917	-1.19102	-0.273591	-0.390971	1.2699	1.83324	2.04964	1.8118	1.68008	1.65912	0.999247	1.23879	1.16131	-0.685041	0.496937	-0.830645	1.33189	0.892776	1.47782	0.20582	-0.570181	-0.991403	0.483591	0.353354	0.11444	1.54069	0.364831	0.837293	-1.38677	-0.602457	-0.183623	-0.909405	0.743053	0.973129	0.775807	0.486656	-0.364755	0.0706978	0.118294	0.157126	-0.314432	-0.204477	0
218711_s_at	0.000357755	2.4531	0.865232	0.831464	1.23345	0.213233	-2.11104	-0.975597	-1.88762	-2.47134	1.10549	0.955088	0.746749	0.103108	1.18963	0.914084	-0.469242	0.248873	1.24801	0.579148	0.490661	0	1.21189	1.40569	1.74509	0.0757275	-0.248252	0.266967	0.17414	0.330494	1.27689	0.230478	-2.4973	-0.537769	-0.928669	-1.12652	-3.16116	-1.73162	-0.0996351	-1.0194	-1.59311	-0.540771	0.76136	0.0148659	-0.168235	-0.467098	1.32747	0.946573	0.370739
218717_s_at	0.00221862	2.78734	0.165225	-0.351519	0.674196	0.123568	-0.519972	0.156349	-0.37034	-1.04979	0.873716	0.114918	0.141348	0.507978	0.754983	-0.354213	-2.36153	-2.67697	-1.76147	-0.882045	-2.70576	0.384868	0.264082	1.16772	1.66708	0.788014	-1.12695	0.695487	1.3326	3.342	2.64889	0.516521	1.68389	0.869053	-3.75235	-8.5102	-3.39389	-2.46934	0.367208	0.662831	-0.60292	0.407826	0.511959	0.151628	0.648888	0.162697	-1.04398	0	-0.656991
218730_s_at	0.00424276	4.41547	0.0592914	1.35588	-0.301833	0.0809073	-0.165796	1.39181	-0.566694	-0.436383	3.16128	2.7024	4.44393	3.43151	3.78078	4.45394	-0.610258	2.74586	2.96286	-0.679191	4.64016	0.157081	1.17586	-0.336293	-5.42592	0.962682	2.41656	0.815154	-1.4893	-1.93857	-4.38407	1.85793	-1.29222	0.125022	-1.55901	-0.905929	-4.6535	-6.2213	-5.86458	-3.62087	-4.20791	-0.266488	-5.86432	-3.82505	-6.16611	-5.46047	-1.0398	-2.17741	0
218865_at	0.00132056	2.53055	2.44072	3.04115	2.59473	2.35131	-1.89871	0	-1.8179	-1.52304	1.91702	2.74261	1.82605	2.72012	2.78375	1.5358	0.733363	-1.69171	-0.470178	-1.37515	-1.62303	-1.05141	2.49977	2.14945	3.07275	1.3517	-1.17213	0.362617	1.10297	3.20645	0.496064	-2.52375	-0.482747	0.512413	0.254712	0.656914	-0.0600667	0.0539083	0.857684	0.0277786	-0.00967884	-1.3888	-0.944304	-1.62766	-1.78073	-0.154989	1.59159	1.25583	1.67364
218918_at	2.88562e-05	2.7269	-0.763776	-0.352448	-0.666181	-0.102171	-1.1769	-0.602226	-2.14909	-0.136991	2.20375	1.64046	1.60907	1.72406	1.38169	1.47841	1.61363	0.663528	1.03338	0.620699	0.257174	1.23769	1.63214	0.896146	0	1.79381	0.124054	-0.268714	1.96219	1.38798	1.82212	1.41184	0.858767	-0.400679	-1.6525	0.103209	0.421074	-1.32868	-2.40669	-1.74405	-1.42296	-3.41676	-2.89719	-1.7429	-2.6361	-1.46772	0.946425	0.982506	1.28224
219054_at	2.5552e-05	2.51523	-0.341719	-0.1995	-0.201639	-0.926982	0.0349236	0.47571	-0.194201	0	1.78253	0.64753	1.34445	1.94654	1.42589	1.70624	0.148535	0.708108	0.413008	-0.0696077	1.53423	2.28738	-0.455261	0.141064	-1.57978	0.0998688	0.190853	0.540625	-0.133078	0.170814	0.988186	1.70401	1.51743	0.486387	-0.663103	0.71542	-0.521141	-0.107465	-1.28274	0.181268	-0.742134	0.348201	-2.37853	-1.57287	-1.26272	-1.87199	0.143482	0.0638952	-0.177244
219167_at	0.0095771	2.56953	0.879704	2.09157	1.45641	0.964935	-2.12864	-4.38187	-1.71587	-5.57532	2.08943	2.38625	2.03824	2.12217	1.95749	2.04697	2.25965	2.50765	2.47044	-0.778291	2.32471	-3.80918	2.43221	1.17476	1.20086	0.905492	-1.30374	-1.36581	0.95118	-1.25087	-0.375827	0.58864	-0.639833	0.655318	-1.96126	0.746936	1.83867	-2.33952	-0.36333	-0.895164	-1.38069	-1.1387	-2.32606	-0.858637	-4.33521	-4.64504	1.49673	1.9691	1.87515
219201_s_at	4.0587e-09	2.73449	1.80158	1.88615	2.25017	1.72348	-0.164896	0.071311	0.833935	-0.0448999	1.36842	1.12624	1.29528	1.1537	1.05049	1.42589	1.38252	1.03367	0.742851	-0.270525	0.324612	-0.56474	1.13553	0.535739	1.0203	0.52053	-1.30119	-0.979376	1.8411	1.53538	0.886869	1.3617	1.32769	2.17995	-1.10192	-1.08991	-0.921162	-0.874566	0.344608	-0.208745	-0.229706	-0.141286	-0.353548	-0.0226412	0	0.0399075	-0.290977	0.0365915	0.293485
219225_at	6.47515e-05	4.80823	1.4074	1.72073	3.29957	1.50601	-0.976943	-1.42555	-2.05671	-0.89702	2.44158	3.98028	3.75715	3.89088	3.35644	3.63067	2.80526	3.08444	1.14353	-1.95728	3.06708	-3.33729	2.53202	2.2697	0.761537	2.25732	0.544441	-0.513096	-4.07413	0.953573	-0.587054	0.853952	0.310825	1.308	-0.796465	-2.57655	-3.22082	-4.70992	0.435935	-1.70342	-0.93413	1.20399	-0.80781	0.421179	1.52161	1.94645	-0.273664	0.412909	-0.978749
219274_at	3.08312e-05	3.50117	1.1315	1.50177	2.18832	-0.0813389	-0.678025	-2.06409	-0.688699	0.172943	2.57196	2.55873	1.63565	2.21787	2.77331	1.70684	0.479349	0.81796	0.87938	-0.805714	1.19137	0	1.0456	0.545861	0.591113	0.974109	-0.217464	-0.356404	2.18525	1.46208	0.184495	0.777564	-0.106801	1.28789	-1.63169	-1.39992	-2.15234	-0.423864	3.32389	3.43359	2.06497	2.4573	-1.29333	0.270049	0.26342	0.844421	-2.27455	-1.96758	-1.923
219414_at	0.0045436	2.17538	0.0625825	-0.480123	-0.709071	0.0912242	1.85441	-2.05889	0.830209	1.37724	0.311142	-0.653314	0.392314	-1.27136	0.20288	-2.57004	1.20391	2.08726	1.04414	-1.21633	2.41649	1.37894	-2.20552	0.0328155	-2.06942	1.06209	4.54247	0.724064	3.80054	2.3081	3.70419	1.61464	0.129953	1.19218	0.173746	-0.286954	-0.875299	-0.757141	-1.0485	-0.0477161	-2.30142	-1.03242	0	-0.890269	-2.37627	-3.72481	-0.203506	-0.241164	0.157705
219440_at	0.00117681	2.46023	-1.28789	-0.325339	-1.38009	-1.27091	0.14359	-1.01378	0.0827823	-0.0390935	1.02156	1.14526	2.10354	2.08441	1.29622	2.03112	-0.420423	0.629864	0.488111	1.10712	0.770236	1.67187	2.02327	0.799723	-1.12388	1.64042	0	-0.534093	0.839542	0.130767	0.909096	2.63959	1.12845	0.960773	-0.632174	-1.1941	-0.0996089	-2.23593	-1.16496	-1.70296	-3.42873	-1.00914	-3.48612	-2.47268	-3.97262	-1.60799	1.18531	-0.103222	1.32375
219508_at	0.000441381	2.38032	1.42747	-0.130067	1.16139	-0.0470028	0.642791	0.867733	-1.09768	-3.58441	0.702663	-0.364007	-0.894395	-0.00560713	-0.836119	0.167201	0.958765	-0.00620556	0.167868	2.27849	-0.109727	0.505316	1.43049	2.03005	0	1.0719	0.850793	0.861249	1.2955	-0.21928	0.53645	2.7407	1.5655	0.386747	-0.433236	-1.41191	0.21962	-3.35738	0.053678	1.1274	0.629958	-2.29394	0.528764	-1.1345	-1.72686	-0.645433	-1.71216	-1.1969	-4.32222
219552_at	3.63706e-07	2.39872	1.23553	1.26986	1.32264	1.06064	-0.239142	0.590521	0.131605	-0.250819	0.578562	0.599572	0.928518	0.76563	0.887301	0.844724	0.526018	0.762981	-0.194984	-1.16329	0.786876	-0.591116	0.852002	0.728676	0.722111	0.730747	-1.11286	-1.16662	0.755795	0.824448	0.879911	0.856184	0.467779	1.08969	-2.36756	-1.03468	-1.40221	-2.11329	-0.641462	-0.242227	0.333479	0.763343	0.331614	0.173472	0	-0.0101051	0.202807	0.779217	-0.26435
219594_at	0.00894353	2.09658	0.554227	-0.0575209	0.575936	0	2.09448	1.48323	1.96499	0.927415	0.245185	0.548227	0.770823	0.489418	0.593842	0.787379	-1.0837	-0.657134	-0.749322	0.302043	0.234372	-2.7582	0.249859	0.413503	0.167132	1.08137	1.6965	2.20073	-2.42839	-1.06268	-4.63756	0.74767	-0.936757	0.413762	-0.814044	0.999883	0.665881	-0.198001	-1.8325	-2.38113	-1.82066	-2.60307	-6.16104	-1.9355	-2.13403	-5.61112	-1.87047	-1.04631	-0.771184
219619_at	0.00654991	2.19098	1.36894	-0.273467	0.561331	-1.67772	1.87686	2.02693	-0.527717	-2.72719	0.832516	0.112857	1.76749	0.328927	-0.600021	0.890866	1.30744	1.19983	-0.672977	1.99292	0.405449	2.35058	-0.0959587	1.03178	0.685785	0.623282	1.3018	-0.514627	-0.703991	-0.402021	-2.0211	1.61522	-0.0191698	2.11263	0.935596	-6.68185	-2.86934	-2.46929	0.172624	0	1.16234	0.929771	-2.89705	-1.53987	-0.0756407	1.32835	-2.86659	-0.239792	-0.12955
219667_s_at	0.00196849	2.27493	1.28156	-0.862338	-0.944745	-0.978222	0.34478	0.0630851	-2.56569	0.514273	0.287813	0.0248084	0.936506	0.226668	0.271966	0.429654	0.811518	-0.888143	0.100798	0.687413	-1.44511	-0.1178	-0.481544	0.0651155	-1.59611	0.361173	0.294082	1.60119	0.385295	0.52899	0.505927	0	1.29135	-0.858305	0.124158	0.0465174	-1.02905	1.60318	0.146563	-1.27725	-2.33363	-5.80054	-4.75943	-0.886553	-5.95516	-1.29857	-0.272245	-0.672115	-0.495661
219737_s_at	9.58031e-09	3.5932	1.03797	0.407101	1.85849	2.04924	-0.040596	-1.25826	-0.0175199	0.66254	0.672153	0.98451	0.530373	0.962198	1.54417	0.454619	0.436285	0.728375	0.100141	-0.203283	1.29595	-0.642199	1.09855	2.04311	1.29377	1.16844	0.683145	-0.388434	0	0.774056	0.68112	1.77843	2.45778	2.15103	-1.36019	-1.94059	-2.57395	-1.37549	-0.426542	-0.930705	1.01674	0.595343	-1.36846	0.230872	1.05701	0.351429	-1.85271	-1.23055	-2.62991
219738_s_at	1.24243e-06	3.31359	1.52372	0.767662	1.46786	1.69373	0.108466	-0.6056	-1.49717	0.194651	0.194318	0.705242	0.559111	1.06353	0.756882	-0.569015	0.34214	0.950495	-0.253491	-0.764577	1.33718	-0.587877	0.44071	1.45016	1.02124	0.821972	0.765378	0	0.0399399	0.287817	0.162401	1.71741	2.45765	2.52782	-1.29624	-2.59714	-2.61319	-0.703112	-0.69479	-0.551127	0.614347	-1.15644	-1.60231	1.11398	1.36238	0.112154	-1.93061	-1.90806	-1.98107
219789_at	2.50977e-05	2.74264	-0.474252	-0.46102	-0.112757	-0.476305	0.543001	-0.0495029	-0.328306	1.13978	1.55136	0.494588	0.918557	1.9571	1.24637	2.04592	0.869106	0.999351	0.764904	0.183641	1.87296	2.55935	-1.05514	0.372615	-0.686106	0.158863	0.392983	0.305793	0.119776	0.249673	1.68607	1.74485	1.92191	0.698219	-0.673701	0.787457	-0.16166	0.326612	-0.991775	-0.813407	-0.510622	1.12181	-1.97843	-1.04581	-1.3286	-0.413581	0	-0.160859	-0.0419145
219825_at	0.000360691	3.02156	0.322687	1.31623	2.27402	1.2675	-0.370716	-0.310405	0.633656	1.30145	-0.191205	0.603782	1.22673	1.01111	0.3791	0.332819	0.108062	0.411681	2.15148	0.970189	0.531921	1.75818	1.47549	0.870595	0	0.354867	-3.64371	-0.287049	-0.87661	1.06237	-0.267265	-0.173799	0.493453	-0.272973	-4.48709	0.417543	0.364244	-2.04554	1.0484	2.80975	1.3774	2.17483	2.29172	-2.81437	-0.734187	-0.2548	-0.926837	-1.65878	-0.802029
219837_s_at	0.000614013	4.29403	1.94662	5.14769	6.73766	-0.362321	0.263414	-1.64526	-0.81263	-0.396024	3.68901	5.50001	4.49021	5.04715	4.34102	4.05967	5.00699	3.90547	3.21094	-0.507346	1.33462	-0.573843	2.29481	-0.622371	2.42577	1.73575	-0.776132	-0.703594	4.42859	7.95377	3.61057	-0.301329	-0.495069	3.99437	-0.382829	-0.344176	-0.320406	-0.492491	2.21957	4.24213	2.82591	0.421998	-1.59139	-1.01206	-1.25641	-1.8348	-0.884217	-0.410991	-0.45859
219863_at	0.00111842	2.07768	0.920359	0.614838	0.16192	0	0.179476	0.510688	1.07233	0.544567	1.07779	0.601847	0.900274	1.11896	0.316501	0.874837	1.48859	-0.763542	-0.32979	-0.66294	0.838742	-0.920537	-0.03371	0.314507	-1.11359	0.529168	-0.480196	0.751776	0.658904	0.980747	-0.877303	1.61998	-0.412557	0.792715	-0.228806	0.282468	-0.42507	-0.0850306	-0.811	-0.475664	-0.539763	-2.21333	-0.799158	-4.27091	-5.83364	-1.19513	0.320263	0.399673	-0.311015
219911_s_at	1.29522e-06	8.11935	3.52956	3.91968	2.05693	5.03027	1.47091	-1.67035	4.71131	4.95241	2.98253	3.70101	0.508394	3.79827	3.68228	1.24046	-1.10994	1.36615	0.57971	-0.481987	2.23251	-1.1496	4.40273	2.19741	-0.847536	1.45022	-1.14472	-2.26888	6.10186	3.36516	4.04505	5.2191	4.29649	3.67579	-1.54327	-2.51218	-1.31746	-2.21832	-1.37046	3.7827	-1.61203	-2.25807	-1.65636	-0.689197	2.08287	-1.57771	-1.85036	-2.53389	-1.85229
220108_at	0.00139904	2.43212	-0.373715	1.27133	0.134481	0.642993	0.604699	0	2.18592	2.17942	0.187322	1.22807	0.55149	1.2996	1.28862	0.975121	-0.895272	-0.0145054	0.917488	-0.708185	0.799624	1.17203	-1.95882	-1.29771	-1.91445	-0.386377	-0.229151	-0.324758	0.803028	1.22291	-0.617331	1.37567	1.59142	1.42864	-2.40432	-2.12462	-1.24944	-0.579701	0.520158	1.42394	1.29276	1.05742	0.968988	0.657264	-0.0625234	-0.275214	-1.9945	-0.582758	-0.785487
220122_at	1.17014e-05	3.58976	2.1981	1.89543	0.782284	2.34197	0.642519	-1.87824	-1.9985	0.65561	2.40856	2.68678	3.08372	1.92107	3.12249	2.76425	0.909661	-1.78879	-0.57818	0	0.123543	-1.57625	2.01231	1.76675	1.90154	1.14302	-0.167175	-1.3344	2.94794	2.63384	1.64456	0.579903	2.91024	-0.133648	-1.40164	0.559971	-1.37286	0.193625	1.13315	1.68353	1.5953	-0.459059	-2.18222	-2.49564	-2.464	-1.3519	-0.660532	-0.151686	-0.259151
220356_at	0.000547479	3.4151	3.01002	2.24547	0.946617	3.48455	-0.0854273	-1.11532	0	3.43962	2.39838	3.0714	4.37806	4.15652	3.94831	4.15897	0.0431433	-0.32356	0.437867	-2.62172	-1.66458	0.467639	-1.17041	-2.37677	-0.394196	-0.315146	-1.26822	0.525281	4.7073	1.59757	3.16479	3.18942	3.39815	2.90848	4.03106	-0.37276	-1.30625	0.618022	-1.29989	-0.908867	-1.93332	-1.71167	-0.846261	-2.23817	-0.605621	-1.05357	1.95182	-1.20918	1.73756
220416_at	9.34492e-06	4.07868	2.4774	2.98892	3.7457	1.73135	0.00165319	-0.252452	1.51839	-0.167527	1.15844	2.38678	0.956737	1.90058	1.84304	1.78177	0.980348	0.163029	-0.27486	0	0.61696	-1.102	0.849457	-0.0715756	0.10841	1.13401	-0.0436258	-1.20666	2.04914	1.88896	-1.61652	0.839679	0.644646	2.44504	-1.82683	-4.19746	-1.2754	-4.55662	1.01691	2.01721	2.42811	2.02945	1.26084	0.98754	0.562779	-1.47471	-2.05379	0.277064	-0.583129
220432_s_at	0.00016255	3.11117	1.77164	1.41639	1.16239	1.1153	-1.26151	-1.58639	-3.13665	-2.56041	0.616806	1.51198	1.3204	1.19647	0.965939	1.01284	2.29677	2.01216	0.688791	0.198741	1.2531	-3.12972	0.701356	1.27416	1.73328	0.0358829	0.193022	-0.880389	2.25182	0	1.31878	1.30065	1.29516	2.19656	-1.27184	0.347606	-0.250975	-1.24479	-0.0367527	0.16055	0.764764	-1.13945	-7.85491	-1.98731	-0.114373	-2.05801	0.831444	0.732069	0.439109
220484_at	0.00252845	3.06605	-0.558163	-5.28584	-1.63621	-1.67392	2.55773	0.691801	2.00957	0.781137	0.0124221	0.134886	-0.690936	0.804363	0.897678	1.0068	0.980058	-1.72345	0.207076	-0.691275	1.02661	-1.27881	0.235837	0.375676	-0.0383129	1.74239	2.16076	1.34362	1.18568	-0.477321	0	2.14186	0.80461	-0.193529	1.22492	2.52631	1.2303	1.07916	-2.10737	-1.90939	-5.12379	-4.94272	-4.838	-4.80008	-3.72685	-4.3014	0.403104	-0.118371	0.701805
220574_at	0.000943908	2.2369	0.343184	1.07169	0.939127	-0.681686	-0.663833	-4.41587	-0.863555	-0.61324	1.33387	1.73646	1.6472	1.65894	1.4533	1.56328	0.828274	1.48351	0.616741	-0.472042	1.19327	-1.16807	1.69766	0.430584	0.83934	0.886292	-0.531073	-1.7426	2.22191	2.31861	1.85638	0.279423	1.95712	0.812204	-0.510426	0.167424	-0.19027	-0.395363	0.101786	-0.277529	0.318873	-1.29026	-0.591588	0.0238042	-2.45722	0.25723	0.100622	-0.229026	-0.574732
220581_at	0.000341916	2.08033	0.330211	0.981665	0.179574	1.00443	-0.412925	0.240451	0.406349	-1.34707	1.44061	-2.29012	0.598262	0.392633	-0.851785	0.781166	1.34771	0.6291	0.310182	-0.604567	-0.563552	1.22362	-0.160601	-0.10771	0.653735	-0.283083	0.463395	-1.79101	0.637264	0.515556	1.01635	0.108289	0.885933	1.84199	0.332695	0.613093	-2.42767	0.885101	-3.00184	-3.51468	-0.999841	-1.37754	-0.693208	-1.45985	-2.26836	-0.495364	0.0155444	-0.561319	-0.334892
220623_s_at	2.53026e-05	2.59798	1.10449	0.681903	0.870462	0.371008	0.374705	0.298399	-0.191874	-0.547601	0.408773	0.638644	0.587412	0.677095	0.130577	0.725237	0.656928	0.00136185	0.202569	0.738483	-0.0791183	0.0628786	0.400434	0	-0.570701	-0.0342364	-0.0601101	0.226696	0.296586	0.235809	0.251688	0.852776	1.69375	0.408435	-1.27435	0.0632997	-1.37605	-0.079133	-0.186866	-0.273697	-0.759083	-0.25647	-2.72461	-4.52515	-5.31925	-3.69719	-0.835511	0.29727	-0.566925
220677_s_at	0.000602144	3.38099	-1.22324	2.59738	0.564685	-0.875893	-1.51319	-2.59321	0.168193	-1.74234	3.33312	3.89724	3.81962	3.8062	4.28863	3.51204	3.09897	3.97414	2.5055	0.691568	3.95401	-2.04503	1.72262	2.16289	1.52252	2.52016	0.226369	-0.433886	2.40793	-0.887908	1.90411	-2.0827	-2.02599	2.33253	-0.0286345	0.00408793	-0.236794	-1.63658	-0.462225	-0.461178	-1.08696	0	-0.617534	-2.59937	0.556105	-1.17502	0.668784	2.73391	2.80333
220786_s_at	0.000489849	2.03244	0.42487	0.788294	0.321694	0.61998	-0.135306	-0.984833	0.0779028	1.21418	0.534407	0.406585	1.72407	1.04953	0.965179	1.63298	0.179069	0.403815	0.633666	0.241566	-0.3763	-0.844551	-1.18525	-1.30735	-0.0227394	-0.723417	1.07254	0.353657	0.849045	-2.09168	0.337082	0.562533	-0.360221	0.780853	0.381134	-0.699314	-1.4861	-0.0694456	-1.7152	-2.67122	-2.84833	-1.69478	-0.356993	-0.00767994	0.109716	-0.0723829	0.669202	0.738535	1.00824
221009_s_at	1.45838e-05	2.83627	1.11315	-0.377633	1.08675	0.713783	0.193516	0.00450277	-0.430362	1.95706	-0.196155	0.672511	0.731387	0.870664	1.38485	1.02423	-0.105239	-0.959622	1.08857	0.551597	-1.70041	2.66333	0.437912	0.757714	-0.146232	1.14772	-0.39004	0.343258	1.57494	0.277999	1.05319	0.249846	2.83045	1.06513	-0.196158	-0.726265	1.1179	-1.32278	-1.35878	-1.84843	-1.61387	-0.258275	-1.69489	-3.70684	0	-0.610574	-3.2607	-0.220144	-2.0083
221330_at	6.60559e-05	5.03411	-0.309606	1.46861	0.364704	0	-3.89943	-1.07091	-0.85546	-4.13952	1.89067	1.82884	1.42716	2.43458	2.16172	2.21191	0.598281	1.89033	1.3225	-1.10342	1.69214	-3.90407	0.442029	2.03964	1.34812	0.61496	-0.158571	-0.929764	1.44771	0.895755	1.05225	0.625258	0.127119	0.751865	-3.72687	-1.83329	-4.79394	-3.63611	0.525948	-1.35146	1.35231	0.820245	-4.63849	1.43065	1.5214	1.51187	-5.22364	-0.647087	-1.65323
221646_s_at	3.04153e-07	2.02494	0.144718	1.1933	1.08493	-0.980401	0.217969	0.133379	-0.430524	-0.927709	1.25016	1.45523	1.06929	1.02417	1.67409	0.938461	0.898197	1.12751	1.67981	0.957215	0.963205	0.756566	1.27329	1.59203	0.17484	0.501991	0	0.87835	-0.265613	0.513899	-0.560147	0.565105	0.863499	-0.429096	-0.567453	-0.153628	-0.728996	-1.43155	-0.271693	-0.923037	0.068265	-0.472479	0.799778	-0.576284	-0.877162	-0.336624	-0.993709	-0.434999	-0.807592
221861_at	1.16872e-09	2.24817	0.231343	0.437336	-0.0236158	0.0415277	-0.0531778	-0.219918	0	-0.0725842	1.39021	1.40791	0.850655	1.41083	1.62877	0.994813	0.2553	0.738671	0.635465	0.290115	0.483625	0.27796	1.76125	0.959825	0.852784	1.36028	0.370748	0.172894	1.01242	0.891607	0.373476	0.598598	-0.169876	0.310352	-1.00468	-1.0073	-0.336653	-0.975931	-0.11266	-0.138424	0.0345583	-0.399801	-0.15909	-0.49419	-1.0424	-0.33976	-1.16461	-1.46913	-1.42125
221886_at	0.0045308	2.23519	2.19304	2.5571	2.06853	1.1862	-2.86457	-2.85915	-4.81181	-3.47383	1.31193	2.58524	2.29656	1.67683	2.17447	1.45663	1.81453	1.73747	1.37111	-0.77482	0.965731	-0.548932	1.72288	1.28466	2.3896	0.753059	-1.60674	-1.61852	0.260554	1.93963	0.348025	0.149047	-0.997674	0.21895	-3.23421	0.0166941	0.532324	-2.62933	0.690672	-0.169305	0.471945	0.383247	-1.7407	-0.0968881	-0.227778	0.299048	-0.503208	-1.01114	0.0940409
222067_x_at	1.05095e-07	2.25955	1.25311	0.448775	1.54823	1.08597	1.40654	0.726278	1.75488	1.33656	0.107706	0.652882	0.688191	-0.697681	0.646907	0.485173	-0.523277	0.0627079	0.406312	1.8166	0.304352	0.998142	0.376255	0.370701	-0.0396662	0.482947	-0.411304	0.703939	1.09866	1.28126	-0.0303402	1.28642	0.568599	-0.475729	-0.657498	-1.17912	-0.340974	0	-0.0144682	0.187068	-0.0759478	-0.588694	0.175097	-1.10067	-1.80661	-1.57573	-0.635616	-1.31483	-1.49497
222304_x_at	0.00150692	4.20272	2.18646	4.08674	3.54137	1.87192	-1.79749	-3.35601	-1.09875	-0.54405	3.14933	2.39551	0.279574	1.99078	2.72622	0.26945	4.4926	3.86413	2.02998	-3.7933	3.83881	-3.80467	3.40411	1.80142	4.27983	2.8727	-1.35061	-2.41682	1.32055	-1.03564	1.53424	0.471936	-0.0288215	1.50037	-1.98913	-1.71506	-2.79981	-2.48681	-1.72951	-2.013	-1.0422	-3.36878	-3.50125	-3.62374	0.362329	-1.96951	3.07571	3.93877	3.75978
222326_at	0.00802831	2.30316	1.5161	2.75816	2.08379	1.9874	0.45008	0.314358	-1.98895	0.0684798	1.48692	2.23881	1.35573	0.521481	1.44626	0.25697	1.69128	-0.643385	-1.86909	-1.92352	-0.00129533	-0.000962019	-2.54063	-3.41118	-1.76032	0.00539231	-0.714864	0.198592	-0.200315	1.63099	1.24859	0	-2.32496	0.497899	1.24957	-2.32836	0.855841	1.95484	1.65635	0.168365	-2.54956	0.178654	-3.09262	-2.87885	-1.54492	-3.18376	1.08264	1.25855	-0.494629
222379_at	0.000396858	2.16891	0.0532818	-0.912759	-0.708975	0.573062	1.12074	1.04684	1.77597	2.2593	-0.706238	0.278844	0.278633	0.245604	0.502398	0.265068	-0.934501	-1.77571	-2.48481	0.30477	-1.3637	0.0505333	0.00492096	0.817333	0	1.0164	0.643943	-0.157843	0.375315	1.04073	0.439338	1.27185	2.82775	0.941327	0.0185432	-2.89591	-1.66314	-1.56523	1.07432	1.18729	0.882664	0.929247	-0.308236	0.768451	0.639011	0.85165	-2.17594	-1.76228	-1.59251
39248_at	5.36344e-05	2.91712	1.25573	1.7141	0.94523	0.556143	0.955926	-0.0275049	2.01829	2.90029	2.26931	0.778535	1.3852	0.214542	0	0.654571	0.459049	1.38619	1.39628	0.611271	0.361008	0.359283	1.55925	1.14605	0.462479	0.332387	-0.702064	-1.28064	3.61079	-0.383657	1.78038	1.81575	-1.31751	-0.343347	-2.564	-1.26569	-0.119985	-2.08237	-1.43144	-2.10945	-2.81756	-2.1687	-2.09547	-1.39588	-1.05383	-0.769053	2.76532	2.30966	2.3424
43511_s_at	1.74616e-11	2.47371	0.48882	1.08162	0.23126	0.261955	0.0405636	-0.352026	0.151053	0	1.42159	1.53397	1.73093	1.32973	1.36693	1.52776	0.240303	0.485779	0.649905	0.177146	0.535323	0.0270271	1.54344	1.05398	1.35881	0.875098	0.192567	-0.231209	1.64337	0.947288	1.33189	0.842212	0.323898	0.360603	-0.992706	-0.448337	-0.152087	-0.546924	-0.336401	-0.220381	-0.489058	-0.81887	-0.257978	-0.781536	-0.963181	-0.495585	-1.20441	-1.16982	-1.19324
49111_at	2.71851e-11	2.8242	0.465	1.02196	0.0867128	0.493753	0.104341	-0.371656	0.117323	-0.18959	1.67959	1.67398	1.91673	1.50638	1.50422	1.68468	0.540935	0.699648	0.619288	0.218408	0.983735	0.10328	1.49465	1.37148	1.73612	1.21382	0.0714903	0	1.72024	0.965349	1.1837	0.524042	0.682974	0.41445	-1.28374	-0.770962	-0.0162592	-1.29456	-0.107459	-0.248198	-0.400586	-1.11958	-0.665761	-1.17316	-1.00736	-0.248667	-1.51757	-1.83523	-1.5586
53991_at	0.00659294	2.34814	1.75669	2.24287	1.63491	1.12504	-2.96863	-2.71166	-5.56397	-4.10334	1.67171	1.92595	2.14064	1.90385	1.76724	1.9451	1.46183	1.2316	1.52983	-1.08766	0.743365	-0.503684	1.81887	1.74087	2.84164	0.896921	-2.32189	-1.36055	0.330626	1.84756	0.658861	-0.16975	-1.74869	0.265562	-3.18549	0	0.080718	-4.09041	0.320665	-0.701678	-0.0528431	-0.0111895	-2.41621	0.0572586	0.662446	0.625036	0.0350809	0.137777	0.461354
222717_at	0.00120532	2.49619	1.1293	0.833381	1.07227	-0.285323	-1.74603	-2.3056	-2.85002	-3.59663	0.911827	1.17443	1.03066	0.263916	0.927196	0.556937	-0.774803	0.392054	1.49338	0.177792	0.445539	0.225673	0.790334	1.06866	1.399	0.318127	0	0.402204	0.689905	-0.645589	1.32262	-0.0392885	-2.73932	-0.90972	-1.78543	-1.47594	-3.64537	-2.24066	0.181533	-0.532825	-1.14958	-0.768097	0.572137	0.0769386	-0.114933	0.695556	1.34101	0.435266	0.906945
222830_at	3.18529e-08	3.76921	2.24865	1.01363	1.47134	2.14926	0.0874515	-1.82645	0.094882	0.737825	1.93831	1.78283	2.1863	1.60724	2.05188	1.88937	-0.151841	1.36938	2.20274	0.0802593	1.02503	-0.241999	1.35763	0.0730147	-0.290351	1.2476	-0.198904	1.761	1.61546	-1.01682	0.244241	1.80407	-1.44607	0.0267191	-0.432807	-0.874646	0.636086	-1.82584	-2.09602	-2.72966	-1.46271	-2.02855	-1.4079	-2.48219	-1.79726	-3.20668	-0.686286	-1.13371	-1.13827
223000_s_at	0.00165012	2.2308	1.20816	1.95251	1.57723	0.758598	0.424841	-0.669302	0.623387	-1.02929	1.28805	1.69879	1.58933	0.941238	1.16449	1.16495	1.05496	0.610186	0.882937	-0.803241	0.679714	-3.05103	1.27712	1.0486	1.03159	0	-1.10176	-1.2154	0.340565	-1.11967	-0.541257	0.513219	-1.21281	-0.628952	-2.89191	-2.30391	-2.84558	-2.14286	-0.896373	0.599386	0.116046	0.648077	1.23792	-0.125926	-0.382058	-1.34674	1.11065	1.52452	-0.0914865
223044_at	2.05391e-05	2.72656	-0.435408	-0.0768356	-0.996328	-0.059494	0.52334	0.893024	0.967207	0.220685	0.546456	-0.830721	0.914939	0.340778	-0.32208	1.11475	1.3408	-0.277907	0.338263	0.949315	0.157899	1.66632	0.43523	0.761869	-0.747851	1.18024	1.46321	0.303717	1.65756	-0.308184	1.52948	1.10526	0.561239	1.40751	-1.33232	-2.01012	-1.03093	-2.23512	-2.01923	-0.667559	-0.299049	-1.3124	-2.26282	-1.45843	-2.46128	-1.08399	0.922545	0.594149	0.56613
223315_at	1.53591e-06	3.00947	0.486355	-0.887951	0.750249	-0.158883	-0.581589	-0.310117	-0.100459	1.03259	-0.114709	-0.044014	0.333851	0.293827	0.13364	0.290484	-0.307794	0.75048	0.970243	0.32166	0.424763	0.922105	-0.139462	0.60139	-0.0299377	0.531597	0.535595	0.615145	1.0246	0.947359	1.27847	1.67612	1.57449	0.724652	0.270927	-0.50993	-0.177739	-0.958187	-0.898996	-1.22037	-1.634	-0.895873	-1.20431	-0.29063	-3.34402	0.416439	-1.98908	-3.54469	-0.696095
223333_s_at	1.4932e-06	3.74713	1.54055	0.608394	1.34341	1.32144	0.618278	-3.07323	-1.40915	2.512	0.0216465	0	1.26367	0.627444	0.788129	0.782589	0.366682	0.392586	1.20797	0.129187	-1.37223	2.47401	0.394933	1.04334	0.994245	1.23728	-1.84141	-1.66663	1.81915	0.359937	0.72309	0.155656	2.67951	0.941217	-1.28114	-2.87664	1.48871	-3.04885	-0.850143	-0.258609	-0.108639	0.106544	-2.87481	-1.92455	-3.09243	-2.71888	-1.32533	-2.2142	-0.546709
223449_at	0.00015831	2.78236	1.07118	2.36157	-1.20162	1.03645	0.297363	-0.517748	0.100604	0.00985384	2.02131	2.05793	3.25692	1.56079	1.50633	2.22674	1.77776	1.32135	0.616988	-0.186806	0.332879	-0.449078	2.63751	2.60272	4.43183	0.846359	-2.43453	-1.9741	0.899939	-0.0024581	2.36258	0.474061	-0.186757	-0.00538111	0.968245	-2.38163	0	0.304503	-2.75201	0.452976	-0.430815	1.17007	1.00648	1.39425	-0.205886	-1.41484	-4.17326	-1.24408	-0.292399
223501_at	1.19491e-06	2.24281	0.309341	0.804796	0.603954	0.10631	0.0682859	0.654577	-0.387877	-0.0666475	1.79733	0.788554	1.06898	1.38094	0.265134	1.44332	0.4006	0.414573	1.40898	2.23051	0.52062	0.442335	0.99416	0	-0.0321894	1.26371	0.531633	0.858615	1.26546	-0.283251	-0.524973	0.741049	0.215833	1.15388	-1.92263	-0.865526	-1.25233	-2.97955	-0.594449	-0.77579	-0.475575	-0.374247	-1.00751	-0.453384	-0.849598	0.418487	-0.871567	-0.176138	-0.671821
223502_s_at	5.08188e-07	2.63066	0.253613	1.10043	0.738788	-0.0131063	-0.302788	0.581581	-0.462259	-0.468071	2.14556	0.926236	1.52703	1.5534	0.577713	1.74065	0.630067	0.774773	1.71768	2.22086	1.07116	0.618597	1.28673	0.452158	-0.241755	1.651	0.7943	1.20346	1.2445	-0.0601435	-0.816717	0.722497	0.105342	1.16602	-2.11631	-0.733905	-1.47632	-3.33588	-1.21867	-0.814844	-0.926033	-0.209799	-1.0758	-0.778158	-1.06547	-0.0948086	-1.03665	-0.470699	-0.897289
223557_s_at	2.53026e-05	3.82796	1.51398	0.719418	2.78265	0.154434	-2.36479	-1.4658	-3.50452	2.84491	2.38151	0.883587	1.34332	0.5756	1.94783	0.889586	-0.626145	0.418489	1.74632	-2.29314	0.976107	0.508371	3.21088	1.92106	1.77555	2.35431	-1.03795	-1.44346	0.00510788	1.65679	-0.493079	1.78043	1.20068	0.79834	0.134629	-1.15565	-1.27005	0.18177	-0.793696	-2.71327	-0.763022	0.173448	-3.62595	-1.20006	-2.4663	-3.55756	-2.26313	-1.05568	-1.85226
223730_at	0.000321634	2.31822	-0.161475	0.872867	-0.280454	0.698073	0.638298	0.208523	1.28311	0.888675	0.536957	0.559901	-0.0581875	0.449366	1.27939	0.428516	0.0593247	1.11221	1.26987	0.664118	2.15645	0.33592	1.68205	0	0.409757	0.632213	1.30426	1.18776	-1.28077	-1.26262	-4.74777	0.0755606	-0.757713	-0.203331	-2.13061	-2.27679	-2.04854	-1.51853	0.406023	-1.15788	-1.81773	-0.394656	-1.22173	-0.729546	-1.83377	-1.41722	-0.636748	-1.30433	-0.874546
223838_at	2.62668e-05	2.24797	1.23386	0.659911	1.38448	0.469668	0.592866	0.713884	-1.17598	-0.920871	1.0029	0.273437	0.896258	0	0.331019	0.717638	0.323984	0.457314	0.631994	1.31877	-0.0308414	0.489265	0.611917	0.536131	-0.091887	-0.77402	-0.655074	0.712468	0.979166	-0.0352345	0.243443	0.695957	0.728709	0.385839	-1.0394	-0.124006	-2.12146	-0.338521	-3.23026	0.82727	0.121186	-2.19472	-1.87442	-0.991832	-0.00104427	-4.31501	-0.306843	0.349161	0.213016
224048_at	4.60711e-06	2.76278	1.8696	0.683163	1.47779	1.0084	-0.514427	-0.758077	-1.06212	-1.42936	0.88506	0.881379	1.3291	1.70056	1.0915	1.10537	0.831608	1.48052	0.605715	0.592363	1.19304	0.233659	-0.220628	1.06299	-1.94896	0.322564	-1.6568	-0.209588	1.33468	0.806832	0.160299	2.13981	1.49851	2.854	-0.92675	-0.820371	-0.467004	-1.2234	-1.11723	-2.07324	-1.43073	-1.66679	-2.63063	-0.93763	0.0614085	-0.260735	0.0430913	-0.785759	1.06207
224061_at	1.9104e-08	3.4074	0.140129	1.0866	1.46194	0.483889	0.22485	0.716974	0.644298	-1.36244	1.79484	1.60736	1.52155	1.16831	1.4872	1.13794	-0.705321	-0.940836	0	0.388513	0.825154	0.201309	1.36245	1.85108	1.16418	0.765754	-0.200449	0.482285	0.649317	1.13119	1.48983	-0.465824	0.700159	0.570606	-1.49661	-2.43851	-0.12242	-1.93693	-1.61816	-1.36462	-0.377543	-1.99269	-0.0102072	0.192641	-1.5441	-0.164099	-0.0680666	1.18652	1.28731
224215_s_at	0.0112089	2.05567	-0.128144	2.75783	1.11242	0.283927	-1.90361	-1.72179	-0.215613	0.0538197	1.06808	3.80695	2.03365	2.74749	3.41446	2.1529	0.753803	0.670498	1.07558	-4.49746	0.270873	-0.721905	1.63348	0.495543	0.796077	0.467958	-1.65802	-2.12534	1.09318	0	0.550949	0.420199	-1.06392	-0.0853448	-0.998361	-2.43454	0.240839	-3.96234	2.13166	1.50233	1.47229	0.904192	-1.07035	-0.392852	-0.0588841	0.494834	0.468806	0.709745	0.740029
224480_s_at	0.00016255	2.11899	1.1595	0.497447	-0.32226	-0.427426	0.484529	0.68017	0.638931	1.72128	-0.477149	-0.68742	0.427597	-0.63707	0.624636	-0.461405	0.195365	0.661069	1.36225	0.515639	1.78862	-1.00745	0.107527	0.520009	-0.958572	0.167828	0.255877	0.0350833	0.893345	0.101976	1.66868	0.319973	0.193547	0.820034	-2.57651	-3.25355	-1.38059	-4.73638	0.156518	-0.669318	-0.202551	0.170123	-2.269	-0.685404	-0.106504	-0.585383	-1.44757	-0.514617	-0.947538
225207_at	1.17186e-05	5.57791	0.748955	1.81049	1.52154	0.459827	0.170815	-1.32846	0.477799	2.69361	0.970035	2.64362	1.87419	2.00849	2.75376	1.94287	-0.731925	-0.827573	0.389935	-2.53521	0.147894	-0.254887	0.820506	0.697268	0.974178	-0.0179939	-0.789781	-0.93042	2.98629	1.48526	1.78412	0.576046	2.43466	0.629065	-1.89872	-0.853501	-1.12488	-2.15168	-2.11514	1.33202	3.77914	0	-2.90899	-2.01548	-2.41361	-0.24586	0.519926	0.200144	-0.248035
225283_at	6.66644e-07	2.10585	1.47595	2.03944	1.29801	0.492407	0.256352	0.271951	-0.0978804	-0.368537	0.388355	0.530709	0.627669	0.777727	0.738497	0.444169	0.356362	-0.222993	-0.334725	0.672396	-0.178403	0.920221	-0.243647	0.749848	0.732616	-0.00117493	-0.408561	0.576935	0.296167	1.94451	0.110775	-0.062849	1.42575	0.632895	-0.581148	-1.80608	-1.80693	-0.975565	-0.339975	0.165018	0	-0.70374	1.04086	0.222351	0.153703	0.0366449	-0.8892	-0.169107	-0.274902
225372_at	0.000229684	2.6979	0.394008	0.948389	-1.96001	0.459329	-0.445889	0.0491624	0.760112	0.812254	-0.145084	0.0324335	0.756254	0.110507	0.615471	0.916705	-0.766532	0.734931	2.07375	-0.347344	1.59992	1.61684	0.151649	-0.477203	-0.231403	0.316465	-3.39336	0	0.761949	1.51866	0.467671	0.568419	0.398458	0.655845	-2.1742	-1.02188	-2.34012	-1.83262	-3.3433	-5.71302	-3.60549	-2.00073	-0.487109	-1.72586	-4.62425	-2.17582	0.186455	0.363996	-0.950597
225502_at	2.90934e-05	2.64203	1.50523	0.928109	1.40322	0.324692	2.78871	1.96339	3.04462	0.84769	-0.565597	-0.162153	0.790565	0.896005	1.29942	0.77895	0.973126	-0.389391	-0.300975	1.44444	0.50698	1.37537	-0.562328	0	-0.817659	0.826637	1.01728	2.28772	0.051681	-0.218126	-1.77841	1.41483	1.45994	0.903885	0.0950432	-1.25589	-0.300831	-0.540193	-1.3539	0.809325	0.0431375	-1.30252	-0.42138	-3.87868	0.670735	-0.812115	-1.15985	-0.0669374	-0.0104671
225660_at	1.19491e-06	8.68863	2.49078	4.28831	2.27808	3.30724	-1.61531	-3.35045	-1.56911	-2.16007	3.97717	3.72002	5.38645	3.6627	4.37895	4.85416	3.98495	3.96575	2.74028	-0.0311065	1.37194	0.746604	5.36023	4.85907	6.60994	3.70141	-1.64972	-1.47576	4.36238	2.25344	4.58334	2.66232	0	2.79737	-0.285272	-1.61845	-1.09186	-0.799187	-1.31001	1.18849	2.58527	2.86458	0.671406	-2.054	-1.95804	-1.11349	-0.967737	0.777223	-1.25809
225706_at	1.02781e-09	2.19934	0.952369	0.70561	0.554938	1.11607	0.170775	-0.275996	-0.199338	0.274856	0.736911	0.647374	0.864526	0.797482	0.522499	0.645452	0.512035	0.0801744	-0.348056	0.677092	0.0798931	0.878884	0.96509	0.192025	0.99143	0.503707	-0.419191	-0.00376892	1.1033	0.588976	0.374266	1.27068	2.36812	0.795089	0.236392	-0.589682	-0.98141	-0.510358	-0.137068	-0.614878	-0.157686	-0.444366	-1.3985	-0.303815	-1.09441	-0.224442	-0.166561	-0.721083	-0.940393
226187_at	0.00049562	2.1251	0.691125	0.157591	-0.25164	0.230393	1.09843	-0.467436	0.0238495	0.314513	-0.38291	0.22473	-0.338666	-0.0841203	-0.257212	-0.0557337	0.329856	1.03185	0.312571	1.23075	0.525008	-0.0442657	1.00396	0.116265	-3.58855	0.189501	0.489982	0.668268	0.850026	0.126105	0.207841	0.555292	1.01529	0	-0.327971	0.329119	-0.289109	-1.07773	-1.7891	-3.77054	-0.217357	0.0800471	-1.51231	-3.84715	0.357875	-0.366467	-0.421156	0.376865	0.629883
226248_s_at	0.00127445	2.15992	1.31332	0.662302	0.836228	0.992086	0.109281	-0.533765	-0.274785	-2.65793	-0.427808	0.17483	0.0112104	0.138603	-0.0964923	0.590475	-0.261121	-0.0412717	-3.79302	0.23573	0.216048	-2.72564	0.860566	1.26233	0.992855	0.302824	1.22393	0.175762	0.547467	0.674771	0.374946	-0.46866	0.0943775	0.649779	-0.0767527	0.293443	-2.61665	-1.64241	-0.310313	-2.38884	-0.197074	-1.34065	0.0371027	-0.325676	0.225859	0.517488	-3.52495	-2.83103	-1.06799
226492_at	5.08382e-06	3.60806	0.523273	0.485294	1.09665	0.225007	-2.68274	-2.32326	0.273122	-0.490913	1.39752	1.57876	1.35103	1.37635	1.39698	1.56532	0.971711	1.19583	1.01322	-0.0304203	0.522697	-0.85397	1.56867	1.18219	1.75372	1.1292	-2.894	-1.23036	1.87617	1.72505	1.70257	0.595399	2.59813	1.499	-1.51267	-1.14421	-2.89232	-0.344089	0.0466251	0.0599661	0.183363	-0.982243	-4.08317	0.38261	-0.25542	0	-0.983385	-1.56526	-1.03849
226568_at	1.34412e-08	2.09248	0.70045	0.865733	0.45169	0	-0.317718	-0.305398	-0.251805	-0.445076	1.62791	1.63607	1.74963	1.83741	1.81085	1.98662	-0.0589886	1.01442	1.22896	0.23019	1.17218	-0.28665	1.85837	1.17239	1.32865	1.55031	0.723863	0.62499	0.647934	0.754292	0.171188	0.865737	0.317053	0.844646	-0.47402	-0.246241	-0.602879	-0.576885	-0.393168	-0.932095	-0.598429	-0.114755	-0.840815	-0.215793	-0.237767	0.156004	-0.285879	0.230268	-0.107932
226570_at	0.0065041	2.01372	2.47665	1.44133	2.12745	3.03335	2.22549	0.835546	3.26933	3.36536	-0.921218	-0.259758	0.254157	-0.561911	0.308916	-0.751589	-0.988359	-1.49348	-0.84979	-1.22315	-0.697807	-3.60378	0.599517	0.490733	0.385004	-1.69336	-0.269871	-0.575405	2.31124	2.49109	1.97494	2.10085	2.46356	2.27525	-0.679483	-1.01186	-0.251024	-0.00647068	0	0.723741	-0.190761	-2.04475	-0.123811	0.210197	-0.944143	0.00333357	0.58247	0.802012	1.12738
226632_at	0.000559206	2.06543	0.210932	0.750001	0.565492	-0.239962	-0.342154	-0.315867	-0.845538	-0.607496	1.73942	1.45153	2.21405	1.80817	1.43154	2.0208	1.87967	0.706677	-0.193986	0.396694	0.350982	0.540313	2.1605	2.20513	2.65458	1.92736	0.982629	0.41005	-0.193131	-0.600249	-0.516943	-0.706861	-0.0598936	-0.394413	-0.679597	-1.06596	0.762671	0.00838089	1.59375	1.13551	1.29669	0.124171	-1.22371	-0.887121	-0.503846	-0.207757	-2.5108	-1.27577	-2.47497
226766_at	0.00858858	2.79988	2.26624	1.94398	2.85668	1.40741	-1.77174	-2.60462	-1.27037	-2.30237	1.00064	0.0458789	1.24845	0.0392432	0.619575	0.229073	2.54644	0.54284	3.29378	-0.577494	-0.152174	2.42413	1.16037	0.937741	2.13531	0.432835	-3.90442	-0.261855	-0.384707	-3.64082	-0.280326	-1.79399	4.86846	-0.136943	-2.11837	1.60695	1.1374	-0.458068	2.21167	1.04141	0.974746	0.00468206	-2.0077	-5.18415	-3.56262	-0.881419	0	2.12028	2.06356
226769_at	3.2582e-07	2.15866	0.86462	0.986569	1.54667	1.53686	0.100335	-1.17399	0.636048	-0.285083	0.471584	1.27969	0.62753	0.565423	1.12752	0.342097	0.528287	0.848425	1.52958	-0.326627	0.362493	-0.748992	0.695612	0.325459	1.33491	-0.275171	-0.0634727	0.482714	1.2927	-0.136061	1.28728	0.753566	0.745538	0.71435	-1.0035	-1.18589	-0.944372	-1.63172	-0.888899	-1.51021	-1.79588	-0.584373	-1.64451	-0.105402	0.573718	0	-0.215304	0.727813	-0.288359
227059_at	2.79821e-07	2.77893	0.970104	1.86223	0.791022	1.25923	1.38292	0.960852	1.38012	1.41813	1.11638	1.30085	1.12549	1.00124	1.4954	1.05044	-0.0542126	1.17692	1.43555	0.429991	1.5315	-0.0742664	0.88008	0.189534	0.349689	0.772165	1.25895	1.5491	-0.228184	-0.211729	-1.58988	1.05561	0.110885	0.442794	-1.72052	-2.18317	-3.19369	-1.29672	-0.041769	0	-1.94862	-0.627546	-1.13196	-1.03038	-0.13452	-0.238528	-0.604909	-0.722619	-1.17285
227088_at	0.001442	2.61075	1.182	1.69727	0.0891828	0.190639	-2.27538	-2.74443	-3.70134	-3.45114	1.3936	1.37303	1.49506	1.33693	1.20962	1.33561	0.718391	1.08898	1.51834	0.897611	0.708569	-0.0116615	1.25447	1.08313	1.26188	0.369433	-2.21284	-0.822258	0.991304	-0.0317554	1.45154	0.570942	0.299413	0.33364	-2.51358	-3.62323	-4.83434	-2.60507	-0.965022	-2.16644	-2.9624	-1.07023	-1.90032	-1.85377	-0.980895	-0.609449	2.04091	1.58455	1.78395
227099_s_at	0.00016255	3.38984	1.74005	1.76601	2.69887	2.58309	2.25095	0.153115	3.32426	3.2842	0.478009	2.08382	1.45916	0.40789	1.94689	1.66287	-2.04576	-2.38118	-2.01817	-0.938878	-2.09567	-0.720359	0.896277	0.241972	1.10243	-0.73738	0.180884	1.21912	2.4963	2.28151	0.789906	1.25076	0.972755	1.19981	-0.2601	-3.16992	-1.287	-0.670093	3.08906	3.06639	1.85963	1.80383	-1.00511	0.0659618	-1.74841	-0.797852	-3.64608	-2.98779	-1.22499
227233_at	0.00150639	3.14905	2.02144	5.37217	3.37647	1.55718	0.83166	0.148079	0.186746	-4.20815	-2.38539	2.81594	0.585506	1.32995	1.85373	0.690417	0	-0.0455203	-0.121799	-0.563541	-0.82893	-3.76626	2.21087	1.22667	1.96692	-0.309976	-3.57043	-0.0881443	2.6676	3.63287	2.77911	-0.754613	-1.47838	0.482104	-4.16112	-2.31018	-1.28969	-4.04196	0.081902	0.165047	-2.61759	-2.33654	-3.7396	-3.50025	-3.86735	0.414271	-0.357225	0.469574	0.613299
227235_at	0.00554728	3.36848	0.220265	3.50665	1.07124	-1.70264	0.296634	-2.24819	0.490913	2.32893	5.73181	3.04877	5.41295	6.92301	5.36795	6.74623	4.19581	-0.956071	-0.327464	-1.25636	0.821055	-0.0160232	-0.890358	1.82186	-0.451827	0.0322604	-2.18709	-0.0611959	6.43814	3.86297	2.82213	3.72578	-0.568441	-0.000679016	-2.23723	-0.576077	-1.1603	-1.37555	-1.95684	-1.52378	-2.21455	1.37145	0	1.08517	-0.251653	0.476236	4.41787	4.3737	4.76525
227236_at	1.52728e-05	3.91046	2.85862	5.50386	3.55601	2.61912	1.02916	-0.536831	0.172876	-1.52321	0.546958	3.55242	1.72109	0.932574	2.48021	-0.281681	1.05646	1.31956	-0.193034	-0.236556	-0.521781	-0.160138	2.50496	1.17289	2.56792	1.05163	0.173933	-0.481895	2.95707	4.50342	2.74796	-0.649345	0	1.42226	-0.580239	-1.96217	-3.38508	-2.55088	-0.572446	-0.67179	-2.92775	0.310249	-1.13168	-2.82579	-0.258113	-0.310857	0.415961	0.371443	1.45235
227329_at	0.000205642	2.07394	0.433849	0.937471	0.239475	-0.36306	0.681908	0.388892	0.457003	-0.172395	0.571312	0.82226	0.416734	0.243022	0.918573	0.282248	0.456841	1.29315	1.2625	-0.714935	1.30433	-0.0515628	0.389027	-0.658841	-0.422476	0.3589	-0.507085	-0.0520978	1.01075	0.517911	0.565244	0.572487	0.229502	0.155952	-1.53875	-1.17473	-2.0203	-6.39516	-0.122393	-0.643182	-1.38392	-0.0507913	-0.835903	0.588918	-0.732721	0.374692	-0.928257	-0.701062	-0.902326
227525_at	2.34903e-09	2.20952	1.03664	1.10814	0.893677	1.46229	0.269601	0.0547857	0.334811	0.209606	0.668507	0.448932	0.827368	0.731051	0.559494	0.679941	0.218539	-0.124451	-0.0434332	0.615527	-0.0851755	0.787876	0.969726	0.715715	0.935396	0.498613	-0.151052	-0.101233	1.32419	0.856567	0.595668	1.51079	2.66619	1.10782	0.275553	-0.574777	-0.994954	-0.368603	-0.0442495	-0.33246	-0.0100307	-0.343777	-1.22735	-0.0197105	-0.955426	-0.340545	0.138547	-0.556999	-0.207533
227647_at	4.65696e-07	2.36325	0.000238419	1.23721	0.628075	-0.506762	0.101254	0.860774	-0.853944	-1.97711	0.394608	0.863334	0.843036	1.09539	0.952518	1.02334	1.75818	0.59849	0.521507	0.879498	0.103598	0.137918	0.513721	0.299319	0.265442	1.15644	0.0774107	0.0571537	1.05337	-0.65105	0.014184	-0.226596	-1.06341	0.397453	-2.4743	-1.43875	-1.04785	-1.31962	0	-0.384486	0.0825319	-0.243481	0.051836	0.396091	0.1548	0.230373	-0.874058	-0.418148	-0.357706
227719_at	3.23985e-06	2.81617	2.07486	2.1588	2.49098	1.60896	-0.83237	-1.0667	-1.47516	-1.55476	2.07175	2.10276	2.49957	2.58772	1.91424	2.25596	1.47398	0.750559	0.93105	-0.4847	0.941628	-0.317602	1.69628	1.49429	2.51811	1.01658	-0.423934	-0.9434	1.69555	1.11838	0.644352	0.469804	0.521894	1.88085	-0.192809	0	-0.155552	-0.359561	0.0120659	-0.603759	-0.925514	0.405673	-2.64386	-0.785302	-1.7415	-0.70967	-0.382344	-0.764711	0.337428
227758_at	8.33205e-09	5.85995	0.414883	1.88533	2.55615	0.21466	2.08253	1.29424	3.60561	3.62815	2.0802	2.38865	1.63688	2.52853	3.21281	1.34654	-1.14747	-0.202016	-0.597866	-1.17134	1.70527	-0.90412	0.654004	0.807219	2.13341	1.05932	2.19593	1.345	1.59261	0.794198	-0.971602	1.75053	1.54625	1.43047	-2.4718	-2.37543	-2.82275	-3.35693	-0.695937	0.919467	-1.67761	-0.320212	-0.756433	-0.185347	-2.0963	-0.469368	0.692098	-0.766005	-0.876751
227835_at	0.00123428	3.24094	0.383571	-1.9744	2.33778	0.153424	0.0121279	-2.45839	1.12221	-0.138171	-0.139159	1.10206	-0.803029	1.33647	1.30596	-0.913538	0.928273	-1.01444	0.681724	1.22578	-1.09767	0.15351	0.447485	0.249049	1.29097	0.751836	-0.224494	1.00503	-1.74549	0.586922	-1.19217	-0.154992	0.823684	0.148677	1.43918	-1.86175	-0.663388	0.889582	-1.17522	0	0.40576	-6.10825	-4.13164	-0.324181	0.593895	1.13093	0.146556	0.196097	-2.38544
227875_at	2.03374e-06	2.55868	1.01121	1.4059	0.889807	0.140576	0.504996	-0.350273	0.808003	0.576357	0.354379	1.13887	0.882055	0.506056	0.862805	0.875922	0.538374	0.936142	0.925644	-0.405097	0.198463	0.507426	0.436403	-0.058115	0.150305	0.402307	0.080574	0.804944	1.27676	-0.957592	-0.291985	1.42907	-1.49952	-0.10157	-1.36547	0.273994	-0.160959	-1.33333	-0.363729	-1.18851	-0.897979	-2.90339	-4.74731	-2.34494	-1.12663	-1.94879	0.683283	-0.798107	-0.161681
227911_at	0.00161126	2.12973	1.07669	2.38927	1.97937	1.10787	-0.145746	-0.756882	-1.80626	-1.07355	0.66332	1.95683	1.56678	1.72513	1.0099	1.55204	0.861099	0.484307	0.27826	-0.211502	-0.894683	1.19091	0.31827	-0.918922	1.05035	-0.163727	-0.515762	-0.0233812	2.42933	1.02597	0.800573	1.05231	-1.50353	-0.552041	-1.13951	0	-0.924149	-1.94201	1.19246	0.434863	-1.14411	-0.43879	-2.96253	-2.26186	-0.553965	-1.77898	1.42964	1.29454	1.65945
228058_at	6.76818e-05	3.07382	0.969119	0.521748	-1.33546	-1.73703	1.50971	2.02376	0.833253	-0.251526	0.0866122	0.0939817	-1.24562	0.461648	0.230119	0.224264	-0.726829	0.385038	0.764265	-2.81421	-0.782102	2.10027	0.32527	1.58103	0.0304446	0.0506992	1.83354	-1.3865	1.44698	0.779269	1.39227	1.20988	0.868096	0.00904989	0.498064	-1.53877	-2.14128	-3.67883	-1.10257	-0.426646	-3.22895	-0.346514	-2.56299	-1.71778	-1.20325	-3.15421	-1.01763	-3.06706	-0.787723
228284_at	5.49879e-09	2.23114	1.1112	1.40771	0.975799	0.44287	0.134583	-0.0994911	0.414752	0.673138	0.792812	1.38424	1.22572	1.25373	1.33448	1.1392	-0.00634384	0.351273	0.0321751	-0.385412	0.324594	-0.104736	0.822382	0.596244	0.523815	0.261655	-0.358885	-0.593276	0.929515	0.639666	0.400352	1.00627	1.03649	0.481575	-1.84348	-1.3138	-0.755732	-2.50117	-0.341092	-0.627117	-0.786565	-0.796682	-0.790581	-0.311677	-0.59492	-0.621224	0.251324	0.102634	0.191153
228368_at	0.000139675	2.14197	1.16648	1.3643	0.756618	-0.0976782	0.0706263	0.346734	-0.673186	-0.656807	0.568758	1.10041	0.899721	1.19654	0.828493	0.7992	0.390599	1.22188	2.02724	0.655085	0.843084	0.340337	-0.405725	-0.086134	0.290759	-0.237155	0.5056	-0.404545	0.181946	-0.968457	-1.06066	0.979208	-0.879134	0.832992	-1.35539	-1.3156	-1.90612	-5.38338	-0.659322	-1.41424	-1.46749	-0.857109	0.0503426	-0.0555363	-0.904599	-0.123244	0.174738	0.732256	0.635346
228492_at	0.00222064	8.27711	5.63015	5.96571	3.36657	4.87946	5.23437	5.30844	5.38803	4.29644	4.87475	5.25601	5.03371	4.87838	4.74141	5.09214	-1.25929	5.03951	5.13136	-3.93063	5.1453	4.4636	0	-3.16542	-0.696714	-3.38812	-3.51748	-4.67558	-4.67558	5.02859	-0.890258	4.47056	5.40684	5.34918	5.51538	-3.35186	-1.69272	-3.1572	-1.21954	-0.996736	-4.08163	4.30505	-0.537126	-4.06872	4.16447	-2.3368	-4.67558	5.39869	-4.20617
228501_at	0.00183963	2.52506	1.49106	1.30633	0.363139	0.415238	-2.24621	-2.07412	-2.44795	-1.28387	1.7477	2.16945	2.76429	2.30032	1.88693	2.76384	0.384991	1.28502	1.46295	-0.628368	0.931888	-0.522359	1.66798	2.61382	0.680353	1.69244	-0.737649	-1.74724	-0.68318	-1.25629	-1.93934	0.257688	-1.37867	-0.556823	0.195522	1.59371	1.51317	-1.82488	-1.30153	-0.881015	-0.991271	-2.221	-2.55063	-2.14435	-2.63701	-2.77589	-0.542532	0.789326	-0.337379
228585_at	0.00218323	3.13306	-0.663944	3.49932	0.808615	1.73521	0.709085	-3.41969	-1.42423	-2.95206	1.47025	2.73827	2.9142	2.93649	2.85455	2.24827	0.951523	0.483155	-2.11758	-0.79643	1.02666	-2.23772	1.92981	-1.83543	1.18068	1.0606	-1.21421	0.453878	1.95451	1.59521	0.953894	-0.767513	1.92152	-0.191376	-3.27443	-2.64541	-2.78562	-2.71304	2.92834	2.60989	1.73124	1.47243	-2.93481	2.38315	-2.06604	1.72747	-0.876291	0.445301	1.47363
228653_at	0.00189583	2.67174	1.40694	1.34859	0.32019	-0.00194979	-0.37978	-1.66701	-0.752459	-3.93522	2.40236	1.89085	2.77444	3.0176	2.30987	2.01364	2.16522	0.837141	2.56591	-0.73628	0.77708	0.327709	1.10272	1.84137	2.02145	0.880632	-0.547796	-2.0818	0.19191	-0.695533	0	0.289915	0.269363	0.0616941	-3.08804	-0.199109	-0.86808	1.42083	-1.42749	-0.81339	-4.44703	-1.55647	-1.98742	-1.14491	-4.47703	-0.332465	2.42442	2.68012	2.65134
228706_s_at	0.00424091	2.30311	0.666476	1.81996	1.24293	0.268274	-1.36779	-2.39366	-2.08698	-2.03011	0.878223	1.93609	1.68375	2.03049	0.220182	1.35743	2.37441	1.38532	0.257488	-0.814325	0.352727	-2.37206	0.531397	0.778523	1.72821	0.638274	-2.45886	-2.76581	2.13199	1.7166	0.417892	-0.0795937	-1.35357	1.16459	-6.42231	-0.972904	0.73975	-1.2341	-0.276199	-0.492414	0.196296	0	-1.85291	-0.630631	-0.325681	0.0270166	0.647146	1.05802	1.67661
228750_at	0.000478766	3.35964	0.29984	3.28489	1.79287	-0.432508	0.538693	0.261486	0.128568	-1.46447	3.00123	2.59743	3.06401	2.73974	3.27143	3.18212	0.486238	1.9396	2.32407	-2.21892	2.29382	-0.424738	1.82416	-1.51461	-0.864027	1.66652	0.379245	0.605068	1.27847	-1.63133	-1.58367	0.563477	-2.84073	-0.710174	-3.39908	1.01552	0	-4.00078	-3.68355	-3.19565	-4.58062	-3.4691	-1.7495	-2.45154	-2.90153	-0.342295	-1.75371	-1.10761	-0.754935
228807_at	2.74921e-05	5.55594	1.2206	2.17606	0.422685	0.920679	-0.654393	0.303107	-2.21102	-2.4341	2.1061	3.2154	3.44104	2.6273	2.85809	3.30306	1.39186	1.9772	2.31334	1.5204	1.47559	1.55121	2.58728	2.15673	0.489573	2.42051	1.66572	1.59142	-4.35228	-4.90731	-3.8545	-0.319635	-2.82613	0.598224	-3.2286	-2.07907	-0.387863	-2.97158	-3.50606	-3.97292	-3.56483	-3.5302	-3.12141	-3.71202	-2.72651	-1.75878	-3.15071	-1.66562	-1.90702
228824_s_at	9.80078e-05	2.22548	1.0659	-0.28803	1.02925	1.93394	1.00374	-0.198771	0.457759	-0.186397	0.0993366	-0.137311	0.0449324	0	-0.18471	0.214205	1.05691	0.672645	-0.61679	0.134902	-0.459732	-0.98033	0.51116	1.47577	1.9011	0.377374	0.0719795	-0.193514	0.928697	2.37949	0.509582	1.75638	1.95909	1.57074	-1.66381	-1.73914	-4.87505	-1.3352	-0.0563869	0.412299	0.381314	0.85186	-0.0862951	0.125191	-0.0658264	0.347214	-0.494552	-0.384688	-0.590794
229055_at	0.00461269	2.07825	1.3149	1.0654	1.18131	0.556706	-1.35736	-0.637559	-2.52577	-1.13491	1.53252	1.42972	0.658716	1.36543	1.59724	0.712991	0.444295	0.681733	-1.50976	-1.38872	0.334089	-2.29934	3.09878	2.81415	0.723206	1.75866	0.696011	-1.13112	0.178094	-0.421741	0.946483	-0.422937	0.813995	-0.0697145	-0.551585	0	1.58155	-0.800596	1.33879	1.39014	1.16883	0.656593	-2.74728	-1.45889	-1.7199	-1.96418	-2.96006	-3.81682	-3.04129
229177_at	2.52693e-07	6.63045	0.416552	1.89202	1.48613	-1.19641	0.24828	1.77057	0.112345	-1.61928	2.5333	1.49711	2.83114	2.32626	2.04171	2.67135	-0.346263	-0.309393	1.30389	-3.2254	-0.426183	0.608122	3.13747	2.16273	3.0935	3.07141	1.14524	2.58978	1.33183	-0.470774	0.534552	1.09647	1.85706	0.735891	-4.17037	-3.13156	-2.31247	-5.68472	0.145209	-0.448384	0.150111	-1.57592	-4.01358	-1.83628	-0.402362	-3.22499	0.714721	-0.0545669	0.686013
229199_at	0.00353555	2.09072	1.63177	0.540425	0.566648	1.33857	0.402372	-0.843038	-1.00761	-0.551305	-0.115225	-0.381786	0.414859	0.318086	0.413078	-0.0248289	0.381294	0.844482	0.656805	0.77839	0.14311	0.0537281	-1.24512	0	-0.0966997	-1.46436	-0.136271	0.518746	1.27787	-0.223147	1.07417	1.37783	1.38749	1.4751	-2.91394	-1.7943	-6.13671	-3.02156	-1.68113	-1.82905	-2.22514	-0.877044	0.481801	0.961472	0.997627	1.02923	0.88725	1.15312	2.06453
229244_at	0.0101249	2.27826	0.413893	0.184413	-1.55904	-1.79896	0.0407949	1.08864	0.199379	-2.57087	1.1686	0.525611	1.91337	1.93861	1.32428	1.96237	1.14795	1.88039	1.58442	-0.802912	0.393497	-0.290207	-1.09139	-3.69072	-1.78812	-0.494533	0.201162	-3.35665	0.429492	0.543938	-0.970134	1.5443	0.461471	0.620912	-2.35184	-0.708202	-0.0540867	-3.65671	-4.38715	-0.601977	0.691913	0.41744	-4.55288	-4.10573	-2.37395	-2.49037	1.5677	1.61188	0.782318
229245_at	0.00143328	2.23797	0.387651	0.479413	0.406659	-1.68384	0.873505	0.480037	1.1478	-1.65394	0.154325	1.6674	1.04749	-0.217267	1.65382	1.11217	1.31471	0.89653	0.406541	1.01465	0.939882	-1.03809	-0.274651	-3.55893	-0.11822	-3.30837	0	-3.35092	1.70132	0.909351	1.2198	-0.505747	0.201086	1.52488	-1.47837	-2.01044	-0.614377	-1.12749	0.0590034	0.141997	-2.83967	0.0774507	-0.88351	-2.90186	-2.68732	-0.657745	0.653482	0.480764	0.934293
229281_at	0.000225618	2.87326	-0.0515838	0.710396	-0.125999	0.0685144	-0.885363	-0.704986	-1.62157	-2.27747	1.21779	1.03897	1.80788	1.40031	1.34922	1.4392	0.187665	0.605873	1.35177	0.085916	0.824558	0.138525	1.98591	1.51508	1.36466	1.28537	0.65701	0.525721	1.41736	0.56822	1.11785	0.147048	-0.947198	-1.76984	-1.04573	-0.282553	0	0.144648	-1.23344	-0.874598	-2.74085	-1.03947	-6.95676	-1.99742	-6.21233	-0.140028	-2.79131	-1.39209	-1.32025
229302_at	5.81683e-06	2.22878	0.131506	1.80065	1.46483	-0.556941	-0.402767	2.20514	-0.684214	-1.60569	1.28049	0.647282	0.985771	1.0466	1.27836	0.962217	1.20554	0.563479	1.47688	0.896738	0.867747	0.857999	-1.23795	0.0656099	-0.108727	0.663149	-0.217947	0.588003	0.748532	0.870147	0.314842	-0.518237	1.2695	1.35585	0	-0.648075	-2.6116	-1.15608	-0.483935	-0.70274	-0.0698929	-0.90565	-0.719263	-0.165507	-0.849699	-0.391406	0.0290194	0.303756	0.661887
229309_at	7.52055e-05	4.55222	1.76896	2.83469	3.40504	2.63586	-0.296161	0.57738	-1.50159	1.69894	2.09102	2.10774	3.94567	-2.2812	3.20014	2.97188	0.62792	3.96697	-1.80866	-2.93814	-1.86372	0.751473	3.54776	2.16023	4.68465	2.71197	1.18561	-2.63426	-2.21147	-1.31103	0.786865	5.18442	0.503304	1.97348	-1.76014	-1.83272	0.0826819	-1.32777	-1.24461	-0.959668	-1.88267	0.962301	-1.7913	0.136865	-0.575007	-0.833737	1.27675	1.8231	-2.93814
229327_s_at	0.000114031	4.05802	2.93457	2.77571	2.6074	3.31434	0.0469766	-2.17049	2.3304	0.352182	1.81749	2.38426	2.36728	1.80997	2.1271	2.57094	0.330151	0.880382	1.04714	-1.47426	-0.597546	-0.778613	1.91999	1.37872	1.35091	0.43347	-1.69161	-1.85004	1.28914	-1.07257	-0.190655	2.13366	-0.963684	2.4048	-5.72794	-1.45408	-0.158639	-4.49369	-1.22177	-0.859232	0.331393	-0.154732	-1.56254	-1.68335	-2.45163	-2.17962	3.62799	1.91194	2.68029
229339_at	0.000941423	3.52125	2.84398	5.65203	0.788657	0.566034	-0.503904	-0.0624194	0.677214	3.23747	1.84304	3.7076	3.21155	2.1794	4.07423	2.94681	0.273919	-0.426391	-0.754723	-0.632075	-3.71684	-0.255685	1.24867	-2.36869	-0.539379	-0.455389	-1.10102	-0.37072	5.60229	6.82533	4.76648	1.21843	1.20827	1.2878	-0.467923	-2.68526	-1.36069	-0.0510573	2.27359	1.66359	0.0792093	2.67178	0.615925	0.666398	0.550188	0.669009	-0.443587	-0.34016	0.169877
229407_at	0.000105013	2.27825	1.87764	2.41391	1.42118	0.674735	-0.155684	-1.2586	-1.8885	-1.81443	2.02256	1.90025	2.15121	1.52097	2.04584	2.24309	0.732263	1.54916	2.14351	0.109456	1.60486	0.812164	1.49078	1.23339	1.67628	0.36371	-0.138546	-0.452073	-0.0771413	-0.37226	-0.0682435	1.17878	-0.453111	-0.476375	-1.28988	-0.172961	-0.12736	-0.346895	-0.909723	-0.164716	0.635325	-2.79584	-0.0124254	-0.343725	-0.145973	-1.16544	0.395061	0.91343	0.121266
229485_x_at	1.72328e-06	13.4391	4.98987	5.30757	3.39654	4.0968	0.485449	1.31009	1.36407	-1.61233	5.80807	5.66502	6.06668	6.01197	5.87521	5.87118	-0.2649	1.83514	2.66442	-1.85891	3.16757	-2.50775	5.04408	4.58361	3.53685	5.15083	-3.44363	-2.99069	-0.852526	0.951312	-3.08634	3.62163	1.77764	3.40644	-2.33698	-3.54633	-3.42835	-3.05857	0.453748	-1.25324	-0.794116	1.7971	4.15269	0.0998497	0	0.560309	-1.76137	-1.64309	-2.1758
229529_at	4.2245e-07	13.6397	1.77161	2.54596	3.13745	1.05121	-1.35489	-1.16935	-1.40037	-0.401402	2.81086	3.18515	2.82729	3.31219	3.1901	2.71755	2.17808	2.40462	2.05819	-1.94564	2.31629	-0.841438	2.5061	1.98893	3.24576	2.05646	-1.67893	-0.0934935	1.82863	1.11376	1.92144	0.90937	0.105039	1.04121	-6.41806	-7.08684	-6.83642	-3.86723	-0.285027	-1.08005	0.990834	0.0572805	-1.10651	-0.568535	-1.3915	-1.1513	0.476998	0.937646	0.557328
229568_at	0.000201226	2.48357	0.536971	1.93942	1.84875	1.37474	-0.254186	-0.685194	-0.564416	-1.55248	1.8045	3.16981	2.94305	2.57442	2.29812	2.06362	1.04231	1.51919	1.03888	-0.37041	1.88846	-0.55875	1.97433	0.442195	1.73408	0.886597	-0.0449758	-0.699382	1.05852	1.34334	-0.353278	-0.0217814	-1.58474	-0.196826	-3.54324	0	0.195362	-3.11386	0.459064	-0.071403	0.618186	0.617807	-1.15095	-2.36891	-1.00242	0.351073	0.075336	-0.0700932	-0.745942
229580_at	0.0108186	3.52486	-2.73408	0	-1.93891	-1.85353	5.36	1.16958	3.39821	3.2593	-2.82624	-3.49758	-1.37345	0.362336	-2.82425	-2.39464	2.93299	3.73788	3.07622	2.06711	3.63834	3.75763	-1.12026	-3.42829	-2.49742	2.23272	7.26149	2.70056	5.97853	4.95921	6.50873	3.28055	2.69282	3.5423	-2.18154	-3.19303	-2.11954	-1.63841	1.48132	2.02165	-0.139643	1.89068	-1.45331	-2.44998	-3.11427	-1.79758	1.64972	-2.21988	1.9891
229598_at	0.000321634	3.11997	1.39977	1.77203	0.628546	-1.432	2.17751	0.935195	0.77975	1.63971	1.05826	0.805283	1.60718	-1.22276	0.0276656	1.21651	0.383905	-1.435	-2.60755	0.378261	-0.87129	0.759878	-1.22089	-2.92435	-2.74912	0.115354	0.979391	-1.45496	1.44897	0.343608	0.173347	1.71294	-0.434401	0.611602	0	0.75189	-4.09975	-0.250114	-2.6396	0.323275	-2.34698	-4.23675	-4.1119	-1.71805	0.298049	-2.04839	0.785613	-3.18901	0.87384
229622_at	1.68253e-05	2.8938	2.30929	2.07783	1.64153	0.244861	-1.32638	-2.04615	-1.82903	-0.767061	1.98229	2.60875	2.45785	2.62701	2.2958	2.48461	1.6114	1.61519	2.56056	-0.906187	0.849076	0.29676	1.68464	1.0951	1.80166	0.0605154	-1.44228	-1.63346	1.66478	2.79676	1.0977	0.741609	0	0.170204	-0.659501	-1.42058	-0.651489	-0.851519	-0.892977	-0.665993	-0.239608	0.168833	0.146902	1.05654	1.04269	0.720356	-0.425654	-0.192153	-0.570221
229778_at	0.00380914	2.24819	-0.661767	-1.56738	-0.375873	-1.35722	0.596412	0.819445	0.450986	1.38842	-0.220975	-0.232914	0.149958	-0.743806	0.386513	-0.626201	0.712159	-0.0764842	-0.159802	3.02422	0.708855	2.61756	-1.62853	0.376112	-0.559103	-0.924689	0.490274	1.61593	0.877149	0.796019	1.47076	1.88239	2.08018	0	-1.38139	-2.60925	-1.72098	-0.304602	-1.6668	0.507842	-1.00621	-1.04304	0.564728	-4.48736	-6.3929	-1.52289	0.591208	0.126965	0.565834
229781_at	1.78884e-05	3.30988	1.19866	0.512792	0.678492	1.06397	1.26879	2.31226	0.825761	-0.497791	1.52871	0.978846	1.78525	1.87831	1.83523	1.52743	-0.15923	0.633089	1.64435	0.626635	1.68248	1.94597	-0.813117	-0.2549	-2.8702	2.21207	2.40508	1.57562	-0.493204	-0.956932	-0.785665	-0.210214	0.466382	1.31551	-2.41605	-4.14233	-4.01693	-2.83174	-0.830238	-2.07948	-1.55044	-2.88269	-0.506663	0.621674	0.51903	1.60007	-1.07579	0	-0.713765
229814_at	0.000101232	2.72903	1.36148	1.859	1.77687	1.67717	0.0733581	0.072578	-1.10523	0.416718	0.312342	0.0876727	1.11744	0.979772	1.01381	0.973631	0.999661	0.737184	0.757472	0.0535173	-3.06241	0.17925	-0.00909662	-0.102661	0.705135	-0.47975	-0.516859	-1.19973	1.41966	0.614912	0.428632	2.14233	0.0533075	1.63366	-1.35364	-0.447538	-0.28279	-3.75511	-0.019146	0.396901	-3.83479	-0.651834	-1.74649	-1.64179	-0.869202	-1.73707	0.928058	1.10551	0.988993
229815_at	1.96987e-05	2.15123	0.707965	0.462618	0.916351	0.554234	-0.474603	-0.30718	-0.729582	-1.21119	0.676114	1.06278	1.29854	0.908817	0.979672	1.20546	1.23302	1.02942	0.865184	0	0.589297	-0.1595	0.859753	0.966589	0.669547	1.07414	-0.422719	-0.203226	1.1443	0.830989	0.47874	0.739053	0.821052	0.830891	-0.9291	-0.539885	0.555047	0.0646234	-0.650808	-0.519058	0.149073	-0.769898	-4.27824	-0.340991	-4.01845	-1.05202	-0.442111	-0.315027	-0.0265388
229839_at	8.84394e-05	6.20877	-0.173156	1.46317	1.73581	-0.192688	-0.14939	2.80145	-2.95321	2.65719	2.02272	2.74665	1.50273	1.93426	2.63207	2.83771	0.0599389	2.91598	4.47226	2.7411	2.69284	4.00329	3.29718	-0.591294	-0.892827	4.24902	3.26765	4.22407	0.752181	-2.47349	0.116214	3.13177	2.24964	-2.19068	-4.13618	-4.52415	-0.498667	-0.725028	-3.17868	-0.963976	-0.477014	-2.05154	-4.37038	-1.6623	-2.43609	-3.52419	-1.47843	-3.12225	0.1505
229912_at	0.000119381	2.48086	1.5088	2.15071	1.04896	0.523786	-0.866811	-1.09184	-2.53122	-2.46282	1.53984	1.77832	1.89275	1.63109	1.64268	1.70174	0.741452	1.2473	2.10815	0.0142508	1.55956	0.883013	1.33515	1.26287	1.69269	0.848366	0.0212965	0.0964794	0.264579	-0.578166	-0.929401	1.44759	-0.530907	-0.871565	-2.70079	-0.429378	-0.428734	-1.22388	-0.491796	-0.115081	0.603725	-2.81127	-0.157159	-0.704476	-0.0783558	-0.270576	0.262643	1.0928	-0.36739
229991_s_at	2.18105e-07	2.19982	1.70251	0.880513	2.08355	0.949335	1.4739	0.984209	1.28604	1.14988	0.05266	0.848586	0.306263	0.314206	0.592225	0.22863	0.619566	-0.161277	-0.375683	0.4937	-0.594834	0.087141	-0.771999	-0.519008	-0.291855	-0.122374	0.0516863	-0.428206	1.36981	0.766666	0.772099	1.4771	1.45224	0.729942	-0.824264	-0.514016	-0.741042	-0.913799	-0.349761	0.244985	-0.206174	0.0527744	0.0258884	-0.131212	-0.65051	0	-0.911934	-0.298341	-1.47551
230015_at	9.42221e-05	2.1637	1.45921	1.43821	1.57461	0.900332	0.878975	0.63161	-0.380654	-0.232906	1.10408	1.47734	1.66186	1.57873	1.47902	1.3286	1.32481	0.690693	-0.56189	-0.246054	0.224721	-0.861667	1.32595	1.07283	1.83638	0.759065	-0.59268	-0.135032	0.890037	-0.0374923	0.339646	-0.216278	0.14877	-0.0548301	-0.579993	-0.341211	0	-1.20976	0.51683	0.64091	0.672182	-0.181512	-2.18747	-1.5166	-0.34849	-0.391375	-0.75199	-0.440545	-0.427145
230231_at	8.93755e-06	2.60041	0.932654	0.555892	1.33841	0.244441	1.07074	-0.636394	0	-0.916819	1.11902	1.43924	1.81592	2.00345	1.59322	2.05045	0.649035	-0.135076	1.18518	1.05051	0.404233	0.629611	0.0906906	-0.0847464	-1.14785	0.209949	1.2231	1.40917	0.407432	-0.887222	-0.023211	0.717358	0.724269	1.29396	-0.0702968	-0.229502	-1.69722	-0.210406	-0.307214	-0.761631	-1.37781	-1.65281	-4.71249	-0.542135	-0.375043	-1.43386	1.1891	0.570747	1.34278
230276_at	0.0067081	2.11689	0.532937	1.6894	0.551195	1.06927	-0.364151	0.0642901	0.360456	-1.80302	1.62798	1.74175	1.74024	1.15199	1.58804	1.67027	0.932064	0.138344	-0.729288	-4.66751	-0.379406	-1.71206	1.82717	0.0129261	2.39174	1.09473	-2.64982	-2.09142	1.57381	0.0386314	0.00977564	-0.298796	-1.22423	0.887581	-2.7577	-2.365	-1.37219	-2.01621	-2.4379	-0.471507	-1.87477	-2.25384	-0.336722	-2.90798	-0.667528	0	1.61065	1.61863	1.48584
230288_at	4.12681e-05	2.18067	-0.168676	0.652283	0.920999	0.0821514	-0.00694895	-0.980896	-1.36216	-0.767961	1.77823	1.84458	2.41961	2.68029	1.79981	2.22493	1.15503	1.14599	1.90932	1.47961	1.51163	0.353111	0.936494	0.169787	-0.450456	0.930666	1.4947	1.91067	0	-0.550871	0.179453	1.00386	-1.01109	0.652424	-0.342196	-0.51805	-1.0761	-0.838367	-1.20955	-1.49123	-0.54074	-0.244186	-0.357914	-0.0587883	-1.23747	-0.0429697	1.29625	1.02778	1.39631
230412_at	0.000177805	2.47502	-1.25071	0.699448	0.221516	-0.168453	-0.67568	-0.320033	-2.41875	-1.03548	1.2332	0.728128	2.09094	1.84632	0.792695	1.81363	0.822094	0.723656	1.6813	-0.3425	0.762548	0.265465	1.97593	1.17835	1.35155	1.61535	0.460333	-0.591897	1.98521	0.652671	0.838543	0.655166	0	-1.14373	-0.673049	0.543398	-0.222402	0.726716	-1.45698	-1.55964	-1.44589	-0.610961	-3.36148	-1.15904	-1.65952	-0.388282	-4.46185	-4.18352	-1.83401
230523_at	0.00861157	2.29131	2.77047	2.59286	0.979684	1.73943	-1.00164	-0.658964	-1.00934	-1.1116	1.19799	3.42067	3.44681	2.98954	3.26995	3.33583	2.41152	2.19785	1.51083	-0.618432	2.25727	-3.37364	0.630658	-0.574523	0.157691	0.741183	-1.33121	-2.42845	1.0116	-0.742974	-1.17484	1.31596	-0.0459719	2.11489	-2.85355	-1.78499	-1.82926	-4.39749	-0.0364799	-0.104607	0.129024	1.6145	0.446448	1.3458	1.63987	1.27521	1.91041	2.6687	2.41284
230595_at	1.05095e-07	6.41717	3.43232	3.04822	1.24336	1.21234	1.05698	-0.557836	0.435329	1.19919	1.95975	0.767942	1.70993	1.87761	0.960176	1.51952	2.78905	2.8244	3.00829	-0.478624	2.58994	-2.50058	0.751618	0.291652	0.569882	0.619476	-1.09595	0.0547132	2.01978	3.64003	0.579157	3.27395	2.07084	2.89067	-5.04258	-2.02751	-5.10538	-3.28552	-0.968293	-0.0263996	-0.550354	-0.345068	-1.08126	-1.80928	-4.50609	-3.84268	0.937605	2.11593	1.51278
230625_s_at	0.00380914	2.89178	-0.413467	3.03139	4.38744	0.192929	-1.20574	-1.71611	-1.24542	0	4.65492	5.30031	4.12274	3.84972	5.51981	4.20926	1.71911	-0.312716	1.90147	-0.620325	2.73144	-1.29621	2.63794	2.20851	1.61511	1.68855	1.36255	-1.15891	2.59124	4.20672	1.40001	-0.888421	0.677301	2.8618	-0.504471	1.07429	-0.618883	0.613193	5.10477	4.61514	3.39499	3.75343	-0.0437925	-1.24173	-0.550326	0.954978	-1.07939	-0.318071	-1.38314
230760_at	0.000401715	6.15132	4.60105	3.90955	2.61752	3.84818	4.47832	3.6519	4.95095	3.94556	3.53664	3.97819	4.16383	3.54422	3.69208	4.02326	-1.32472	3.88379	4.06341	-0.986108	3.5923	3.92892	0	-1.99182	-1.12548	-2.28436	-0.679941	-2.71245	-2.30335	3.53669	-0.913649	3.72355	4.62921	4.83169	4.02357	-1.08372	-1.6508	-1.28423	-0.63095	-0.272615	-2.72646	3.74255	-1.17206	-0.888558	2.86807	-2.46453	-1.48197	3.74815	-4.44818
230913_at	0.00179899	2.38805	0.752694	2.50892	1.81062	-0.788319	1.25932	-0.0449262	0.649069	-1.05098	1.53531	3.0451	2.05209	2.12203	3.07112	1.9385	1.82507	2.01697	-0.241365	0.764682	2.87293	-2.20904	1.44979	0.810116	-0.697912	1.02902	0.0555153	0.739061	-1.21426	-0.146445	-1.25099	0.084971	-0.926443	-0.791588	-1.6069	-4.43198	-0.783335	-3.83855	1.47806	2.29214	0.389259	0.728731	-0.657709	1.0466	-0.505196	1.63193	-0.843532	0.198769	-0.341462
230920_at	4.42073e-08	6.07317	0.13272	2.19339	2.89318	0.257016	1.32949	-0.438386	-1.06443	-1.14827	2.99889	2.90704	2.66537	3.36854	3.35469	2.82647	1.62744	1.79036	3.18374	1.99197	2.85219	1.25289	2.4645	1.47069	-0.628075	2.12727	-0.434351	-1.12076	2.23478	1.23386	-2.50237	2.01361	1.65901	1.24929	-1.4115	1.11952	1.7939	-1.06407	0.040154	1.20217	-0.413888	-1.6713	-2.34501	-3.01393	-1.48377	-1.41522	-2.64204	-1.98449	-1.87525
230925_at	0.00305531	3.29511	0.30874	1.23887	0.867123	-0.0804043	-1.20676	-1.37876	-3.33422	0.931453	0.73378	1.99449	2.02578	1.34992	1.3919	1.90201	-0.464729	0.539894	1.20416	-0.331358	0.815103	1.18386	1.30228	1.34516	0.886899	1.58224	1.03098	1.23358	-3.29174	-3.0512	-3.91032	0.268893	-0.787866	-0.0588093	0.151634	1.78972	2.05537	0	-1.96176	-3.21463	-1.99791	-0.841861	-3.72816	-7.63877	-4.1893	-8.28915	-0.292377	-1.27535	-2.35436
231001_at	2.94004e-06	2.15995	0.972318	1.18498	1.7634	1.49079	-0.29926	-0.9729	0.47537	-0.5892	0.847311	1.82485	0.918097	0.470713	1.71431	0.708635	0.586385	0.569194	1.23692	-0.575126	-0.107163	-0.962686	0.713292	0.698328	1.33551	-0.220266	-0.11251	0.378229	1.32826	0.198121	0.991706	0.444696	0.300974	0.545224	-1.30201	-0.746251	-0.733095	-1.58039	-0.740436	-1.8821	-1.20018	-0.710196	-1.56328	-0.274059	0.68351	0.144569	-0.172273	0.846602	-0.571427
231174_s_at	0.000505454	2.80526	2.69364	2.41496	2.15278	1.3827	1.62711	1.86831	0.724536	1.5121	0.342806	0.988308	0.274794	-0.262576	-0.367756	-0.276341	-0.178835	-0.303701	0.40174	-2.02881	-0.299793	0.473862	0.020237	-0.00885296	-0.853044	0.326848	0.206794	-0.382456	2.20843	2.3147	2.27773	2.21362	1.88474	2.00649	0	-1.89887	-4.86054	-0.206225	-1.15079	-0.940149	-0.62114	-1.90601	-3.04719	0.690112	0.830582	0.831519	2.00453	1.71182	2.38687
231259_s_at	0.000158566	2.06435	1.50016	1.05608	1.07445	0.47367	0.0802708	0.329464	-1.14107	0.328407	0.486808	0.127764	0.448914	-0.713994	0.135567	-0.387764	0.666567	0.0922475	0.737734	0.675559	-0.321992	0.290697	-0.548632	-0.450042	0.135156	-0.479802	-0.729542	-0.432058	0.828051	1.28082	0.862845	1.36404	1.57648	1.14369	-1.20432	-1.1321	-1.38558	-2.57218	-0.566837	-3.32528	-1.8663	-1.21656	-0.525512	-1.59485	0	-2.51418	0.140831	1.05254	0.0370955
231348_s_at	0.00125472	2.24022	0.503801	0.972274	0.640389	2.02165	0.624027	0.97023	1.70179	2.93476	-0.258341	1.16062	0.539796	1.20635	0.56621	0.975769	-0.580804	-0.723504	-0.0679183	-2.85069	0.534512	-1.68349	-0.577698	-0.0795245	-2.33351	0.436577	0.462222	0.56616	1.74213	-0.447676	1.17249	1.45869	1.17723	0.166534	-1.98151	-2.70457	-4.60151	-1.88106	0.577733	-0.541838	0.278377	-0.101957	-3.63256	-1.2267	-0.256347	0.0182819	-0.0273619	-0.382619	-0.87595
231358_at	0.00116311	2.49879	0.144523	-0.565475	-0.0124979	-0.556048	0.792087	-0.453474	-2.84173	0.190176	-0.787275	1.12251	0	0.779206	0.368007	0.376904	0.504077	2.14561	1.97218	1.37538	0.886633	0.699401	0.44503	-2.52619	0.848771	0.273828	0.858083	1.45605	0.592892	-1.81141	1.18706	-0.144134	-0.381426	-0.726543	-3.29191	-3.05308	-0.555524	-1.76188	-2.54904	-3.25058	-3.03688	-3.34863	-4.27261	-2.81204	0.238884	-2.47164	-0.0595565	0.469749	-3.77958
231361_at	7.58002e-05	2.7701	0	-2.96578	0.481383	-1.70177	-0.0310693	0.445775	-0.267547	0.0384679	0.585416	0.907893	0.914393	1.04959	0.238711	1.54261	0.940189	1.79331	1.80629	0.716792	0.400196	1.33975	0.365463	-0.689426	-1.49099	0.463433	-0.574073	0.0149574	2.61346	1.73738	1.74261	2.17852	1.37293	-0.112616	0.427555	-0.0200996	-1.53313	0.870125	-3.10414	-0.821713	-2.01053	-0.109861	-2.95056	-1.74971	-1.58801	-1.71122	-3.11001	-3.55638	-1.44109
231428_at	0.00068959	2.06947	0.65153	-0.253865	0.890451	-0.412767	1.8203	0.543275	1.34945	1.20513	-0.721772	0.506397	-0.905892	0.429689	0.478657	-1.91787	-0.459251	-0.211842	-0.238526	0.94418	0.106196	0.589489	-0.353648	0.175186	-1.93594	-0.172513	1.45005	0.964733	0.40445	0.320737	0.595245	0.177016	1.98472	0.578423	0.125776	-2.42294	-2.72404	-0.635652	0.387414	-0.297719	-3.20097	0.554372	-1.00584	-1.43552	-2.65535	-0.0324192	0.0255871	-0.0740919	-0.0844288
231487_at	0.0023364	2.30918	0.240959	0.875649	-2.46604	0.970018	0.898033	0.55457	2.02008	0.948971	-2.38964	0.297189	1.28762	0.884337	0.113932	-0.527425	2.03043	0.560637	-1.91505	0	0.824568	-0.294631	-1.01988	-0.560454	-2.48621	-2.16874	-0.122856	1.37764	1.10817	0.549761	0.377404	1.82891	1.62191	0.565893	0.174422	-2.48127	-2.58463	0.546793	0.438448	-1.44046	-3.76731	-0.0980813	-0.747678	1.23492	-1.80881	1.34328	-0.40364	-0.836557	-1.16756
231580_at	6.77116e-05	9.16102	5.76018	5.92343	4.8106	2.88176	0	-0.802482	-2.18225	0.268423	5.33258	6.72939	5.91571	5.95213	6.38881	5.86794	3.31299	3.80002	3.08903	-2.07071	1.94855	-2.75868	6.04598	4.6126	4.33143	4.19324	-2.36014	-2.55199	-1.11159	0.355426	-4.4483	-0.262084	-3.49534	2.31453	-2.70415	-4.41406	-2.13568	-1.95042	2.26342	0.951711	0.793632	0.2677	-3.49367	-0.953146	0.544398	-2.67226	-1.01589	-0.308123	-1.89701
231669_at	0.0100716	2.32727	1.91894	2.72237	1.69838	1.10753	1.16614	1.57317	0.929192	1.06044	0.799444	1.12323	0.324442	0.589465	0.368267	1.35448	0.903779	-0.47902	-3.11506	-2.67753	-1.59513	-0.0151381	0.461802	-0.590431	-0.692614	0.590707	-0.939525	-0.180306	0.42612	-0.934796	0.175825	2.24442	0.676404	1.05307	-2.90535	0.950506	-2.56847	-1.90648	-3.18846	-4.02029	-0.658114	-2.74618	-0.404248	-0.347608	0.378593	-2.31715	4.10781	3.80678	3.2043
231787_at	0.00400905	2.29852	0.756486	0.574368	0.25963	-0.148202	0.150578	-0.878343	-1.51433	-0.735877	0.805268	1.50827	1.3449	1.18636	1.68384	1.19664	1.10836	0.985391	0.924558	-0.0426941	0.982847	-4.70523	0.103766	0.247896	0.434497	0.0778985	-0.0537286	-0.612171	0.588197	-0.548368	-0.314156	-0.370149	0.622017	0.66953	0	-0.23054	-1.57204	-5.20393	-0.866035	-0.745082	0.00212383	-2.05858	-3.67654	-0.647649	0.158275	-0.874989	1.20824	1.1147	0.99689
231897_at	0.000678623	2.12634	1.32478	-0.293647	1.31391	1.80662	1.03114	-0.315722	0.68865	-0.0324039	-0.0974159	-0.0534039	0.153208	0.018899	-0.298765	0.0755377	0.943919	0.544891	-0.579073	0.554657	-0.309861	-0.418406	0.636762	1.32678	1.6581	0.401785	0.199085	-0.110673	0.804647	2.10926	0.78079	1.63841	1.7171	1.41589	-1.05297	-1.24588	-6.1763	-0.435296	0.00211525	0.434135	0.340309	0.813587	0	0.252077	-0.0158205	0.591585	-0.470373	-0.0710793	-0.0372
231969_at	0.000205951	2.64685	0.662388	2.26467	0.773054	-1.39116	-0.885749	0.25656	-1.03685	-1.0946	0.124826	1.49882	1.70542	1.07981	0.898004	1.24207	0.28787	0.773757	0	0.0423613	-0.0133729	-0.000896454	-0.331259	0.653634	-0.639276	0.196571	-0.308452	-0.348239	1.58732	1.77633	0.583377	-0.530508	0.815756	1.28132	-2.12286	-2.07479	-3.78857	-6.12592	0.225093	0.567806	0.301763	0.673043	0.796593	0.702721	-0.438501	0.0512471	1.49111	0.608724	0.749206
232035_at	8.33205e-09	2.42471	1.4131	0.204423	1.36458	0.365818	1.45794	1.10304	0.886897	0.209142	0.0164757	0.289382	0.0881348	-0.428674	0	0.0377579	1.09237	0.156216	-0.22584	1.49491	-0.293186	0.663572	0.126418	-0.0295324	-0.0555239	0.201227	0.218856	0.641407	0.544058	0.845911	0.0989761	1.08953	1.46379	0.858608	-0.817743	-1.39815	-1.05357	-1.1366	0.195345	0.229959	-0.000695229	-0.853111	-0.258053	-1.99907	-3.32827	-1.47177	-1.71894	-0.81796	-0.953699
232081_at	0.00284509	2.91336	0.65004	2.39323	1.99074	-2.50493	1.34978	-0.665424	1.55089	-0.43931	0.759162	2.86339	1.73207	1.74883	2.9106	1.31458	1.50974	1.29262	-1.83328	0.760616	2.33758	-2.9981	1.23006	1.35903	-0.322266	0.670986	-1.21167	0.692791	-1.64641	0.290243	-3.00684	0.501434	-1.91658	-1.42251	-2.99583	-1.27337	0.0457878	-4.34973	0.990326	1.97734	-0.0103617	-0.0312581	-5.5831	1.61686	-3.78609	1.7978	-1.14779	0.138613	-0.908495
232124_at	0.00275928	2.01446	1.23848	2.33429	1.32247	1.19539	1.02641	-1.60176	-1.11691	-0.818936	2.09981	1.6326	1.59497	1.37216	-0.0601258	1.78231	0.0857558	2.3239	2.33354	0.0760136	2.51112	-2.50751	-2.02291	0.104619	-0.279879	-0.244583	-0.427683	0.494353	1.23623	0.0627294	-0.668279	0.617702	-0.0573325	-0.770707	1.31905	-1.21072	-2.27293	0	-0.337255	0.105417	-0.154147	-3.07141	-2.2592	-1.34235	-1.32151	0.293991	0.703147	0.702141	-3.39876
232136_s_at	0.00173185	3.01505	1.32131	-2.36125	0	-0.403094	-0.560388	-4.69451	-1.5757	-2.28151	1.43024	1.45625	1.92766	1.08247	1.53717	1.59782	1.21701	0.811483	1.03375	1.1539	0.359672	-0.00905609	0.66715	0.247432	0.832975	-0.342939	0.151931	0.0856004	1.59531	0.700348	1.02904	1.66016	1.41794	0.401513	-5.42418	-4.54836	-1.15035	-1.4426	-0.239692	-1.01623	-3.00083	0.110913	-6.36627	-1.05772	-1.84783	-6.24545	1.7441	-0.199634	1.38279
232257_s_at	0.00485008	2.08551	-0.693521	0.556495	-0.869613	-1.77711	-0.0786395	0.515069	0.508027	-0.847003	-0.0394554	0.295159	0.117435	0.932576	-0.0373201	0.344878	0.827194	0.935709	1.1452	0.652426	1.24716	1.22164	0.281621	0.0184064	0.187602	0	0.924075	0.813648	-0.660134	-1.16122	-1.38797	0.859306	-0.294154	-0.432479	0.572917	0.60981	-0.80556	0.129483	0.0962381	0.0126076	-5.37208	-0.489016	-1.14831	-5.42702	-5.95951	-1.05262	0.217927	-1.38682	0.0703707
232352_at	1.95507e-06	7.38362	0.816085	2.08449	0.915421	0.505294	-1.45518	-4.43345	-0.41924	-0.674147	2.75243	2.70963	2.60168	2.87991	3.10917	2.51427	0.283087	0.861635	0.776042	-1.13164	1.2098	-4.23459	1.88126	1.6403	1.65079	1.60747	-0.811187	0.359499	0.0613756	0.346339	0.426104	0.196665	0.452657	0.39314	-1.27976	-5.4147	-5.54805	-4.31876	0.0340495	-0.28852	-0.396945	0.625229	0.267529	-1.59932	-2.70785	0.750578	-5.30964	-2.55371	-5.06133
232481_s_at	0.00228115	3.93109	2.64277	1.14591	2.71213	-0.4904	0.102891	-0.845847	0.00494766	-0.167689	4.77917	5.9656	4.55768	4.72433	6.18231	3.96609	3.83687	4.04307	3.54694	-2.85702	4.04827	-1.87422	0.717182	0	1.33384	0.18053	-1.28406	-2.5842	2.47487	-1.08375	2.63042	2.01582	-0.00822353	0.725527	-0.576201	-0.772065	-3.31021	-0.58988	2.51608	2.40677	2.01013	3.56643	-2.0634	-0.113805	0.773116	-2.22938	4.2323	4.35111	3.45849
232618_at	0.0102198	3.81801	3.4106	3.92802	1.6294	3.14058	3.23061	3.1127	3.05825	2.15781	3.566	3.89615	3.71831	3.45246	3.69502	3.43266	-3.89456	2.7397	3.24499	-3.29526	3.44361	3.05866	-1.45714	-4.10695	-0.918161	-4.93455	-3.17291	-1.83135	-3.84443	2.48489	-4.46656	2.11835	2.61623	3.54958	3.00624	-2.07845	-3.69581	-2.79583	-3.02721	-0.483717	-1.94117	3.32593	-1.97742	-2.58236	2.43331	-2.84691	-3.89239	2.78986	-0.990968
232692_at	4.10936e-05	2.2768	0.794387	0.95829	0.245364	0.580256	0.0716572	-0.536298	-0.455014	-0.865304	0.625391	1.41991	1.50107	1.37249	0.599219	1.04139	0.608992	1.05726	0.288287	-0.502687	0.234462	-1.11966	0.198551	0.447222	0.382441	0.123464	0.122896	-1.6236	1.42612	-0.954297	0.257581	0.822665	0.58401	0.855259	-1.40273	-0.332664	-1.54223	-0.608391	-0.222824	0.326167	0.821667	-0.861937	-2.33342	-0.773899	-1.04487	-0.610149	0.74397	0.918406	0.675577
232746_at	2.10906e-05	2.38086	0.553788	2.99493	0.537087	1.98388	0.452938	-1.32975	-0.0709562	0.253311	0.285151	2.00584	1.30577	1.38167	0.890399	1.46725	0	0.725614	0.827153	0.601817	1.27553	-1.03886	1.08823	0.177971	0.606398	1.09413	0.313222	1.07983	-0.604594	2.48446	-0.686853	0.00894165	-1.45377	0.0754108	-0.265047	0.00743151	0.227334	0.7268	1.36453	1.60234	-0.329789	-1.33653	-3.19654	-1.54803	0.191598	-0.208264	-1.56537	-1.46456	-0.932274
232843_s_at	0.00100406	2.50912	1.52859	0.927644	1.03055	1.02297	2.27195	1.34371	2.60602	0.947046	0.70971	-0.751712	0.562741	0.951207	-2.43761	-0.719628	-0.0378475	0	-2.48661	1.27679	-0.50163	0.878934	-0.716608	-2.58316	-2.42453	-0.380967	1.44099	1.06655	1.0349	-1.43498	0.103873	0.206126	1.81419	0.994897	-3.75821	-2.47628	0.181839	-0.236228	-3.16861	0.751132	-0.405706	-2.83089	-1.41765	0.0334573	0.302417	-3.27556	-3.44782	0.759111	-0.627597
233326_at	0.00427276	2.10343	0.0324268	-0.160698	0.0348191	-0.342932	-0.0611043	0.250143	-0.694191	-0.594851	1.86003	2.00733	2.79075	1.29836	0.688109	1.95026	0.358827	1.23886	0.569126	0.0987973	0.469054	0.0366859	0.931672	0.083921	0.629831	0.870121	0.134079	0.259106	0.629827	-1.69504	-5.21563	0.164212	-1.16624	-0.609236	-0.667859	0.326022	-1.14167	0.211173	-3.95584	-3.70301	-3.64548	-0.890552	-0.755652	-0.34894	-4.27037	0.211716	-0.00711918	0	-0.256588
233547_x_at	0.0114521	2.27439	-0.339325	0.113766	-1.58107	-1.23919	1.48179	2.37096	1.30189	-0.281274	0.325219	0.18503	0.39245	1.2834	0.936745	0.210869	-0.638198	-1.95322	-1.38406	1.47147	0.884172	0.691529	-1.97769	-1.86102	-1.93292	-0.754304	1.55751	0.378678	1.20753	-0.476805	-0.0529289	0.190544	0.766229	0.242154	-5.01856	-5.36881	-5.10824	-2.69394	-0.780233	0.634663	-0.447394	0	-0.163446	1.01938	0.780396	1.41337	-0.982453	-1.61335	0.426021
233801_s_at	6.21456e-05	3.21883	0.348208	-0.165993	0.786332	-0.0072546	-3.23873	-3.5298	-0.760234	0.0883517	1.55947	1.43839	1.83648	1.58638	1.31999	2.14257	1.50409	1.37124	1.18252	-2.42641	1.40939	-0.61641	1.59142	0.915017	1.64303	1.35381	-0.715855	-1.32523	1.85899	1.88853	1.88701	1.52046	2.80578	1.31815	-2.3899	-1.16282	-2.94081	-0.597003	0.124147	0.0102653	-1.77347	-1.89606	-3.20598	0.81814	0.669574	0.448025	-1.4623	-0.199903	0
233882_s_at	0.00236819	2.2938	0.243048	-1.01675	0.35049	-0.531393	-5.66881	-2.34316	-0.301424	-1.40327	2.17489	1.18219	1.96115	1.80249	1.80826	2.83361	1.30654	1.75644	1.45531	0.466685	1.49524	0.0749226	2.1349	1.46913	1.62988	0.852468	-1.73292	-1.27581	2.22645	2.39304	1.34226	-0.233699	2.99678	0.48081	-0.223049	-1.01266	-1.10535	-0.0373478	0.276288	0.407438	0.526102	0.312816	-4.03792	0.24534	-0.203978	0	-0.431233	-1.08075	-2.189
233932_at	0.00492467	2.19672	-0.634185	1.57632	-3.55755	0.329573	0.590276	-0.393195	-1.09281	0.335771	0.766222	1.14895	0.741272	0.316295	0.0307837	1.48579	-0.800142	2.16859	1.92035	1.43839	0.599185	-0.11272	1.31576	-0.133312	-0.364899	0.805883	0.90169	-0.354696	-0.0776596	-0.262837	-1.82619	1.42458	0.356071	1.11614	-1.01334	-3.51733	-0.685648	-3.85044	0.242684	0.129893	-2.02203	0.23189	-2.70192	-1.63033	-2.4565	-2.73344	0.180893	1.08826	1.8537
234104_at	1.7045e-05	2.53312	0.120684	1.9135	1.20925	0.82594	-0.595435	-1.02087	-0.3025	-0.371064	1.76379	2.12048	1.68031	2.67771	2.70596	2.24425	1.66283	2.33247	1.88668	0.552783	2.91	-1.24472	1.45169	1.20127	1.3046	1.17279	-0.507186	-0.95156	0.43918	-0.629067	-0.141491	0.144408	-1.21131	-0.340664	-0.994098	0	-1.92786	-1.5707	-0.0341516	-0.420831	0.00708771	0.128126	-1.23173	-0.662887	-0.974132	-1.10008	0.506117	0.206741	-0.230471
234269_at	4.9664e-05	3.14154	-0.458549	1.10009	0.991315	1.18881	0.190647	-4.47765	0.274121	-2.16074	1.66858	1.87807	1.60895	1.328	1.16669	1.68125	1.07058	1.25795	1.5564	0.20884	0.630111	-0.706243	1.70501	1.14746	0.971158	1.0027	-2.08396	-2.67036	1.35492	0.880112	1.25832	0.922358	-0.565452	0.908908	-1.42684	-0.154595	-2.44415	-4.44607	0.732493	-1.74559	0.0344291	-1.47666	-0.374398	-2.1742	-2.2054	-2.22489	-0.120018	-0.446626	-2.82221
234317_s_at	8.33379e-05	2.25477	-0.544081	1.16902	0.191264	-0.0947967	0.129913	-0.169564	-0.445728	-1.19113	0.00716972	1.30567	2.08953	1.2835	1.59974	1.4253	0.93143	0.890238	0.310626	-0.395898	0.601137	-0.145633	0.610596	0.683794	0	0.0498772	-0.416208	-0.533134	0.195379	1.11843	0.307538	0.118958	0.596463	0.715616	-1.30063	-1.18155	-1.47622	-2.44894	0.26912	0.285044	0.89649	1.09797	0.803723	0.253527	-3.00788	-0.418145	-0.0329118	0.31088	-0.109582
234472_at	0.00388521	2.29476	2.87452	1.01498	1.61858	0.431296	2.00954	2.15086	1.09856	0.00826931	0.266784	0.00411034	1.3761	1.34133	1.09089	1.41699	1.20526	1.18921	0.498277	0.490078	0.534822	-3.22833	-1.21773	-0.0129919	-2.28832	0.388345	0.661793	-1.35376	-3.27496	-0.440801	-3.81394	2.90478	-2.79558	2.43189	0.008183	0.742524	-0.115239	-2.07264	-0.519783	-0.751244	-0.638988	0.945547	-3.4141	-2.92804	-2.11273	-1.90682	1.68826	1.04492	-0.774316
234980_at	2.14545e-05	3.89956	0.683972	0.348563	1.44835	0.245369	1.10885	-1.17421	1.2161	-0.383389	1.25712	1.05359	1.58714	1.87279	1.64852	1.63619	-1.28381	0.0215054	-2.2713	-2.21559	0.243361	-2.5246	1.17065	1.58136	1.07087	0.681699	-1.47014	1.03443	3.79855	3.36728	2.75075	0	-1.18546	1.72278	-2.0489	-1.36895	-0.271124	-0.701924	1.05317	0.475737	0.886523	-1.5993	-3.63991	-4.56895	0.856901	-2.60055	0.83079	-0.243248	1.05804
235050_at	3.58465e-09	4.47825	2.15407	2.47494	2.33042	1.70568	0.773847	-0.125847	-1.30875	-1.50802	2.63006	3.00101	2.75178	2.64036	2.76365	2.59901	2.64039	1.79893	0	1.55437	1.36299	0.480549	1.51953	1.86621	1.94799	1.68698	-0.119788	-1.37512	1.76736	1.23861	1.23965	1.4016	2.10564	1.7609	-1.16388	-0.558149	-1.02352	-2.73943	-0.758375	-0.791357	-0.494021	-1.12487	-1.58938	-1.30999	-1.17895	-3.10991	-0.160346	-1.12657	-0.152338
235099_at	2.16448e-06	2.12843	0.0429335	0.235817	0.340916	-0.533792	-0.0150995	0.0536442	-0.134195	0.5386	0.430847	0.343309	0.248516	0.233159	0.395218	0.458844	0.583027	0.395665	0.0528307	-0.0974827	0.19566	0.554798	0.362012	0.129849	0.0801706	0.189924	0.179605	-0.416264	0.849837	-0.749143	-0.0908861	1.17492	0.309072	0.141991	0.610043	-0.330939	-0.0610504	-0.92532	-0.637784	-1.30053	-0.565339	-2.49322	-2.87749	-3.66029	-2.38902	-1.29651	-0.72111	-1.08608	-1.28383
235165_at	0.000932632	2.03802	0.999448	0.0786061	1.28133	0.376819	0.330402	-0.76687	2.4553	1.82389	0.133566	0.932608	0.665894	0.200357	0.169792	-0.101671	1.34192	0.000319481	0.457488	-0.64224	-0.0996089	-0.132941	-0.411998	0	-0.749762	0.106603	-0.956011	-0.387342	1.74296	2.87302	1.02886	0.837669	1.17915	-0.125806	-1.00564	-1.85441	-0.323004	-3.85696	0.361723	1.76189	0.856741	0.636092	0.667242	-0.0411496	0.4626	0.535285	-0.0270348	-0.0333104	-0.645007
235171_at	0.000137812	3.07902	1.59521	1.95128	0.592042	1.06966	-1.65151	-1.33928	-1.64367	-0.443849	1.40876	0.797914	1.50739	1.5489	1.2431	1.12737	1.15022	1.30894	0.813012	-0.294092	1.01803	0.374601	0.830619	0.754998	1.28097	0	-3.01918	-0.862291	1.11438	1.17643	1.0247	0.838357	-0.106298	-0.639361	0.922699	0.879903	0.6742	0.203463	-0.190127	-3.09991	-2.65432	-2.75912	-7.09259	-2.95882	-2.87428	-2.703	-1.56793	-4.60363	-0.977723
235201_at	8.9463e-07	7.05698	1.75594	1.55801	1.04625	0.524771	0.175508	0.22569	-1.45379	0.729323	1.57104	1.58365	1.81529	1.64662	1.27708	1.72554	0.923173	1.00866	1.89901	0.25193	1.41327	-1.30885	0.549317	0.204523	0.272338	0.0614786	-0.283583	-0.693815	0.29297	-1.62909	-1.40037	1.76314	-0.404186	0.690001	0.0797854	0.454915	0.163412	0	-4.05363	-3.22091	-2.02142	-6.40173	-4.51393	-6.35679	-7.98464	-6.40677	-0.625669	-0.608376	-1.13298
235334_at	0.000215897	3.66259	2.37049	2.8231	3.81691	1.43002	-0.83946	-4.32862	-1.29455	-1.68962	3.09502	3.75898	3.16934	2.63571	3.46493	2.36303	1.75791	3.23622	2.07979	-0.0562205	1.65473	-3.07642	1.46938	1.90742	1.43604	0.3645	0.462395	-0.846951	0.494082	1.60986	-0.365175	1.54967	1.47142	1.65881	-1.33749	-1.16972	-0.571156	-0.483325	-0.708325	-1.26661	1.35802	2.75037	-1.63085	-2.90304	-0.494108	-4.85341	0.203804	0.793462	-0.381968
235649_at	4.34785e-05	8.28557	1.52559	4.16015	2.63529	-2.02153	-2.02081	-3.41671	-2.11814	-1.94644	4.80335	5.69532	5.63298	5.47828	6.23029	5.11516	4.23874	5.69268	3.81213	0	5.63544	-1.44701	3.39235	3.42812	2.40441	3.67845	-2.79081	-0.385315	4.17687	-0.1438	3.475	1.28264	0.44901	3.78813	-2.51967	-1.38041	0.911216	-2.37589	-2.61455	-2.74071	0.407821	0.515698	-1.68782	-2.72883	0.853022	0.563339	2.27438	4.85259	4.66137
235740_at	0.0001232	2.65557	2.15363	1.97176	1.931	1.88703	0.727671	-1.62419	-1.36393	-0.124658	2.05406	2.00088	2.38962	1.56911	2.48901	2.10665	0.900412	-2.47821	-0.885879	0.265121	-0.160798	-2.37412	1.20084	1.25339	1.54784	0.69308	-0.118674	-0.891806	2.85069	2.16429	1.16763	0	2.45725	0.965294	-2.77522	0.34654	-0.960362	-0.200984	0.215716	1.1495	1.52658	0.684518	-1.72348	-1.66505	-3.14421	-0.399573	-0.360538	-1.09428	0.0986996
235849_at	0.00666224	2.93022	-2.21563	0	0.928678	-3.17829	-3.1178	2.2065	-3.25903	1.00514	1.95211	2.13572	1.70804	2.14164	2.77647	2.83497	-1.52194	2.35021	3.75089	2.54573	2.91922	3.10197	3.30456	0.600831	-0.317237	3.89677	3.00018	3.49914	-2.12014	0.0846338	-3.01275	2.27233	1.15404	-1.98654	-1.0364	-1.81747	-2.41599	-2.51741	-3.96393	-0.131227	0.278478	-2.39889	-2.51414	0.793718	0.250394	-1.73214	-0.935703	-0.276497	-0.466987
235976_at	0.00387856	4.01778	2.96502	0.361313	2.32599	-4.58527	0.216041	-1.2663	-0.720746	-1.53406	3.94922	5.11951	3.94151	3.97098	5.13016	3.51982	3.19183	3.55259	3.08099	-0.582973	2.98909	-4.84878	0.672152	-0.836604	0.102923	-1.35308	-0.642194	-1.81731	2.56607	-1.14244	2.61702	1.66173	-2.07542	0.936977	-3.9909	-3.84225	-2.4476	-0.870256	1.25761	1.12605	1.16918	2.68591	-1.92848	-2.75882	1.10826	0.508386	3.88585	3.8911	3.27267
235979_at	0.00286649	2.22355	1.76089	0.185074	-0.000887871	-0.461162	1.25631	-0.677159	1.53658	-1.62075	2.70077	1.80989	1.88262	1.60848	2.34548	1.62001	0.35287	0.298259	-0.246786	-2.33602	0.416611	-1.4645	0.312008	-2.32702	-0.92845	2.14436	1.54249	0.427659	1.88967	-1.42651	0.908178	0.849133	0.655925	1.50403	-1.62103	-2.4689	-1.13198	-1.49872	0.146987	-1.09443	1.89341	-1.09288	0.387914	1.81099	-0.24292	0.606421	-2.26439	0	-0.739246
236035_at	6.26362e-05	2.8349	2.54388	3.68079	2.03184	1.28818	-0.619742	0.473587	-1.63595	-0.501659	1.63597	2.1469	2.41325	1.90708	2.32854	2.0463	-1.20563	1.73377	0.325422	1.01452	1.78324	-0.119078	0.798603	0.607072	0.738969	0.686912	0.328764	-0.690051	0.569878	-0.665809	-0.143738	0.616102	-1.19881	0.348666	-0.201585	0.290642	-0.394948	-0.503525	-1.36997	-0.0177178	-0.829566	-0.881021	-2.22184	-0.936009	-3.30321	-6.19334	0.296988	-0.419951	0.0738816
236123_at	1.35342e-11	8.14663	4.65783	4.91694	4.47955	2.90186	-0.106939	-0.167425	-0.670221	2.09763	3.23553	3.98895	3.63322	2.83066	3.68493	3.14168	2.16026	2.85967	3.55258	0	1.66268	3.85179	3.54843	2.54645	3.63678	2.05689	-0.305967	0.835095	3.85413	1.22302	2.68516	2.87177	0.257582	1.04476	-0.0987558	-0.456224	-0.550732	-0.373052	-0.829671	-1.71336	-1.85677	-1.18656	-0.955558	-0.689444	-1.60091	-1.11436	-1.22327	-0.238528	-0.625858
236181_at	0.00299977	2.50119	0.254519	-2.56126	2.30687	0.591065	0.605396	-2.88051	0.584723	0	-0.0968056	1.42829	-0.586939	1.0198	1.07987	-0.800713	1.67615	0.286911	0.897373	1.72228	-0.184301	0.540038	-0.280159	-0.272054	0.558332	0.313764	0.473916	0.451493	-1.35778	0.329014	-1.01885	-0.540287	0.205345	0.113824	1.72925	-1.29493	-0.558481	0.408512	-2.2136	0.300995	0.0691958	-6.21756	-3.69142	-0.797706	-0.167758	1.59376	0.29098	0.495007	-1.5285
236193_at	1.74616e-11	4.24276	2.59805	1.06062	2.38114	1.81765	2.03312	1.02165	0.0887623	0.326134	0.384065	0.45237	1.31834	0.748754	0.42808	0.967683	1.13676	0	0.527959	2.38733	-0.422536	1.32648	0.00337124	-0.0758886	-0.525216	0.15522	-0.118393	0.749551	2.31506	2.11778	1.59204	2.04616	3.21369	1.66698	-0.273499	-1.14983	-1.62641	-1.04995	-0.498309	0.10643	-0.345687	-0.88447	-0.777926	-1.83881	-2.46374	-1.84564	-1.97539	-1.34366	-1.14604
236302_at	0.000467794	2.38493	1.56106	1.41981	1.35256	1.05982	1.10866	0.152441	1.24072	-0.141383	0.860315	0.150842	0.116595	0.66205	1.51677	0.376238	1.22901	0.21361	0.886711	-1.44578	0.198808	-0.86654	-1.0636	0	-0.564904	-0.454932	0.556371	-1.51142	0.29773	-1.26072	-1.45592	1.10998	0.134997	1.61338	-1.63826	-0.94343	-1.27713	-1.05603	-2.3786	-2.61092	-1.66507	-1.12357	-6.2475	-2.20329	-3.4418	-0.45235	-1.48825	0.374196	-1.51938
236361_at	0.00271196	2.53982	1.21252	0.969722	0	0.405544	-2.31035	-2.04843	-3.15449	-1.31779	1.57799	1.88839	2.42707	1.89229	1.74977	2.65788	0.236067	1.18059	1.19186	-0.387999	0.682146	-0.783436	1.51225	2.574	0.942502	1.76971	-0.573507	-1.65045	-0.630504	-1.3133	-2.33982	0.139684	-1.29206	-0.498068	0.380285	1.86792	1.37696	-2.05507	-1.45058	-0.836481	-0.915635	-2.58721	-2.92783	-2.32376	-3.34341	-2.88986	-0.47547	0.612851	-0.887819
236444_x_at	0.00350441	2.99097	4.65822	6.01263	3.66048	2.88976	-1.15086	-2.14305	-1.79964	0.488068	1.97814	1.16519	1.41622	-0.505853	-0.827495	1.47394	1.77428	2.76462	-1.49606	-1.08785	-1.84635	-1.07655	4.44363	2.43209	2.2399	-0.872131	-1.24963	0.86998	5.46354	5.48426	5.39174	1.74862	-2.10778	2.10824	-0.804008	-0.442055	1.58607	1.08605	-0.694379	-0.703047	-1.68459	-2.46537	0.472193	-0.740073	-0.504867	-1.19598	0.965212	1.50982	0.731639
236694_at	0.000360108	11.7791	4.7603	4.581	2.63187	4.3745	4.96836	4.86019	5.52869	4.00103	4.59969	4.47738	4.02883	4.24448	4.0855	3.93344	-1.95289	4.29848	4.06501	-3.91386	4.42076	4.42085	-1.06392	-4.62843	-5.06193	-0.64897	-4.31379	-3.41899	-0.592623	4.15976	0	3.93608	4.99086	4.73125	4.32576	-5.06193	-3.71352	-4.87721	-3.71207	-4.40783	-4.53179	4.31712	-5.06193	-4.49391	3.07332	-3.48799	-0.861616	3.96525	-0.0859361
236936_at	1.15074e-05	2.49056	0.653331	1.07137	0.72373	1.15989	0.800072	0.0395632	0.0310211	0.34394	1.17919	1.64118	1.62061	1.92688	1.7652	1.50828	-0.62062	0.326857	0.529537	-0.192876	0.306671	-0.402114	0.561923	-0.487137	-1.10192	0.436209	0.421471	0	1.84678	-0.0585151	0.725225	0.90899	0.463325	0.00024271	-0.708156	-1.11566	-1.60758	-0.389973	-1.47038	-0.446735	-0.0420489	-0.821336	-2.568	-3.52299	-4.74301	-0.375033	-0.24158	0.621291	0.611012
237058_x_at	0.000307283	2.67651	1.57123	1.0848	1.72514	-0.0225024	1.94123	1.6623	1.27372	1.15485	-1.38939	-2.46381	0.712549	-1.2605	0.0880756	-0.169772	0.979416	-1.53697	-0.098835	2.12755	0.740666	1.3895	-1.99166	1.12113	0.425223	-1.22077	-2.08348	1.0395	1.11112	0.91727	0.660529	0.840324	3.41068	0.963116	-1.73664	-2.41398	-1.67254	-1.82333	0.408917	0.902319	-0.836544	0.573189	0.723405	0.0982089	-2.00147	-1.68506	-0.996374	0.732468	-1.46087
237206_at	0.000211717	4.38672	2.23085	5.89183	1.03273	1.4453	0.387648	-0.717148	-0.291008	3.26223	1.65278	3.86449	3.00277	2.65017	4.92254	3.38534	-0.165887	0.982321	0.675831	-1.77723	-2.19083	-1.0568	-0.0609732	-0.793163	0.25483	-1.07833	-0.580571	0.355508	5.80554	6.82394	5.26571	1.41064	0.810427	1.88709	-0.107176	0.676835	-3.49962	-3.18375	1.78965	2.24207	-0.310685	2.83742	1.59168	0.239743	1.14328	-0.485552	-1.31833	-2.55043	-0.716871
237215_s_at	0.0021589	2.27755	2.3925	-0.362853	1.5356	1.3937	3.05153	2.07822	1.54122	1.59264	-1.34249	0.5964	0.588356	0.84081	-1.54527	-0.530946	-0.676953	0.679549	-1.20009	0.580679	1.17917	1.85603	-2.34053	0.501416	-1.56988	-1.46978	-0.862285	-1.61832	1.7559	0.844272	1.39378	1.37576	1.64215	0	-1.42558	-2.41775	-1.72148	-0.868022	0.772692	0.102187	-2.44131	0.103871	-1.4403	-1.30519	-1.34666	-2.19825	1.3207	1.63507	-2.02097
237250_at	0.00182338	4.5768	5.00894	1.55003	6.94247	4.2619	-2.26893	-1.95411	-1.43439	0.555232	4.08917	2.80237	2.55891	1.35707	1.21068	1.26434	4.96456	0.365397	0.317983	-2.63841	-2.16444	-2.90202	1.73861	1.95936	-2.91941	-2.31968	-1.2612	-2.9519	7.22897	2.95286	6.15693	2.19738	-0.0665584	-3.13958	0.698194	-2.84	-3.28109	-1.34797	1.53642	3.88065	-1.87794	-1.31813	-3.59936	-2.63582	-1.24932	0.255984	-2.58324	0.713345	-2.9512
237515_at	0.000214566	2.32199	0.959083	0.54211	0.840727	1.19598	0.609043	-1.42477	1.10394	0.587772	0.757485	0.616698	1.33952	1.37351	0.232971	1.16647	0.456056	-0.449568	-0.121068	-1.01874	-0.36185	-2.9186	0.550897	0.789766	1.37077	0.293828	0.379466	-0.168343	3.96688	2.5973	2.82847	0	0.0653768	1.27007	-1.05914	-1.35809	-0.528794	-0.199774	0.487579	0.435917	-0.338703	-0.783627	-4.13061	-3.42325	-2.19369	0.0913949	0.264199	-0.482371	-0.376266
237942_at	7.3817e-05	2.27118	1.11371	1.20766	0.6347	0.617821	0.433702	-0.0985455	0.104265	0.211634	-0.222045	1.04131	0.623746	0.986081	1.13265	0.464405	0.167226	-0.297267	0.37306	0.198097	-0.175827	-0.792892	0	-0.446502	-0.773764	-1.24077	-0.276007	0.158688	1.23106	0.787053	1.18526	0.561594	0.86289	0.425236	-1.63114	-1.77025	-2.80873	-1.27777	-0.0608683	0.428637	0.150968	-0.0204387	0.275603	-3.3368	0.0375409	-0.804214	0.546547	0.904362	1.09797
238029_s_at	0.00218405	2.11197	-0.721004	0.38741	-1.3467	-1.15725	-1.41738	0.468509	-1.10396	-0.152715	0.184516	0.713433	-0.0247569	1.00941	0.96372	0.899138	1.94553	-0.117113	0.696601	0.614189	-0.428889	1.69985	0	1.13198	1.12419	0.0466137	0.886814	0.73795	4.21	3.13261	4.24502	0.875471	-0.187245	0.641859	-1.43893	-4.13492	-2.16487	-2.93506	0.0654907	-0.902215	-0.326057	1.03965	-1.00828	-0.652289	-0.228104	-0.947796	-0.360433	0.946378	1.0199
238160_at	0.00032072	2.33471	1.8647	0.136574	1.59436	-0.286773	-0.808418	-1.22689	-2.25221	-2.70605	1.06334	0.211128	1.48741	1.345	0.505022	1.51027	1.72254	1.47111	2.30642	1.09563	0.064961	1.84548	-0.873621	0.475295	0.037075	-0.0752749	-0.332179	-0.885324	1.2781	-1.64872	0.820911	1.19725	1.06437	0.606214	0.105415	-1.27199	-0.186178	-0.679811	-1.14601	-0.977281	0.616208	-2.23147	-3.4381	-2.28227	-1.13576	-1.12371	-2.07224	0.472431	0.235481
238336_s_at	0.000716189	2.21568	2.00867	2.08966	2.19747	2.02448	1.44096	0.579994	1.2053	1.87878	0.227532	0	0.108727	0.41046	0.347385	-0.451313	0.0206399	-0.239826	-0.033628	0.434213	-0.33956	-0.246094	-0.758732	0.186413	-1.16107	-0.547084	-0.443605	-3.32959	2.04502	1.71118	1.6549	1.44107	2.64512	2.10164	-0.817536	-0.0821071	-0.794657	0.662881	-1.57709	-1.07425	-0.458798	-2.11831	-1.48989	-1.30732	0.320903	0.627137	1.11924	0.952307	1.44175
238441_at	0.000246215	2.58219	0.836391	1.42365	1.35613	0.448952	-2.01911	-0.632804	-1.36986	-0.705299	0.910802	0.889935	1.31664	1.02533	0.92018	1.03515	0.52636	0.856999	0.888008	-0.718159	0.313522	-0.0292363	0.48884	0.743915	2.16012	0.757392	-0.74583	0	2.45053	1.82286	1.89083	0.388094	0.73678	-0.00336456	-0.74332	0.00383472	-0.897954	0.760731	0.743088	-0.814259	-0.617594	-1.24811	-4.59501	-1.66723	-1.30397	-5.55283	1.99495	1.21286	1.75511
238512_at	1.17506e-11	19.7084	5.53994	5.94013	5.43767	3.91467	0	-0.094018	0.117445	2.32764	3.84874	4.74017	4.37029	3.62115	4.292	3.88845	2.52072	3.13339	4.0069	-0.232063	1.80454	4.29204	3.95186	2.71384	3.99162	2.40348	-0.81512	0.521046	4.233	1.52008	3.63367	3.792	0.271065	1.79135	-1.27044	-0.902092	-1.03182	-1.47612	-2.06013	-2.52382	-5.4434	-5.12754	-1.68958	-2.30509	-4.01852	-1.35786	-1.29415	-0.285537	-0.795107
238524_at	2.38781e-05	2.89148	1.31669	2.04425	1.03187	0.877853	-0.260248	-0.385479	-0.546386	-2.15553	1.05072	1.61163	1.57051	2.28319	1.23925	2.12075	1.1641	1.96273	1.12847	-0.618991	1.67558	-0.0153322	1.05097	1.18452	0.17414	0.696711	-0.120681	-1.28734	1.66196	0.0446615	-0.0833631	0.978691	0.327923	0.819163	-1.30332	0	-0.20428	-1.23686	-3.03625	-2.40109	0.0127654	-1.08643	-0.978806	-0.0189943	-2.50714	-0.236505	0.947961	0.454156	1.61246
238623_at	0.0009253	2.02201	2.23369	1.18307	2.668	1.51422	1.20417	-0.35917	0.786757	-0.0083971	1.10887	1.67416	1.96955	1.55235	1.91462	1.97898	0.792201	1.76558	0.5449	-2.07969	1.12363	-1.60273	-0.665167	-0.573054	-1.13505	0.671984	1.20451	-0.0919027	-1.16658	-1.56435	-2.0153	1.35687	0.151074	0.967997	-0.628602	-0.447817	-0.0673971	-0.800485	0.0368566	0.977647	0.23868	-1.10138	-3.39321	-1.76951	-1.2405	-1.30194	0.467582	0.92431	0.176805
238720_at	0.00347304	2.82986	2.41046	-1.07078	1.0023	2.65244	0.139203	-1.8	0.447799	-1.5859	1.96269	1.15759	2.12649	1.55253	0.788961	1.90607	2.22949	-0.683409	1.43746	0.318206	0.738215	0	0.979827	-0.630084	0.278751	1.10874	0.817823	-2.28749	-2.65219	-3.79654	-6.06939	1.38157	0.246059	0.162661	-0.717296	-1.70085	0.829978	-2.4098	-1.37236	-1.78506	-1.50693	-1.14035	-0.980284	-3.36845	-2.24383	-2.35952	0.781512	1.47419	1.61259
238732_at	4.13874e-06	3.2551	0.900068	0.91837	0.956514	-0.992068	0.986457	0.56559	-0.403961	0	0.605179	0.901988	0.72604	1.19243	1.11592	0.83773	1.54311	0.618082	0.420072	0.451685	0.469594	-0.422796	-0.279724	-1.12072	-0.868639	0.275208	0.209072	0.483443	2.38222	0.0944123	0.586567	0.971351	0.908044	0.476861	-0.848302	-1.46549	-3.60662	-0.0533943	-1.87704	0.666364	-1.12384	-1.50026	-5.49801	-6.09101	-1.40525	-0.655944	-0.757504	-0.00988579	0.770978
238877_at	0.000547953	3.38731	1.50815	1.93687	2.20981	1.6414	-0.72977	-4.9211	-0.933891	-3.35952	1.5977	1.69561	1.52828	1.81273	1.45148	1.09102	1.53391	1.23664	0.808423	1.04856	0	-2.71536	0.447473	0.512839	-0.82434	-0.0914688	0.000461578	-2.19536	2.45097	-0.13909	1.67918	0.759916	1.31376	1.13459	-1.35886	-2.081	-2.18546	-0.759591	-0.455585	-0.324472	-0.578735	-4.57269	-4.87595	-2.65608	-1.48786	-2.07334	0.408755	0.496142	1.13172
238919_at	3.453e-07	5.45984	1.54012	0.641718	1.72293	2.06379	0	-1.51778	-0.0742083	0.659497	0.271021	0.939398	0.622838	1.28258	1.33094	0.458463	-0.19674	1.05253	0.125582	-1.17304	0.880805	-2.38125	0.0135765	1.66542	0.871188	1.04014	0.497827	-0.762899	0.573001	0.228597	0.712132	1.31171	2.60622	2.67994	-2.83525	-3.388	-3.55213	-3.14674	-1.13402	-0.871079	0.691218	0.294106	-3.25903	0.315794	0.926084	0.608596	-1.43375	-2.16321	-1.90283
239260_at	0.000724899	2.87339	2.38026	1.46983	1.27611	3.13494	0	-0.414541	0.26829	2.83071	1.53737	1.84001	3.0926	2.87778	2.81373	2.84176	-0.189499	-0.0482712	-0.447842	-2.22238	-1.3577	0.86006	0.104843	-3.04878	-0.683177	0.303437	-1.28458	0.220895	3.99843	0.626139	2.56602	2.46989	2.62195	2.6747	3.06319	-0.541579	-0.680257	0.895381	-1.20156	-1.19829	-2.38671	-1.5919	-2.01683	-5.59403	-2.03391	-1.84063	1.13782	-0.771486	1.15723
239261_s_at	0.000799534	3.36673	2.13561	1.04708	0.174554	2.93579	-0.390705	-0.00846338	-0.594123	2.58594	1.84602	1.90082	3.2382	3.26092	3.35153	3.13429	-0.888615	-0.488669	0.138596	-1.5512	-4.5777	0.81188	0.538234	-2.17184	-0.622939	0.0257373	-1.71595	0.157607	3.57572	0.642346	2.27881	2.11332	2.6608	2.71198	3.25677	-0.150266	-0.0672965	1.08755	-0.812046	-4.82089	-3.29108	-1.29775	-2.62325	-4.89713	-4.15027	-3.23496	0.765393	-0.509204	0.666987
239352_at	5.78376e-06	2.96998	1.44373	-0.116458	2.61089	2.17682	0.462309	-1.40016	0	1.72427	1.27977	1.96385	1.41066	1.38265	1.61843	1.45664	-0.209642	0.28699	0.868631	-1.31798	0.389236	-1.22698	1.49429	0.781997	-0.093235	0.462874	-0.443986	-0.807342	1.77371	0.015377	0.911927	2.4171	1.75114	0.753739	-0.866825	0.463462	1.25054	-0.685488	-0.353728	-0.535994	0.510936	-0.798504	-3.26076	-0.598808	-1.74057	-2.16896	-2.26001	-1.12095	-2.14005
239461_at	0.00152026	3.1679	1.97303	1.46424	0.641721	0.450404	-1.93129	-0.877382	-2.54572	-0.703676	1.69743	2.60443	3.66753	2.347	2.25978	3.68094	0.59446	1.34987	1.42741	-0.128777	1.1421	0.138196	2.03943	2.69861	0.935281	1.63955	-0.760812	-1.53375	-0.820259	-1.43812	-1.8365	0	-0.918417	-1.06507	0.640282	1.70745	1.1561	-1.06916	-1.49561	-0.998292	-0.541133	-2.20154	-1.16389	-1.61521	-5.87558	-6.35674	-0.0887132	0.674229	0.0339832
239572_at	0.0110527	2.14137	-0.278562	-0.686764	1.44637	-0.341892	-0.167797	-0.515926	-0.24866	-0.985345	2.08564	-0.00411034	1.26651	-0.115323	1.81567	1.68889	4.07531	5.2053	5.05143	1.78612	5.02027	-0.491268	2.6343	1.4886	-1.41401	2.15117	-0.463536	-1.0522	1.4687	-0.591977	0	3.43126	-0.710712	1.35023	-1.45586	0.108146	0.989407	-0.883489	-1.0364	-1.31793	-1.22132	-2.53222	-1.61035	-1.703	-1.07897	-1.41567	0.319931	1.99305	-0.551288
239579_at	0.00032072	2.57392	1.11091	-0.588921	0.719199	-0.180638	0.528774	-1.00053	-0.822992	-3.4369	0.641477	0.268137	0.698142	0.654176	0.790809	0.931531	1.36415	0.0376563	0.614902	0.306974	0.694416	-0.356471	0.570265	0.85988	0.885777	0.443263	0.0575981	-1.01664	-0.00411892	1.45115	0.693876	0.832672	1.78546	0.852831	-0.364366	-0.252824	-1.13431	0.336221	2.30501	1.20025	-0.395138	0.418901	-0.417287	-4.56762	-1.47861	-0.922913	0.0263014	-0.252117	0.932693
239786_at	1.04643e-06	3.21044	0.342533	2.74046	1.34893	0.279524	-0.800252	-0.543309	0.145834	-0.385121	1.77943	1.82786	2.04453	2.26885	2.53057	2.37396	0.986792	2.19947	2.12242	-0.150793	2.81562	-0.144126	1.13587	0.036685	0	1.10387	0.0361085	-0.371188	0.224045	0.556437	-1.77437	1.36891	0.924626	0.682229	-1.1529	-1.08584	-0.250996	-4.27909	-0.671432	-0.761621	-2.06272	-0.306502	-1.57774	0.569716	-0.349235	-0.933849	-0.622628	-0.103376	0.302588
240083_at	0.00317031	2.52946	0.806617	1.49996	1.23562	-0.010211	0	0.654046	0.133182	0.4657	-0.557482	1.19877	-0.931822	0.921377	1.14464	-0.927686	0.382214	0.461343	1.2592	0.0981793	0.381163	0.525105	-3.69932	0.288713	-5.33803	-2.95806	0.279517	-2.15313	1.26216	0.645394	0.548543	1.52615	1.00076	0.409356	0.32803	0.0522766	-0.250712	-3.36617	-0.0174928	-0.721418	-0.863386	-4.00386	-1.59139	-3.69069	-1.48158	-0.373837	-5.09838	0.270075	-0.211382
240088_at	0.00143328	2.4844	1.45874	1.5836	0.57294	0.907537	-1.26568	-2.81716	-3.01736	-2.15361	1.47804	1.76235	1.29283	1.49422	1.33875	1.40658	0.469523	1.61634	1.5468	1.15475	0.441778	-0.0248327	0.668748	0.69638	1.336	0.151768	-1.71526	-1.51725	1.8666	0	1.95475	1.26453	1.44519	0.928439	-2.32667	-2.20526	-2.75563	-2.21378	-0.489066	-0.913937	-2.61471	-0.763075	-1.56427	-0.862213	-0.391994	-0.436001	2.91376	1.82296	2.89724
240105_at	0.00146634	2.05402	1.04296	0.37129	1.44777	1.58058	0.24552	0.164832	0.415691	1.99001	0.500468	-0.641015	0.148324	1.01763	0.796954	0.115819	0.605241	-0.0436573	0.89226	0.876161	0.89309	-0.900893	-0.452909	-0.771786	0.264158	-0.726604	-2.11381	-4.70303	1.71347	0.942401	1.27496	1.37022	0.80293	0.197	1.0432	-0.257545	-3.25611	-2.17052	-0.516603	-0.648893	-2.34544	-0.73319	-0.215447	0.568423	-0.989189	-1.18983	0.661769	0.0611305	-0.521298
240187_at	0.000146912	2.22172	1.07301	2.65069	1.45182	0.956674	0.757598	1.03753	0.0263929	0.564178	0.556586	0.0373878	0.296103	-0.0174608	-0.0657606	-0.163614	0.597353	0.903151	1.28029	-0.0321226	0.773446	-1.18814	-0.510302	-0.724104	-1.33924	0	0.561897	1.04462	2.06543	-1.04272	1.1887	-0.392319	-0.886317	0.094861	-1.82894	-2.52513	-1.59379	-2.19408	-0.837911	-2.4663	-2.42154	-2.28472	-1.17824	-0.326115	-0.957173	0.0944319	0.663439	0.357109	0.290107
240349_at	0.0045436	2.01569	0.703585	0.896495	1.42867	0.40635	-1.91482	-0.411305	-3.87338	0.0513811	0.383689	-0.386271	0.348875	0.808492	0.636906	0.297773	0.435692	0.857471	-0.245301	-1.4206	0.121995	-0.586153	0.575946	0.789225	1.65776	0	-0.787427	0.0154972	2.36626	2.22859	2.19452	-0.0458198	0.342502	0.185687	-0.47024	0.487201	-0.480486	0.551499	-0.689126	-0.238514	-1.34985	-4.00273	-1.77565	-1.47142	-1.30525	-0.761171	1.66276	1.40003	1.42279
240420_at	0.00745938	3.01351	0.91759	0.836223	1.07396	1.0242	-0.343736	-0.61528	-4.17568	0.218066	2.63935	4.60201	4.38294	3.9171	4.52074	5.29807	-4.19146	0.124039	2.2738	0.699463	0.342267	0.59673	1.77793	0.519596	-1.49967	2.74366	4.31754	3.0963	-4.15968	-5.03545	-1.03171	3.10731	-0.300162	-3.49468	-3.62134	-0.000779629	-2.84647	-5.03545	-1.24236	-1.02054	-0.78963	-4.37287	0.00459003	-0.55516	0.0255065	0.150978	-0.54954	-0.297714	-0.237811
240556_at	2.79821e-07	2.42582	1.10765	1.9484	1.78825	0.820268	-0.322209	-0.802939	-0.501108	-0.0944767	1.33069	1.77219	1.2524	2.30054	1.91135	1.6484	0.883228	1.5941	0.762974	0.150237	1.67199	-0.370474	0.686807	0.895055	0.840593	0.442308	0.692474	-0.350571	-0.231826	0.557994	-0.462024	0.474664	-0.138779	0.928276	-1.23135	-1.49606	-0.710039	-1.86522	0.489732	0.808795	0.525334	-0.123198	-1.12877	0.0302072	-0.174758	0	0.176247	-0.135037	0.220676
241122_s_at	5.14605e-07	11.6683	5.47633	5.4612	5.00669	4.616	-2.1488	-1.72578	-1.46428	1.80492	5.07161	5.67246	5.35645	6.48178	5.86265	5.79928	2.85911	-0.333119	-0.597759	-0.595008	3.28083	-0.202977	5.76579	5.39347	5.33728	4.80773	-1.50239	-0.686273	5.26635	4.52387	5.88747	5.42561	3.29061	3.04202	-1.10742	-0.383314	-0.874526	-1.41615	0.842667	-0.534611	1.38094	1.00872	0	3.17166	1.10908	-1.64856	1.75598	-0.354365	-2.10053
241418_at	7.01203e-06	2.01409	0.564762	0.195706	0.566717	0.0875053	0.476538	1.37657	-0.902082	-0.992849	-0.568433	-0.0469694	0.307599	0	-0.143001	0.269887	-0.342144	0.0293083	-0.0211592	0.747707	0.0321379	0.894963	-0.0286264	0.568195	1.07955	0.501731	0.701861	0.792976	0.689776	0.18228	0.698818	0.888188	1.33413	0.569997	0.0965338	-1.61238	-2.56774	-1.12523	-0.444208	-0.67759	0.0369024	0.394374	-1.4558	-1.29515	-0.417287	-1.72406	-2.90374	-1.41878	-1.61076
241698_at	9.79551e-09	2.25661	1.27852	0.933241	1.21794	0.980016	1.1798	0.197701	0.485757	0.375661	0.164815	0.556382	0.869957	0.641908	0.559993	0.823941	0.672148	0.794459	0.168345	-0.61034	0.52826	-0.0921984	0.4281	-0.434174	0.153639	0.0488682	0.741119	-0.081193	1.20468	0.043623	-0.0607805	1.45058	0.525177	1.34491	-0.328822	-0.498476	-0.70231	-0.900767	-0.118941	0.153553	-0.279645	-0.718319	-1.40753	-0.316205	-0.213666	0.459061	0	-0.531069	-0.229758
241703_at	6.51756e-07	5.46497	3.60275	2.97421	2.2803	1.49349	-0.268379	-0.334276	-1.06988	-0.347978	3.10487	4.55527	3.59505	2.82795	4.68238	3.27537	1.20439	0.957859	0.500821	-0.935864	0.467938	-0.322909	2.8266	1.66717	2.11084	0.772968	-0.267533	-1.32049	1.93607	-0.0693984	1.32317	3.56479	1.88974	0.999383	-0.300686	-0.433602	-0.469571	0	0.0897932	-0.703476	-1.01232	-3.81102	-2.46643	-1.13161	-3.3812	-1.54797	-0.051775	0.22607	1.02237
241773_at	1.05369e-06	2.01233	0.854893	0.523381	0.907973	1.20078	-0.81014	-0.388261	-0.925634	0.817863	0.60511	0.817713	1.19382	0.893278	0.166484	0.95721	0.231782	0.324098	-0.489943	-0.485929	-0.623615	0.689517	0.901694	1.13941	1.25054	0.746814	0.479165	0.24178	0.852063	0.530099	1.18458	0.127816	0.116991	-0.725338	-0.602115	-0.859047	-0.707641	-1.80398	-0.103361	-0.0708919	-0.0421596	0.101911	-1.1632	-0.154587	0.0571141	-0.75932	-0.584733	-0.598107	-0.425281
242054_s_at	0.000652908	3.52739	2.49752	1.02436	0.266804	-2.34923	-0.315332	-0.579059	0.184382	-1.57226	3.70607	2.45811	3.02855	3.02315	2.98751	2.85954	-0.510761	2.89047	2.1617	0	0.995269	2.49611	2.98688	3.28615	2.20945	2.00755	0.0366149	1.05937	-0.787691	-1.81476	-3.00625	-0.0603714	0.263126	-0.673304	0.83371	1.16992	2.21642	-2.83052	-2.40298	-3.55099	-0.749951	0.00915527	-2.03701	-3.87908	-2.27093	-0.377236	-0.24441	-0.787186	-1.49127
242064_at	0.00025811	4.36069	1.77744	3.35244	1.90845	1.38594	1.77324	1.30354	-0.888971	-4.82395	2.14704	2.64343	3.04222	1.63486	3.33636	3.26841	-0.583951	0.15124	-0.331077	0.99944	0.569751	-0.750453	2.92541	2.48276	2.81471	1.87992	0.728556	2.14494	-4.16292	-3.12609	-4.2644	0.138281	-2.13484	0.401649	-4.05182	-1.4167	-1.82774	-3.56805	0.976154	-1.66864	-1.1121	-1.0067	-1.23178	-5.67662	0	0.461815	-1.82976	0.448052	-2.58401
242308_at	0.00613308	2.19788	0	-4.1132	-0.867522	0.717079	2.53047	0.663753	2.0164	0.986973	1.04999	0.952443	0.0080061	0.742228	-0.366941	0.510792	0.445685	0.0271587	0.818434	0.578805	-0.193731	-2.85564	-2.87648	0.509375	0.0974836	0.620409	0.983	-1.94476	1.68781	-2.60384	-0.708297	1.66827	0.628527	0.93056	0.669186	2.22104	-3.41673	-1.00154	-3.13234	-2.06324	0.525064	-4.29602	-0.562875	-0.600957	-1.61451	-1.91478	-1.27022	-0.382973	0.909382
242332_at	0.000173307	2.59944	1.93185	2.19028	1.25251	1.66546	-1.6939	-1.46614	-1.68333	-2.65763	1.29211	2.22336	2.09005	2.14115	2.30548	2.06802	1.08331	0.657132	0.57727	-0.907377	0.431059	-2.19303	2.6585	2.29027	2.68654	1.25804	-1.35735	-1.79959	0.860317	1.55721	1.02282	0.509814	0.448362	0.743129	-2.01371	-0.901516	-1.17524	-1.15993	1.47549	0.603974	0.3215	0.786195	-1.97936	-0.612349	0.0561504	-0.205253	-0.652397	-0.814514	-0.769895
242488_at	0.00405512	2.01704	0.423432	0.00156498	1.11719	0.128183	-0.654221	0.0775461	-0.483638	0.677825	0.256098	0.820669	1.23697	0.674321	0.364076	0.732597	1.30199	0.954365	-2.4282	1.51961	1.09471	-1.23442	1.82693	0.426605	0.222118	0	-1.83939	-2.45551	-0.0177083	-0.157138	-3.55682	3.99179	1.63885	1.73661	-0.198144	-0.381883	-0.528421	0.0862842	-1.63838	0.0480919	-0.570259	0.590841	0.532343	-1.97325	-0.275201	-0.242419	-1.31653	-1.52694	-0.223558
242587_at	0.00676269	2.01396	0.889686	1.10248	1.19047	0.997178	-1.9337	0.884978	-0.820511	-2.74313	0.833675	1.20315	0	1.05005	0.650329	1.55051	-0.0743141	0.647314	0.958026	-3.14056	-1.55327	-1.41186	2.04817	1.07181	0.514265	-0.0828824	0.155866	-0.829424	1.17578	1.43685	-1.08177	1.26625	0.748849	-0.199173	-1.53442	1.59813	1.0694	-2.17958	-2.71217	-2.82604	0.68796	-0.874688	-1.87023	-0.83347	-1.62415	-2.28194	1.10376	0.916052	1.78117
242605_at	1.00392e-08	3.56843	1.50725	2.4524	2.23598	1.40328	-0.185702	-1.02438	-0.802427	-0.0445709	1.46319	2.21523	1.8883	2.77936	2.30685	2.05415	0.650475	1.84128	1.81231	0.38564	2.08831	-0.905854	1.10634	1.01105	1.13214	0.735801	0.567902	-0.699469	0.329954	0.570682	-0.283922	1.11193	0.501813	0.834229	-1.42874	-1.49641	-1.92458	-2.09679	0.747576	0.614623	0.701268	-0.1445	-1.23806	-0.390718	-0.754044	-0.279014	0.114033	0.130674	0
242762_s_at	3.30493e-05	2.52125	1.49509	2.06154	1.68424	0.991408	-0.0724649	0.518587	-3.20166	0.0750575	1.33903	1.01979	1.0763	1.89041	1.71118	1.76234	1.37826	1.08253	0.518032	0.511217	1.14742	-0.465708	-0.131901	0.250732	0.820181	-0.448418	-0.832022	-2.25157	1.23639	-0.241904	0.190341	0.723464	0.512985	0.531246	0.41426	0.333814	-1.83996	0.26338	-0.64427	-2.4363	-3.48342	-1.58286	-1.03738	-0.44032	-2.11246	-3.45936	0	-0.426298	-1.15418
242775_at	0.00135115	2.11918	2.12043	-0.639697	1.94576	3.3849	2.43134	0.386776	1.69759	1.14658	-0.329061	-0.884543	-0.422594	-0.356042	-1.03775	-0.90066	1.4201	0.345494	-0.876791	1.11067	-0.70558	-0.597398	-0.186528	1.30691	1.7564	-0.0620604	0.436723	0.193891	2.8285	3.11816	1.48884	3.63449	3.90026	2.30612	-0.390188	-2.03911	-1.7849	-1.04822	0.480385	1.34658	1.85655	0.480764	1.34999	0.644045	0.73933	0.905245	0.256057	0.520919	-0.15693
242786_at	1.41967e-06	2.96069	2.98624	1.97092	2.98782	1.86403	1.00386	0.32613	-0.0480499	0.180455	0.334964	-0.641727	-0.64214	0.106093	-0.752548	-0.573565	0.416038	1.08319	1.77847	-0.539079	-0.685023	2.27441	0.468226	0.502458	0.938505	0.518223	-0.874465	0.472417	1.46369	2.65111	1.39132	0.135906	1.1945	1.45987	0.823232	-1.17476	-0.863317	-1.8671	-1.67716	-1.61639	-1.31392	-1.70664	-1.06017	-2.45034	-1.78012	-2.36145	-1.70572	-1.12357	-1.05782
242931_at	0.00365167	2.0068	1.06348	0.793599	-0.0404778	-0.0944524	1.58973	-0.883415	3.18464	3.05699	0.941409	1.38048	0.0647092	0.762323	1.00498	0.179697	-0.74043	-0.271262	-0.178529	-0.521471	0	-1.15576	0.896847	0.269812	1.02076	-0.302226	0.24346	-0.138892	0.416743	0.361256	-1.48918	0.585985	1.73015	0.170074	-1.15476	0.0510764	-2.7363	0.192693	2.29083	2.40087	1.76549	0.859777	0.272755	0.132039	-2.06786	-0.7456	-0.6818	-0.018517	-2.88341
243059_at	3.46554e-05	2.61677	1.98983	2.03238	1.99122	1.32984	-0.95569	-1.57867	-2.56586	-1.78109	1.00518	1.22426	0.755321	1.75013	1.27841	1.1897	1.29172	0.902722	0.524583	-0.439082	0.354333	-1.39145	2.05105	1.96827	1.93288	0.822636	-2.03246	-0.746534	1.13948	1.73582	1.22264	0.614161	0.573012	0.719425	-0.729525	-1.42699	-0.969982	-1.73236	1.53743	0.352677	0	0.704318	-2.19594	-0.960347	0.382626	-0.884874	-0.612308	-0.786333	-0.456097
243278_at	9.54265e-07	8.38449	1.89282	1.36078	1.36252	0.967961	0.142259	0.455119	-1.20792	0.56821	1.52954	1.57607	1.87628	1.51839	1.23434	1.54615	0.924011	0.909129	1.86464	0.103847	1.33079	-0.798162	0.120402	0.215996	0.247739	-0.0563746	-0.205133	-1.03198	0.661491	-1.57145	-0.717169	1.83508	0.153214	0.917872	0.110318	0.35239	0.146325	0	-4.21335	-4.1636	-1.76361	-5.5754	-6.65367	-8.94746	-6.37112	-8.33805	-0.256195	-0.189644	-0.883775
243813_at	9.72344e-05	3.8067	2.90899	0.891339	2.20139	1.95734	0.715591	-0.570343	-0.425609	0.745082	-0.420203	1.01439	0.281438	1.02047	1.01844	-0.017848	0.90381	0.982805	1.16029	1.05277	-0.0694656	1.28862	-0.723139	0.130938	-1.18572	0.201211	-1.01098	-0.559079	-1.46728	0	-1.66541	2.8761	1.92825	0.0925007	0.91803	-0.845234	-0.127654	-0.539846	-1.2874	-0.387572	0.852511	-2.06625	-3.76668	-4.26968	-6.45845	-4.27202	0.722853	1.68595	0.296195
243880_at	0.000534086	2.27719	0.427891	1.35166	1.17494	1.63221	0.889453	-0.213433	0.894797	-1.28295	1.31062	1.1891	1.9721	0.0966272	0.984448	1.74758	-0.485442	-0.223575	-0.176957	0.65291	0.0422907	-0.176696	0.713606	0.824423	0.321529	0.548282	0.394989	-0.121873	0.0781374	-0.437619	-3.79566	1.27511	-0.516781	-0.120275	-0.138591	-1.51934	0.736305	-1.83409	-0.715476	0.0874681	-0.616235	0.601882	0.198781	0.116003	-0.68513	0.796187	-4.27192	-3.48191	-1.16602
243885_x_at	0.00787948	2.22837	1.22137	0	0.676615	0.120536	-0.371964	0.0642614	-0.0394311	-0.783839	0.134562	-0.255344	-0.315943	-4.46939	-0.403371	0.329951	0.620034	-2.0177	1.23418	0.9917	-0.173874	0.422203	0.905023	-0.697356	-1.3461	-0.926215	0.116873	-1.42497	0.534053	0.646064	0.359568	0.988306	0.182622	1.47762	-4.46939	-3.80212	-4.12361	-3.86297	-0.200273	-0.263919	-4.44835	-0.00204802	0.108786	-2.51231	1.34468	-4.0499	1.13067	1.07179	1.35829
244125_at	0.000425207	2.71311	-0.492007	0.934687	0.584963	-1.05469	-0.0503044	0	-0.622627	0.101179	-1.55524	1.67941	1.29046	1.23841	1.34758	2.08625	1.12243	0.675985	0.225941	0.893056	1.01009	0.0178247	-0.505791	0.759086	0.278484	1.6102	-0.361413	-1.44732	2.22058	-3.34051	1.55205	-0.287003	0.473697	-0.269572	1.18461	-3.30495	-2.73846	-0.900526	-0.371454	-0.110602	0.882039	0.637902	-2.7544	0.445367	-2.75544	0.177749	-2.0449	0.0784431	-0.705691
244353_s_at	1.80551e-08	4.07779	1.9671	2.55877	2.09112	1.46567	0.51643	0.230374	-1.22392	-1.39818	2.35072	2.61212	3.03116	3.01007	2.74757	2.76841	1.67673	1.12169	-0.438156	0.85816	0.374944	0	1.83238	1.63106	1.55087	1.58793	-0.502178	-1.80209	1.50602	0.780122	0.92412	1.03372	1.53588	1.80874	-1.63275	-1.17393	-1.77244	-1.86673	-2.01198	-1.37099	-1.08874	-1.08577	-1.76696	-1.79039	-1.56083	-1.15943	-0.150012	-0.832192	-0.558686
244407_at	0.000107679	2.47061	1.10912	0.384235	0.618435	0.876493	-0.00827169	-0.656998	-0.440807	0.369054	0.409726	1.00892	1.30519	0.759512	1.16806	1.03106	1.25035	0.900012	0.703436	-1.5151	0.735857	-0.807181	0	0.0904031	-0.536333	-0.16351	-0.501032	-1.81198	0.774774	0.463843	1.00162	0.464942	0.145894	1.38488	-2.31166	-0.0516405	-0.912405	-4.93277	-0.178137	-0.892119	0.0105014	-0.712557	-0.460145	-3.43499	-0.463659	-2.82178	1.03697	0.519697	0.699332
244444_at	1.65493e-05	4.32584	2.50763	3.76339	2.54906	3.10617	0.134538	-0.881924	0.439723	0.0597892	2.86856	2.33536	3.43562	3.52985	2.05016	3.34643	2.18341	-0.0533023	1.32451	1.44254	-0.205684	-0.705109	1.85781	1.27827	1.4684	1.61131	-0.0049305	0.614975	-0.18951	-0.248988	-3.02945	1.29816	-1.71388	0.0797558	0.0265727	2.09317	-0.113222	-3.90018	-0.996711	0	-1.61252	-1.57157	-1.68637	-0.355967	-0.660283	-3.86105	-0.0411057	0.559059	0.305532
244455_at	1.48152e-05	2.93047	0.0883579	0.363004	-0.0652161	-0.79778	2.59021	1.44979	2.75419	0	0.118883	1.24483	0.73347	0.99045	1.43881	0.962104	0.139483	0.483278	0.723211	1.74981	0.213205	-0.178314	-1.29973	-1.76822	-0.813303	-0.371532	0.877914	0.91896	1.1921	0.525784	0.526436	0.328218	-1.26479	-0.0664902	-0.847226	-2.36546	-3.91331	-2.39854	-1.02528	-1.35192	-1.57794	-1.94585	0.064682	-0.221916	-0.288207	0.4484	0.22449	0.490432	0.236459
244472_at	8.33205e-09	6.83824	0.481471	1.21331	1.74652	-0.323362	0.663772	1.25806	0.493644	0	2.25939	2.16701	2.05414	2.31692	1.98906	1.31298	-1.21862	0.927027	2.59718	2.07077	2.49411	-2.29674	2.69163	1.79266	0.0445709	2.05234	-0.198895	-1.93603	1.39382	1.07084	0.197118	0.982325	1.01957	0.477526	-2.28065	0.956567	-0.045248	-2.45286	-0.231782	-1.5666	-0.486069	-0.86514	-3.73203	-3.32516	-2.64199	-3.38269	-0.392846	-0.933524	-3.03509
244745_at	4.80785e-09	8.43401	1.18646	2.64447	3.29683	1.35248	2.7822	1.81876	4.36181	4.49871	2.53253	3.54238	1.90594	3.63339	4.44318	1.53008	-1.09357	-0.702051	-0.345736	-1.48566	2.04797	-0.174814	0.426208	0.843563	2.66677	1.66894	3.41129	0.779383	2.00379	1.29723	0.030395	1.86702	2.74189	1.53363	-1.81625	-4.93044	-0.890547	-5.24306	-0.52073	1.43954	-0.406337	-0.580872	-0.903636	-1.65192	-4.00571	-1.40874	0.269881	-2.08546	-1.03144
244849_at	0.000100703	4.95202	2.53062	1.98054	3.22084	1.81544	-4.44774	-0.127439	-3.1918	-3.92127	1.71682	1.76222	1.97276	1.86897	2.51034	1.91602	1.15269	1.76901	1.30125	-1.79459	0.196022	0	1.3956	2.08718	0.714967	1.03766	-2.63526	-1.39194	1.48935	0.610601	1.5106	1.67758	1.45133	2.16625	-4.04921	1.03914	-3.7676	-2.93467	1.08802	1.55379	0.885284	1.47412	-0.187441	-4.20753	-2.7388	-1.01341	-0.108618	0.773088	-0.0593491
1552378_s_at	9.47043e-05	2.13734	0.196646	0.463809	0.940124	-0.362786	0.653945	0.161647	1.05057	0.238178	-0.105135	-0.396182	-0.0656023	0.447286	0.505549	0.378304	0.124002	0.419517	0.0455418	1.3525	0.92659	0.962694	-0.546808	-0.504397	-0.745338	-0.74325	0.343299	-0.499234	1.17762	1.2165	0	1.56174	2.38697	1.62915	0.437277	-3.66138	-2.25271	-1.0928	0.274418	-0.598665	-1.47575	-0.408159	-0.17014	-1.1981	-1.80203	-2.32976	-1.7069	-0.205193	-0.236096
1552508_at	0.00098331	2.448	0.811036	-0.228093	0	0.96483	1.95345	2.03698	2.28694	3.26747	-1.0031	0.0355115	-0.38749	0.260162	0.54742	0.313518	-0.842217	-2.03331	-4.20672	0.727109	-1.03792	-0.0696292	-0.507957	0.732123	0.172424	0.32994	0.182345	-1.17196	1.31081	2.01004	1.74716	2.22115	4.05279	1.76949	0.268373	-3.03622	-1.59238	-1.49913	0.855407	1.09233	0.951327	0.418062	-0.539029	0.803952	0.519888	0.840155	-1.76625	-1.4016	-0.513753
1552694_at	0.00108523	2.29476	0.521902	0.690581	1.39875	0.702573	-0.00792599	-0.398334	0.17338	0.00635815	-0.131642	0.611595	0.0306721	0.00886583	0.736321	0.586898	0.254437	0.20309	-0.121243	-0.69409	0.578403	-0.581394	0.566806	0.142264	0.309836	0	-4.81987	-2.48348	1.08701	1.2644	1.52004	0.590174	0.382519	0.699959	-1.21752	0.00210476	0.0609832	-3.54463	0.482183	0.483007	0.886723	1.04248	-3.83419	-1.9106	0.832695	-1.70348	-0.580809	-3.15313	-0.394016
1553102_a_at	0.000443822	2.28004	1.19975	1.37923	1.04487	0.795013	-1.32919	-1.62915	-1.37336	-0.136952	1.68153	2.03624	2.213	1.53145	1.84556	2.10157	0.857443	1.01413	1.5006	1.38149	0.791059	-0.0162487	1.63475	1.61107	1.12576	1.61065	0.457677	0.49382	-0.965828	-2.29446	-1.78267	0.517113	-2.07547	-0.302297	-1.52749	-0.1068	1.19997	-0.428075	0.143657	0.238833	0.348198	-0.611891	-1.04845	-1.56476	-2.68993	-2.36893	-0.636249	-0.117593	-0.658762
1553175_s_at	0.000172608	2.12861	1.15118	1.23224	0.633471	0.916974	-1.23101	-1.6319	-1.4999	-0.960863	0.988144	1.20579	1.12577	1.19172	0.995133	0.956402	0.450004	0.561354	0.883881	1.03115	0.820557	0.198847	1.2903	1.17083	1.10259	0	-2.2155	-0.505689	2.00784	1.0143	2.05676	1.2903	1.32092	0.479661	-1.3261	-1.46085	-2.45118	-0.840443	-0.492976	-0.808159	-0.906513	-0.74513	-0.510968	-1.45257	0.286444	-1.01098	1.8627	1.37101	1.98724
1553313_s_at	0.000366373	2.44289	2.20083	0.503081	0.312181	3.72438	2.06033	0.0708575	3.15849	3.95734	-0.689866	-0.406161	-0.0629315	-0.0932627	0	0.124934	-0.129308	-0.764188	-0.836815	-0.471565	0.0146222	-0.302808	0.75993	0.020484	0.833774	-0.110257	-0.53209	-1.12967	3.27724	2.21087	1.40589	3.13559	2.73098	1.30365	0.514652	0.0490928	0.606885	-0.206354	-0.394436	0.709979	-3.11488	-0.27567	-1.4175	-1.71671	-2.16896	-0.495018	-0.167797	-0.798271	-0.83413
1553572_a_at	0.00016255	2.14357	0.620067	1.03093	1.33241	0.439569	0.424487	0.610081	0.144711	1.1631	0.513591	0.358049	0.960345	0.984271	0	0.900055	1.4857	0.0588632	-2.59138	-1.73342	-0.342928	0.171466	0.933194	0.877699	1.35119	1.18368	-1.32356	-0.817718	-0.564454	0.634679	-0.0013113	-0.287369	0.902409	0.826711	-2.10158	-0.968611	0.270299	-0.451775	0.81626	0.379734	0.4197	-0.066133	-1.21154	-2.28294	-0.318846	-0.773801	-1.09303	0.182035	-2.64712
1553622_a_at	9.48364e-06	2.15475	1.13782	-1.44378	0.965093	0.471256	0.425986	0.583278	0.166757	0.472211	-0.103621	0	-0.292239	-0.287548	0.332347	0.0500007	-0.327266	0.730635	0.569085	0.644998	0.717668	0.722926	0.241778	-0.363612	-0.55396	0.991866	0.849659	0.99097	0.427367	0.760095	0.139632	1.95694	2.73968	0.524603	0.315296	-3.37664	-0.345548	-0.331839	-0.27658	-2.75561	-1.74534	-0.151464	-1.09031	-1.10542	-1.32802	-1.00582	-1.33674	-0.548999	-0.687892
1553808_a_at	4.18233e-06	43.505	9.72415	10.14	8.9896	9.35602	6.43537	0.316654	2.13581	6.57173	9.28457	9.58686	9.639	9.11806	9.57845	9.21154	-2.86415	0.921702	-1.15177	-0.144324	-2.61259	-2.8311	9.60651	9.91358	10.3775	9.19689	8.43985	8.35673	-1.55089	-1.92419	-2.20934	-1.75449	1.69324	-2.6936	-0.933047	-2.89486	0.38188	-0.155825	-2.20727	-0.454713	-0.569888	1.47305	1.07177	-2.46032	-2.89486	0.626848	-2.89486	-0.857129	-1.31288
1553977_a_at	1.65493e-05	2.06923	1.1109	1.20614	0.890541	0.642749	-1.07323	-1.27355	-1.28768	-1.0602	0.467377	1.27504	0.932797	0.769138	0.67108	1.06989	1.69895	1.3327	0.223994	0.114043	0.992685	-1.70138	0.805035	0.949883	1.07292	0.504499	-0.063302	-0.73631	1.22685	0.28288	1.15907	0.775622	0.706183	1.78308	-0.632875	0.344437	-0.00782585	-0.339025	0.225666	-0.0721321	0.379951	-0.5857	-2.00991	-1.86356	-0.461343	-1.76711	0.449831	0.702091	0
1554199_at	8.1347e-06	4.36608	2.29855	1.12508	2.81239	2.32338	-3.18853	-3.63642	-1.69807	0	1.89497	2.34076	2.31553	2.2364	2.4086	2.26495	1.49164	1.33552	1.10833	-0.417437	1.99775	-0.511041	2.86257	2.8768	1.46886	2.36661	-0.494458	-0.863561	0.37634	0.657592	0.823862	2.47476	1.74033	0.632225	-1.01422	-3.18297	-3.1166	-0.549788	-2.58695	-0.808817	1.10628	0.695773	-2.81613	-0.0575275	0.454283	-1.3344	-0.601016	-0.210617	0.276619
1554234_at	0.000962037	2.11569	0.774414	0.574498	0.44084	-1.51989	-1.38307	-0.513865	-3.94386	-1.39004	0.840443	0.62493	1.30664	0.978271	0.722584	1.05353	0.917384	1.05203	1.16185	0.695129	0.324008	0.704288	0.390436	0.133422	0.165382	0.141465	0.132923	-0.51988	0.0861564	-1.62906	0.220634	0.0329151	-0.251275	0.0760808	-0.225697	-0.611178	-0.831178	-0.880293	-1.47294	-2.53431	-5.81228	-1.34947	-2.12141	-1.33758	-2.6294	-2.50921	0.554332	0.342486	-0.351507
1554544_a_at	3.81876e-06	2.08134	0.324406	1.26693	0.879098	0.589706	-0.00896168	1.18118	-0.100809	0.414388	0.830488	0.684742	0.990469	1.29393	1.43207	0.835169	-0.247046	0.849058	0.682425	-0.211034	1.19159	0.419023	0.955749	0.199944	-0.636872	0.362592	0.237163	0.182245	0.925957	-0.872486	1.13771	1.03756	-0.227457	-0.0853777	-0.329931	-0.266136	-0.0402775	-0.944465	-1.1741	-1.40164	-0.212596	-1.8692	-0.602327	-0.251933	0.233315	-0.247706	-3.2298	-2.99295	-0.712123
1554547_at	7.52055e-05	3.32458	1.22482	1.67119	0.645247	-0.00957251	-0.872702	-0.664895	0.585367	-0.774625	2.3546	2.6298	3.12964	2.52275	2.14932	3.06976	-0.0461922	0.561152	0.667732	1.52597	0.590833	0	1.19577	0.579324	-0.836336	1.01291	0.874085	1.14974	-0.665773	-1.49655	-1.64958	1.64868	-0.675271	0.225239	-2.26272	0.258608	-1.18874	-0.366104	-0.776046	-0.124147	-1.14609	-1.13807	-1.90604	-0.574422	-1.08949	0.388609	1.16123	0.516833	1.19805
1555135_at	8.15338e-08	3.66771	3.17045	1.49384	2.10304	1.07496	1.66122	2.00158	-1.24697	-0.27494	0.791591	-0.0463915	0.0963492	-0.573658	0.127546	0.779249	1.55708	1.02862	0.958622	1.47052	1.14826	1.42318	0.105954	1.67531	0.477672	0.924378	-1.29835	0.543342	0.044498	0.333498	0.393072	1.44738	1.47934	1.47067	-1.6697	-2.84306	-1.38751	-2.24366	0.298343	-1.05156	-0.135172	-0.0792322	-2.53303	-0.263198	-3.33972	-0.189445	-0.970927	-3.35736	-1.42348
1555229_a_at	0.000269661	2.45768	2.26829	3.60755	2.4539	2.67353	1.32714	1.40409	0.795324	1.21526	0.160011	0.379483	0.267139	0.0413485	0.353358	0.454141	0	-0.0609913	0.373434	-0.893547	0.0523434	-0.898068	-0.390042	-0.537014	-0.300696	-0.730014	-0.323929	-0.536272	2.2988	2.23041	1.11655	2.42959	1.08719	1.94565	-1.87578	-1.74414	-0.905508	-4.79298	-0.481962	-0.951074	-0.814074	-0.343962	-0.728171	0.510846	0.871458	0.830348	1.03716	1.30277	1.34096
1555352_at	0.000916851	2.30783	1.55195	1.14764	0.646828	0.596632	-1.6742	-0.0470295	-2.96074	-0.157635	1.37207	1.67819	1.85207	0.909581	0.911766	1.89429	0.830247	0.734946	1.64781	0.805519	1.05646	-0.613522	0.467141	0.458529	0	0.0686932	-1.11039	-0.2199	0.175056	-1.15088	-0.842835	0.305935	0.112576	0.300758	0.396934	1.07083	-1.14515	-0.914391	-4.56126	-4.37366	-0.17946	-2.77501	-1.85132	-0.593929	-0.871153	-2.39782	-0.806605	0.603706	0.201214
1555516_at	0.000114449	2.13317	0.289869	1.01333	0.62356	0.827864	-1.09969	-0.888482	0.287735	0.140738	0.460296	1.3097	0.922245	0.807669	1.24861	0.950256	0.61234	0	1.31184	0.971932	0.992035	-0.280214	0.448843	0.388509	0.507884	0.541835	0.0469866	-0.340449	0.10076	-0.376972	-0.801119	0.136191	-0.234449	-0.0104308	0.134901	0.298993	0.516814	0.0308661	0.17828	-0.0597339	-0.219092	-2.12894	-4.21956	-3.23828	-1.60517	-4.3883	-0.454243	-0.295169	-0.530814
1555854_at	1.22803e-08	5.50703	1.54774	0.252822	1.38049	1.71901	1.20024	-0.711373	1.65368	2.19339	-0.193061	0.235094	0.467853	0.174934	-0.30553	0.634017	0.550514	0.389973	0.457688	0.936156	0.0425749	0.631932	0	0.389884	0.709343	0.315442	-0.4472	0.169232	2.06969	1.03313	0.98276	2.54037	2.7716	1.9648	-2.16215	-0.879032	-1.06663	-4.22526	-0.314198	0.552743	-0.174184	0.431284	-3.55425	-2.49235	-1.92751	-0.64721	-3.4894	-3.17068	-2.90939
1555856_s_at	0.0032488	2.0972	0.872783	-0.361094	0.629356	1.40657	1.50289	-2.2947	2.42857	3.16989	0.402636	0.914984	0.614478	-0.719231	0.790919	0.827983	-0.208502	-0.194072	-2.58274	0.39481	-0.777991	-2.59516	0.666107	1.14732	1.03509	0.499609	0.0096221	-0.942724	1.96347	1.09608	-0.849725	2.66889	2.74908	1.60809	-0.365749	-0.388932	-0.643859	-0.575225	0.699125	1.038	0.577364	1.65213	-1.95067	-0.523941	0.860016	-0.0295672	-4.32071	-0.530405	-1.06856
1555904_at	8.15338e-08	2.17207	1.35062	1.14612	0.986281	1.00246	1.28098	0.345764	1.33018	-0.256159	0.677209	0.308862	1.10524	0.939114	0.552327	0.601033	0.871685	0.616851	0.698634	0.360612	0.109731	-0.59454	0	-0.0323749	0.430307	-0.295349	-0.656446	-0.0762901	0.88864	0.653847	0.914607	0.92358	0.759234	0.63304	0.199186	-0.471382	-0.793029	-0.0688519	-0.351602	-0.782844	-2.85839	-1.5049	-0.0970278	-0.558928	-1.56353	-1.54006	-1.24272	-0.635399	-0.134817
1555929_s_at	0.0108732	2.64057	3.84775	1.65284	1.573	4.35236	2.34628	2.02301	2.55682	2.92251	1.45069	2.35485	3.93966	-0.297549	2.14585	3.56898	-0.79257	0.155762	0.806998	-0.513351	-0.720345	0.702856	1.17495	-0.20421	1.17041	-0.305942	0.887815	1.05491	-4.72491	-5.24601	-0.766406	3.74643	0.185302	-0.836498	-1.43476	-1.59945	-3.32433	-0.613605	-1.12468	-0.999273	-4.9881	-0.137632	-0.537272	-0.605146	-0.250711	-1.07574	-4.14248	-1.26002	-2.72561
1555997_s_at	0.00237415	3.17827	1.43462	2.4036	0.299644	-0.441814	-3.89368	-1.86004	-2.99869	-4.05282	1.27976	1.8557	1.68513	1.4086	1.09774	1.11849	0.576049	1.73641	0.747046	-0.418638	0.0041256	-1.65727	1.12756	2.17635	-0.326662	0.990845	-2.6729	-1.41158	1.3896	2.36323	0.776176	1.17327	0.756761	1.14083	-5.51337	-4.60826	-4.88236	-6.41442	-1.48355	1.0312	-0.199972	1.67402	2.05166	0	1.44228	1.77983	0.854776	0.62012	1.18613
1556200_a_at	0.000165968	2.59973	1.05874	-0.269498	0.775592	1.1455	1.63846	1.09367	-0.1106	0.52211	0.146221	0.391417	0.389278	-0.573309	-0.108307	0.169737	0.333867	-0.778903	-0.374818	0.152091	-0.401318	1.38094	0.903658	0.9523	-2.37872	1.11314	0.100279	0.297875	1.51059	-0.151344	1.36631	0.609974	2.40972	-0.50496	0.0903063	-3.49185	-0.0998263	-0.971868	-3.06395	-1.5443	0.185831	-1.10307	-4.02562	-4.22151	-2.94112	-3.24176	-0.1058	0.713432	-0.273419
1556498_at	1.38379e-05	2.59833	1.13148	0.727732	0.630255	1.04531	-0.182203	0	0.169734	-0.163104	0.908593	0.3649	0.539525	0.471766	0.466452	0.82246	-0.221047	-0.621233	-0.243832	0.903814	0.566115	0.0547528	0.701838	0.59071	0.956615	0.0491428	-0.154971	-1.58538	0.280092	0.0572782	0.451184	0.392367	0.847876	0.155754	0.185357	-2.33859	-1.05246	-0.00775719	-2.76177	-2.59113	-0.212482	0.45294	-0.578277	-1.1182	-0.402921	-1.53527	0.271273	-0.136687	0.354092
1556997_a_at	0.00590222	2.27647	-0.398255	0.0548816	0.539662	1.19446	1.49376	0.665268	2.12648	0.936307	0.0471268	0.668419	-0.412616	-1.65484	0.791964	-3.00193	-1.95367	-0.357546	0.214861	-2.71509	-3.59311	1.01874	0.245134	0.0297213	-0.57688	0.517744	0.973095	-2.48472	1.25562	0.815974	0.589496	1.45644	1.52336	0.066134	0.679009	0.444007	-0.365406	-3.10833	0.219744	0.83398	-0.391051	-0.642657	-0.340397	-2.85075	-5.14896	-4.5856	0.291935	-1.53438	-0.722949
1557444_at	3.12231e-05	3.51893	0.526165	0.672161	0.535292	0.864196	-0.183058	-0.180812	-2.54326	-2.21089	1.47521	1.54517	1.76741	1.5665	1.22609	1.98864	1.89219	1.35021	-2.48498	0.713416	0.388676	-0.741855	1.86518	2.79105	2.34397	1.46788	0.688402	-0.0285082	0.217369	-1.11497	0.128652	0.694288	0.130597	-0.286716	-1.14756	0.0710526	-1.34452	-3.54431	1.25371	0.530338	1.52437	0.850199	-3.5566	-3.73307	0.21212	-2.27986	-1.7931	-4.17188	-1.47564
1557446_x_at	0.000304288	2.66236	1.12873	0.314112	1.31834	1.7453	-0.744439	-0.242982	-2.05063	-4.47392	1.44455	1.16353	1.69338	1.24672	1.27259	2.08801	1.99698	1.81235	-0.177814	0.808841	0.98268	-0.456371	2.01317	3.12998	2.38511	0.523139	1.329	-0.448821	0.275385	-0.595084	-0.0449948	0.345848	0.540473	0.396448	-1.05939	-0.317384	-0.974735	-2.51065	1.82146	0.643345	1.79367	1.77367	-2.92924	-2.18799	0.204287	-1.43249	-1.29214	0.123885	-0.870347
1558019_at	0.000915801	2.64796	2.07487	1.30808	2.04073	1.30215	-0.926575	-1.06531	-2.9639	-1.90581	0	2.01973	2.45846	-0.435745	1.38483	1.99174	1.6671	1.48491	2.10193	0.469883	0.577032	-0.84695	-1.06109	1.3632	0.991656	1.93541	-1.35173	-1.55026	0.822572	0.806933	-1.37168	1.76576	0.908344	0.64346	-2.60921	-1.75705	-3.52804	-0.487688	0.60243	-0.571611	0.914486	-0.348812	0.218311	-2.94132	-1.79324	-3.27783	1.05988	1.67597	1.19597
1558293_at	2.85365e-05	2.11202	3.14775	2.32876	1.7801	1.00481	-0.427282	0.0991831	-0.919283	-0.357466	2.00424	1.25035	2.27921	2.07448	1.40551	2.02615	0.872386	1.19582	0.974737	-0.434553	0.375186	-0.485567	0.810459	1.21979	0.920576	0.710726	-0.578577	-0.247708	0.875533	-0.129038	0.918142	0.86237	-0.811923	1.55046	0.103025	-0.150589	-1.90119	-0.0111747	-0.79717	-1.14119	-0.621996	-0.807676	-0.645072	-0.301599	-0.975288	0.297994	1.07899	0.741302	1.3238
1558636_s_at	1.99226e-05	2.17574	0.952365	1.83334	1.53013	0.789524	0.155295	-0.0811324	2.15902	2.34166	0.447881	1.26766	0.913762	0.747427	1.20763	0.650407	-0.534764	-0.016407	0.952883	0.00399351	-0.96036	1.676	0.0452266	0.0230794	0.878686	0.238697	-1.1125	-1.02092	1.03608	-0.134575	0	1.20693	1.21816	0.514181	0.503574	-0.375137	-0.053649	-0.538659	-0.644887	-0.0108533	-0.631311	-1.84828	-1.13359	-0.27746	-0.00553989	0.13672	0.247096	-1.25555	-0.425736
1558795_at	0.00646543	2.91641	2.77951	1.29743	3.47531	-2.7492	0.377093	0.307824	0.695406	0.78386	3.03744	4.00185	2.74703	3.03864	3.10768	3.0464	-0.198973	-3.67539	0.223313	-0.189467	-3.5688	-2.20068	2.55616	1.86657	1.9734	1.65504	-1.61431	-0.361027	-2.76006	-2.20774	-2.73307	1.32564	0.123487	-2.50612	0.370881	-3.45947	-2.74759	-2.22697	-3.67539	-2.97502	0.264201	-1.58587	-3.67539	-3.67539	-1.3069	0.464007	1.1631	2.0038	1.59436
1559277_at	9.54236e-05	5.20938	0	1.01104	3.10139	1.41734	-4.79211	-1.9409	-0.00061512	0.515121	0.73565	3.8335	3.28878	3.54773	3.72605	3.22795	0.851662	2.87739	2.77186	-2.42896	3.07154	-0.925004	2.33591	-0.0574493	2.73694	1.80793	-3.27516	0.0928001	1.96856	-0.127398	1.9932	1.29435	-0.820775	1.47816	-2.21086	-2.73936	-3.71876	-2.55288	-3.28466	-1.60656	0.602026	0.883636	-0.824596	-0.0199294	-4.07339	-0.768808	1.96822	1.7191	1.84213
1559582_at	0.000439235	2.40297	0.831406	0.788418	1.14057	1.3603	0	0.340425	0.603761	1.31434	1.39372	0.605199	1.62529	0.378028	0.216579	0.916902	-0.162876	-0.242056	-0.0674715	-0.362852	0.835606	-0.543751	0.824096	0.140681	-1.0525	0.0956111	-0.0326171	-0.210699	1.0768	0.590846	0.432244	0.681882	0.511664	0.57981	-1.39359	-0.185218	-0.873924	-2.15326	-0.503017	-3.32975	-0.199934	-0.0647778	-1.21185	0.458981	0.835648	-2.70936	1.43643	1.70898	1.04497
1560316_s_at	1.23792e-05	2.20605	0.993682	1.27675	1.08888	1.52521	0.32471	0.338097	0.0729995	1.15752	-1.22769	-0.14317	0.174528	0.331275	0	0.922591	0.730393	-0.394811	0.052949	0.562563	-0.274316	0.801304	0.0755	0.341957	1.03076	-0.520627	0.0676775	-0.476916	1.3501	1.64819	0.394525	1.71332	2.86392	1.3814	0.47455	-1.11291	-0.53931	-0.41161	-0.71314	-2.47222	0.268736	-0.0399408	-0.786233	-2.24776	-0.700315	-0.281237	0.623494	-0.376793	-0.709457
1560431_at	0.00743338	2.23094	1.87012	-0.0369158	1.30173	-0.30912	0.815352	0.43091	-0.0994201	0.976954	0.698449	0	1.04733	0.205373	0.442983	-0.446308	0.246945	-0.0174456	1.49542	-0.372735	-1.87735	0.426099	-2.62075	0.850927	0.759007	-3.29942	-0.189529	-0.915217	0.670848	0.577525	1.23791	0.456079	1.62225	0.0470819	-0.237399	-2.74256	-1.19661	-1.65653	0.318787	-0.376394	-0.481864	-3.99488	-1.97935	-2.34179	-2.95515	-2.53841	2.7063	2.12105	3.20407
1562031_at	0.00152026	2.10511	0.877049	1.14237	0.233823	0.32265	-0.372268	-0.129968	0.307566	0.836247	0.325861	0.312347	0.701848	0.230205	0.306632	0.434629	0.0838614	0	-0.24488	-0.0441918	0.337617	-0.779164	0.193623	-1.05626	-0.370321	-0.429127	0.332691	-2.04757	1.21175	-0.0132928	0.279629	0.862826	0.242678	-0.0821762	0.0307522	-2.67146	-2.871	-4.34268	-3.891	-3.42897	-0.78635	-0.914315	-1.90287	-0.740272	-4.50893	-0.341134	0.371605	1.60123	0.797166
1562102_at	1.50625e-06	3.8904	1.75607	0.49274	1.08294	2.14198	1.77083	-0.0879297	1.89712	2.40077	-0.896764	0.346721	0.0460176	-0.215436	-0.256701	0.299832	1.09698	0.532558	-0.529405	1.38326	-0.293365	-0.54025	0.193495	0.275602	0.623567	0.378201	-0.600699	0.463496	3.01241	1.29686	1.60286	3.03337	2.29682	0.817616	-1.44183	-0.642878	-1.43581	-3.4536	0.841291	1.96711	0.609909	0.220664	-1.51783	-1.46493	-0.646258	-0.00516033	-2.07275	-2.59914	-3.76854
1562227_at	0.000212803	2.18172	0.424607	1.49733	0.758035	0.776491	-0.712686	-1.11027	-1.34224	-1.39063	1.55158	1.16943	1.05047	1.40283	1.31177	1.58747	0.237559	1.36884	1.2704	1.06119	0.77152	-0.563918	1.17068	0.727972	1.07092	0.686285	-2.33414	-0.403398	0.798817	0.676876	0.337955	0.846679	0.264396	0.143893	-0.753835	-1.54797	-0.869235	-2.71079	-1.30087	-1.37835	-3.15529	-0.719746	-0.152907	-2.2094	-0.255632	-1.23356	1.90964	1.56335	1.0065
1562321_at	0.00954231	2.30513	-2.30884	1.09896	0.30945	1.76423	-0.669585	-4.24123	0.943365	1.86466	0.219791	1.60668	-0.167449	1.39165	2.93898	1.12038	-0.147472	-1.4069	1.35044	-1.27637	0.628623	0.995294	0.893843	0.634959	-1.78235	-2.56532	0.284976	-3.33862	2.21243	-0.237277	1.29515	-0.107903	0.812629	-0.0436473	-2.83604	0.0289841	-2.64647	-2.75236	-2.92171	1.00949	3.50458	0.45977	-0.492314	-3.02948	-0.374635	-1.52912	0.501711	-1.9077	-1.69646
1562608_at	0.000505454	2.62805	0.51917	1.04785	-0.424717	-0.144068	0.00458956	0.319406	0.191572	-0.803196	0.361871	0.292781	0.338482	0.296337	0.293736	0.447625	1.07809	0.818209	0.00226736	0.489908	1.07044	-0.0215049	-0.738037	-2.82896	-0.3963	0.423791	0.184329	-1.298	1.00916	0.175487	1.35	0.582056	0.651471	0.0142055	-1.09442	-0.326764	-5.58169	-1.56035	-4.50207	-0.247755	-0.0933347	-1.7481	-3.43146	-4.74907	-3.99881	-2.40939	0.122341	0.633779	0.178857
1565602_at	5.66315e-05	3.15669	0.496293	0.669444	1.36934	0.713125	-0.554784	-1.9855	0.502676	0.51064	1.13334	1.50132	1.66748	2.84064	2.27325	1.25356	1.08006	1.59805	-0.212213	-0.662682	1.73387	-3.00368	0.347001	2.13464	0.437475	1.1428	-2.68314	-0.701343	0.298347	0.0127749	0.155324	-0.165041	0.876429	1.74186	-0.0416446	-1.09068	-2.75269	-2.83744	-0.819157	-0.467523	0.25569	0	-0.277092	-0.155704	1.73115	-0.269806	-3.80616	-1.33745	-3.30497
1568648_a_at	0.0108996	2.97893	1.44117	4.32744	2.7423	4.49726	-2.47957	-2.89558	-2.28423	-0.470173	-1.5923	4.35662	2.37659	2.89504	5.55284	2.33251	0.971275	-2.70924	-0.495443	1.59908	-1.0422	-1.57646	3.20343	0.936734	5.17957	-0.9295	-0.771023	-0.970961	5.59548	2.89738	4.07601	1.27322	2.10904	2.59175	-0.918857	-0.829361	1.32697	0.00692964	2.55586	-1.4856	-1.21799	2.14555	-1.80782	-1.92652	2.32431	-2.21985	-2.68632	-1.25171	-2.89558
1568868_at	2.12005e-05	2.91878	0.288912	0.915866	0.439377	0.677991	0.63096	0.050456	0.0291348	0.929624	0.461166	0.42841	1.4127	0.967136	-0.363331	1.58132	-0.680906	0	1.66187	0.261241	0.531744	2.05334	1.32951	-0.644919	0.680357	0.828049	0.176621	-0.226256	1.1656	-0.482502	-0.0774226	1.89846	1.24548	1.79438	-0.0138855	-5.14945	-2.12497	0.998138	-1.08078	-1.32113	-0.821471	-0.714081	-1.21107	-3.30587	-0.0838857	-1.65221	-1.38394	-0.970548	-0.964843
1569788_at	1.23792e-05	2.61152	1.82894	1.50413	0.316878	2.2496	-0.538848	0	-0.961873	0.777993	0.845258	1.68976	1.46713	1.21024	1.34606	1.29498	-0.514212	1.29319	1.55243	-1.44475	-0.11376	-0.127157	0.277557	0.318636	0.193648	1.03122	0.231071	0.426929	0.889711	-0.0517011	-1.17725	2.05884	1.49897	-0.365243	-0.0693946	0.278275	-0.216844	-1.76746	-0.788977	-1.83735	-2.95305	-1.61542	-4.19238	-0.846734	-0.0782142	-2.0794	0.415954	-0.547897	-1.00482
1570360_s_at	0.00404353	2.36997	1.82261	1.99227	0.786506	2.50067	2.29043	1.16307	3.08345	3.23201	0.551262	0.37789	-0.173775	-1.00181	0.694206	-0.335937	-0.0516014	1.11073	0.869398	-1.12917	-3.18691	0.460454	-0.0400133	-0.893816	-0.694926	-2.64254	0.0855446	-1.98721	0.178475	1.76065	-1.81657	2.1438	3.28067	2.11608	-0.461926	-1.31801	-2.16951	-2.45417	0.629909	0.303344	-0.163884	0.591997	0.00104523	0.117744	-1.43043	-0.224575	-4.23637	1.27301	0.646394
[truncated: 19 more columns]

## Sheet: non-GIFs Signature Genes
Probe Set ID	p (Corr)	FC	CoSMFs11.CEL(normalized)	CoSMFs3.CEL(normalized)	CoSMFs4.CEL(normalized)	CoSMFs8.CEL(normalized)	CoSSFs11.CEL(normalized)	CoSSFs3.CEL(normalized)	CoSSFs4.CEL(normalized)	CoSSFs8.CEL(normalized)	DuSMFs3.CEL(normalized)	DuSMFs4.CEL(normalized)	DuSMFs5.CEL(normalized)	DuSSFs3.CEL(normalized)	DuSSFs4.CEL(normalized)	DuSSFs5.CEL(normalized)	EsSMFs1.CEL(normalized)	EsSMFs4.CEL(normalized)	EsSMFs7.CEL(normalized)	EsSSFs1.CEL(normalized)	EsSSFs4.CEL(normalized)	EsSSFs7.CEL(normalized)	ILSMFs1.CEL(normalized)	ILSMFs3.CEL(normalized)	ILSMFs5.CEL(normalized)	ILSSFs1.CEL(normalized)	ILSSFs3.CEL(normalized)	ILSSFs5.CEL(normalized)	StSMFs10.CEL(normalized)	StSMFs2.CEL(normalized)	StSMFs9.CEL(normalized)	StSSFs11.CEL(normalized)	StSSFs2.CEL(normalized)	StSSFs9.CEL(normalized)	DeFs1.CEL(normalized)	DeFs2.CEL(normalized)	DeFs3.CEL(normalized)	DeFs5.CEL(normalized)	GaFs1.CEL(normalized)	GaFs2.CEL(normalized)	GaFs4.CEL(normalized)	HSCs1.CEL(normalized)	HSCs2.CEL(normalized)	LiFs2.CEL(normalized)	LiFs6.CEL(normalized)	LiFs7.CEL(normalized)	LuFs3.CEL(normalized)	LuFs4.CEL(normalized)	LuFs5.CEL(normalized)
1598_g_at	5.08382e-06	2.09887	-0.129855	-0.965244	-1.03679	0.166339	0.443748	0.443039	0.670823	-1.15134	-1.57121	-1.6353	-1.8909	-1.75839	-1.45773	-2.08269	0.715854	-1.23314	-1.94401	0.726775	-1.26419	-0.51451	-1.82994	-0.931683	-0.407163	-1.25044	-0.596565	-0.725931	-0.701523	-0.235102	0.740382	-2.12821	0.634931	0.179924	1.37116	0.928206	0.907789	1.82153	-0.620377	-0.0996828	0.315579	0.108221	-0.0433674	0.298507	0	-0.461672	0.67482	0.852208	0.909723
200621_at	7.34999e-06	2.01607	-0.697444	0	-1.3508	-1.24839	0.522351	0.350171	0.0728998	-0.181267	-0.542262	-0.750692	-0.62179	-0.422812	-0.357054	-0.709481	-0.845036	-0.342179	-0.743682	-0.376631	0.0477009	0.154461	-0.0453424	-0.949654	-0.0466719	-0.0128393	-0.432837	0.374941	-0.0623445	0.570107	1.06195	-1.42854	-0.753329	-0.527742	0.696805	-0.540377	-0.0640821	1.44865	0.800063	0.388064	0.0269585	-0.500381	2.05849	1.35684	1.03392	1.54839	1.63147	1.91845	1.90143
201042_at	0.000163153	2.98161	-0.382406	0.874475	-1.11698	-2.68975	0.269223	-0.609023	-0.675193	-2.91316	-0.306182	0.102215	-0.529473	-0.458416	-0.440474	-1.326	-0.931107	-0.406042	-1.55021	-1.54249	-1.07905	-5.95293	0.600775	-0.511632	-1.24344	-0.36418	-0.389674	0.0425053	0.805923	0.94274	0	-2.90504	-1.28485	-1.29073	-2.37463	-1.4273	0.815103	0.876476	2.47079	4.13662	1.19788	1.29832	0.539368	0.16972	0.0941639	-0.401034	1.83089	1.7197	1.26284
201195_s_at	0.000172608	2.15447	-0.91043	-1.98991	-1.61036	-1.71439	0.896876	0.74602	-0.43469	-0.771481	-0.672408	-1.03226	-1.52855	-0.790541	-0.123488	-1.11751	-0.329171	0.532558	0.498948	0.316516	0.611779	0.386412	-0.0368719	-0.670351	-0.926541	0.496752	0.423904	1.43211	-1.52049	-0.604597	-0.571844	-0.082243	0.712224	-0.747179	1.05795	-1.57046	-0.850887	2.32899	1.91997	-0.0611439	-0.174637	0.425951	0.863188	1.07816	1.62744	1.41194	-0.237686	-0.22602	-0.952747
201261_x_at	0.00011924	2.28442	-1.15194	-0.744345	-2.68356	-0.905821	1.60688	0.238762	1.7144	1.86731	-1.28459	-0.450386	-0.439963	-1.45746	-0.85626	-0.941525	-1.50581	0.0950193	-0.0186329	-1.27849	-0.317482	0.353406	-1.19943	-1.46678	-1.72415	0.309731	0.961868	0	0.661321	-2.42077	0.0814028	-1.34968	-1.43188	-0.937243	1.40239	-0.39773	0.624134	0.490639	0.553836	-0.190249	-1.07879	1.39355	-0.801392	-0.70124	-0.438027	0.494323	0.645895	-0.460732	0.935942
201286_at	3.80461e-08	2.24096	-0.514053	0.106337	-0.499427	-0.471804	-0.0555382	0.124646	0.409594	-0.65034	0.0779858	-1.54972	-0.631436	-3.07475	-1.05317	-0.730027	-0.0121298	-0.592173	-0.352698	-0.740572	-0.462825	0.88497	-0.739233	0.0154529	-0.810612	-0.488158	-0.839377	-0.404528	-0.212384	-0.742866	-1.61478	-1.95581	-0.665889	-1.62382	-0.268217	0.456813	1.351	0.476124	0.185997	-0.246065	-0.165097	-0.107557	1.32193	0.986884	1.50202	0.15457	0.659322	1.06394	1.069
201288_at	3.50934e-07	5.18537	-4.67599	-2.01235	-2.08462	-2.01296	0.756462	2.23341	1.65172	-1.04575	-1.28277	-0.385182	-0.47406	-0.979904	-0.435859	-0.739476	-0.0891004	-1.30434	-2.22874	0.741489	0	0.502055	-2.23036	-2.02833	-0.134586	-0.616955	-0.27302	0.893499	-0.736281	0.0128727	-0.817651	-3.74213	-1.47098	-0.98615	2.70451	0.691504	0.681062	2.68438	2.41788	1.56963	1.48603	0.82698	4.95561	4.14626	3.25644	3.95439	2.76935	1.34357	2.81976
201474_s_at	8.15338e-08	3.03558	-1.04004	-0.583804	-1.78612	-1.8943	0.900836	0.407411	0.779905	-1.33931	-0.294732	-1.16151	-1.04456	-0.748976	-0.35741	-0.805032	-0.0262961	-0.728693	-1.50464	-0.326102	-0.0215974	-1.05815	-0.358003	-0.0402384	-0.26126	-1.46517	-0.0811591	0.292973	-1.09122	0	0.368641	-2.71116	-1.29445	-1.843	0.366759	0.0265541	-0.183283	1.72114	0.956534	0.837786	0.576426	1.03318	2.73811	1.96251	1.81594	2.27582	1.36423	0.655888	1.17532
201650_at	0.000137812	12.7372	-5.89774	-5.69868	-6.03451	-5.25999	1.31371	3.15783	0.23002	-1.27429	-5.34845	-5.12394	-5.95679	-5.66763	-5.06596	-5.73834	-0.5676	-5.4779	-5.2243	5.12864	-4.94531	2.66441	-5.16322	-1.34736	-4.3381	0.281409	1.24756	-0.387318	-1.95338	-4.12062	-0.0422211	1.50871	-0.357357	0	4.07861	-4.60467	-4.82889	0.0866175	1.42881	1.44615	-5.08796	0.559701	-5.35325	-0.395853	-3.15703	-0.251022	1.02332	-4.68938	1.50025
201858_s_at	0.000450839	4.91031	-2.70026	-3.26525	-0.981777	-1.76399	1.36047	2.09457	1.82637	1.58482	-5.18373	-5.51234	-7.44682	-5.12657	-4.89748	-8.67294	-2.06711	-6.16641	-4.06493	0.991451	-4.52707	1.01861	-6.98509	-4.41339	-3.48627	-2.56069	0.20389	0.746657	-1.2127	-0.529188	-0.214274	-1.54585	0.083149	-0.779818	0.196405	-3.79868	-3.07745	-1.60174	1.14006	1.44832	0.658992	1.05747	1.9668	1.08591	1.09645	0.27837	0.463808	0	0.416151
201859_at	0.000652908	4.11848	-1.74811	-2.6093	-0.195492	-0.949433	0.947602	1.3138	1.49721	1.24255	-6.15772	-5.27703	-7.95663	-4.93179	-4.57725	-7.93841	-1.64489	-5.8544	-3.68742	0.645328	-4.60836	0.700196	-6.10816	-3.81265	-2.9864	-2.31867	0.182193	0.439041	-0.379088	-0.531687	0.248145	-0.787361	0.283446	-0.375113	0.153255	-3.28644	-2.44343	-1.11335	0.840768	1.03004	0.43487	0.570499	1.08755	0.792255	0.776937	0.582185	0.400518	-0.0109358	0.42044
201890_at	8.25569e-06	3.03877	-0.715996	0.559312	-1.72375	-1.3108	-2.62067	-1.23076	-3.12262	1.59871	-0.729695	-0.678379	-0.35918	-0.600553	-0.615283	-0.455632	-0.634961	-1.20217	-1.61375	-2.20809	-0.428433	-1.28367	-0.248916	0.770594	0.314506	0.814414	-1.75939	-1.07475	0.813642	0.637194	0.449041	-1.97188	-2.34868	1.15702	0.634243	2.37518	1.77191	-0.284098	-1.61415	-0.259569	1.48228	1.46051	1.00395	1.92442	1.18428	0.457006	2.21258	3.54768	2.91166
202095_s_at	0.000215897	2.25015	-0.863275	0.279838	-1.97838	-1.23089	-1.28034	-0.568986	-1.16179	-0.159312	-0.265258	0.586219	-0.0402427	0.0391755	0.147402	0.180376	-0.379678	-0.18165	-3.26555	-1.6643	0.13241	-3.67376	0.759518	-0.210102	-0.0767703	0.224078	-2.28115	-1.43081	0.149612	-0.388822	0.440682	-2.90237	-2.30977	0.760514	-0.216041	1.19015	1.53243	0.389282	-1.44402	-1.17481	0.394146	0.928635	0.536439	1.01255	0.919529	-0.556473	3.12574	2.37497	2.37153
202149_at	0.000723869	2.41525	-1.22941	-0.713077	-2.30723	-0.806405	0.17172	-0.452312	-0.1971	1.69818	-1.3329	-1.858	-0.727232	-1.90881	-2.14122	-1.35534	-0.846321	-0.286321	-1.62057	-1.41345	-0.904719	1.77547	-0.623569	-1.03466	0.246819	-1.09696	0.300983	-0.169813	1.17281	2.32966	1.97306	-1.85749	0.245287	0.669391	2.51764	0.80797	1.09099	3.48151	0.0541458	0.887143	-1.08805	0.135526	2.86945	1.70563	2.52314	2.70831	2.6343	1.85696	3.62056
202177_at	3.22763e-06	2.39173	-0.174096	-1.17726	-1.53031	0	0.568765	0.52734	0.588886	-1.25617	-1.79358	-1.91026	-1.87332	-2.07602	-1.60668	-2.13674	1.18088	-1.28355	-1.87171	0.920519	-1.2189	-0.688199	-1.89021	-0.925071	-0.559197	-1.33126	-0.577657	-0.912231	-0.658588	-0.452618	0.64361	-2.47593	0.650707	0.0991516	1.83139	1.2836	1.1357	2.44971	-0.621576	-0.147347	0.243483	0.132726	-0.223284	0.390534	0.00669384	-0.41088	1.09638	0.908784	1.38171
202207_at	9.47993e-05	2.1636	-0.516165	-0.893844	-1.43075	-0.132426	-0.660933	-0.692896	-1.34863	-1.97599	-0.723686	-1.62497	-0.163764	-1.45346	-1.34922	0.0213661	-0.0513334	0.634069	0.387391	1.35261	0.581888	-0.19249	-0.129923	0.163106	-0.264014	0.0305281	-0.0217581	0.377484	-3.7582	-1.88527	-3.22579	0.875721	-0.571062	-0.462967	2.07088	0.951238	1.36718	1.67164	0.695398	0.585652	0	-1.34523	0.801643	0.585627	0.868951	0.743977	0.460695	0.671117	0.693569
202208_s_at	6.21456e-05	2.16223	-0.587676	-0.701617	-1.72091	-0.573078	-0.638868	-0.81094	-1.51175	-2.16583	-0.471296	-1.80834	-0.30973	-1.67908	-1.5329	-0.398128	-0.172916	0.381691	0.495899	1.12331	0.612208	-0.212164	-0.13166	0.607244	-0.312431	0.0954151	0.167875	0.208405	-3.66328	-2.04083	-3.70063	0.738204	-0.621341	-0.358857	1.83621	0.502165	0.980553	1.31329	0.623632	0.292196	-0.14445	-0.974617	0.749875	0.607718	0.816455	0.645294	0.259114	0.390636	0.316274
202254_at	1.10576e-05	2.26283	-1.46749	-1.08898	-1.08589	-1.2037	-0.262944	0.555676	-0.830596	-1.61013	-1.44179	-1.18789	-0.814146	-0.492889	-1.11594	-1.04839	0.00532246	-0.663649	-0.229186	0.27208	-0.234202	0.367558	-3.01564	-5.1133	-3.03532	-1.85582	-1.23638	-1.19214	-0.367901	0.331238	0.0890818	-0.00971222	0.461575	0.123552	0.667579	0.254918	-0.0587034	-0.296893	0.695106	0.559437	-0.565114	0.162222	0.396544	0.608954	0.63991	0.127279	0.547066	0.656818	0.601092
202363_at	0.00054175	2.51306	-0.552325	0.0440416	-0.58803	1.18071	2.17131	2.1848	2.80573	1.88554	-1.80228	-1.50401	-1.92759	-2.0655	-1.92499	-1.43428	-1.03133	-0.591287	-1.93592	-0.295865	-0.768781	-1.03466	-1.7194	-2.1236	-3.13615	-0.386292	1.02573	-0.582222	-2.71605	-1.0266	-2.92334	-1.14617	-1.23397	0.553309	0.112675	-0.838306	0	0.82149	1.05719	0.982795	-0.628192	1.09696	1.34753	0.701298	-0.385539	0.351853	-3.50993	-1.37123	-0.903
202627_s_at	0.000263964	2.40127	-1.54431	-2.45281	-1.35078	-1.19194	0.6246	1.79074	0.0566568	0.404539	-1.72189	-3.04007	-2.71737	-3.14708	-3.29392	-2.75589	0.00706577	-0.26438	-0.348832	1.64135	-0.701962	1.10801	-1.70443	-0.449858	-1.32768	-0.940399	0.150229	1.54167	-1.77426	-0.417143	0.0906792	-1.78639	2.09877	0.00809288	1.83809	-0.296237	-0.641018	0.724943	0.512977	1.52086	0.602703	1.58586	3.28931	0.883405	0.934691	0.446835	-0.305182	0.664731	-0.227184
202628_s_at	7.46872e-07	3.58495	-2.11363	-3.02125	-1.61473	-2.02073	0.812266	1.73281	-1.10464	-0.448067	-1.77831	-2.83896	-2.42742	-2.97866	-2.66475	-2.34026	-0.147297	-0.304328	-1.23292	0.819437	-0.776511	0.674894	-1.26193	-0.303048	-1.12718	-0.232619	0.94735	1.61606	-3.55241	-0.726608	-0.390335	-2.60686	0	-1.32521	1.73598	0.0890369	-0.355948	1.56452	1.53989	1.68783	1.19288	1.85978	2.78119	1.92064	1.60054	1.34465	-0.0556631	0.600524	0.164633
202637_s_at	0.000287956	2.57693	-2.2203	-0.799408	-0.0347629	-0.158941	0.985613	1.26174	1.15093	-0.422995	-0.440027	-0.330479	-0.672328	-0.448569	-0.431835	-0.329535	0.93109	-1.04554	-0.534016	0.612175	-0.240543	0	-0.544824	-1.03708	-0.37428	-0.678484	1.43305	1.56364	-1.25799	1.31905	-1.94347	-0.804472	-2.34621	0.0303864	0.611891	-0.826005	-0.32068	0.927467	2.87262	2.84203	1.5159	2.65094	5.02589	2.66816	2.58145	2.64364	-0.35863	0.682242	-0.23706
202638_s_at	9.11689e-05	2.44394	-1.54415	-0.730847	-0.733026	-0.403735	0.782578	0.631263	0.439061	-1.14206	-0.633217	-0.741726	-0.168684	-0.323888	-0.748483	-0.327791	0.778354	-0.989692	-1.43351	0.956491	-0.345624	0.356808	-1.00547	-0.703712	-0.516205	-0.0480452	1.37846	1.41585	-1.54942	0.413942	-2.06711	-1.65349	-1.79505	-0.201556	0.868055	-0.909954	-0.263891	0.733331	2.58586	2.28806	1.13429	2.39743	4.87485	2.24474	1.69706	1.67712	-0.774554	0.176417	-0.405161
202668_at	0.00579701	2.40567	2.10178	-1.92069	-0.68274	2.20786	0.402708	-1.87625	-0.333616	0.656216	-1.17264	-2.20331	0.511157	-1.29291	-2.04389	-0.743062	1.51073	0.0788641	2.8342	-0.6678	-0.346251	0.487966	-1.9785	-1.25817	-0.346751	-1.20206	0.395039	-0.534017	-3.41366	-3.12739	-7.3095	1.66627	1.69078	-1.03557	1.35728	2.20131	0.919862	2.45315	-0.235204	-0.210874	-1.92951	-2.13392	-1.4419	-1.94539	-0.944297	-1.06662	2.70762	1.46007	3.09265
202870_s_at	0.00101494	2.32249	-1.8248	-1.96864	-3.45697	-5.09829	-1.24487	-1.60153	-0.677979	0.172796	-0.0754232	0.461483	-0.367148	0.603029	0.144343	-0.42057	-0.802418	-0.128658	0.373997	-0.160132	-0.131246	-2.45482	0.743141	0.318007	-0.358802	0.493979	-0.696616	-3.68356	-0.247218	-0.791636	-1.29572	-0.55511	-0.848535	0.550697	0.0423951	1.57885	1.48919	0.107702	-3.61002	-1.55198	0.449279	0.958408	0.233927	1.13398	1.25164	-1.66072	2.95814	2.31176	1.92649
202957_at	0.0112808	2.00266	0.657558	0	0.112575	1.17717	-0.0950599	-0.892005	-0.858049	-0.0466766	-0.0270844	0.388904	-0.181738	0.776394	-0.280705	0.0711622	-0.212839	-0.507632	-0.30483	-0.161576	-0.619019	-0.482165	-1.25581	-3.26437	-0.785983	0.189472	-1.52742	0.0705247	2.88595	-0.670917	3.14895	-1.48727	3.50165	-0.325943	0.813314	1.02328	0.0434289	1.41975	1.99531	1.46446	1.75523	-0.33891	5.6373	4.22145	4.69157	3.67062	-0.493654	0.122334	-1.18767
202986_at	4.34482e-06	2.38575	-0.0423374	-0.714136	-2.5671	-0.0184035	1.11182	0	0.852882	-0.806125	-2.1618	-2.48463	-0.83128	-1.10503	-1.26277	-0.0845771	0.501675	-0.6252	-1.1734	0.437293	-0.967485	-0.730255	-1.4752	-1.15459	-1.44555	-0.381046	-0.755029	-1.47646	-0.639889	-0.235203	-0.291366	-2.22735	1.13088	1.47381	1.45012	1.68844	1.4596	2.06221	0.598618	0.972589	0.0498033	0.35002	1.02282	0.96612	0.633647	-0.119161	1.54139	0.919622	1.48769
203000_at	6.60557e-05	7.80514	-0.707288	-0.394124	-1.94053	0.278584	-2.26803	-0.98147	3.69188	-1.65434	-0.465499	-1.39421	-0.328639	0.0668814	-0.323228	-1.36528	-1.762	-1.42395	-0.484666	1.89595	-0.662064	-1.23553	-0.399717	-0.19785	1.14177	-0.335142	4.30347	1.94035	0.138613	-0.0262172	-0.631076	-1.42066	-0.116304	-1.83519	6.47865	9.46006	8.83381	8.46045	0.186726	0.242692	-1.12087	0.206293	2.29497	2.08284	-1.3144	0.606455	4.8765	1.41009	2.79445
203001_s_at	0.00528538	2.9592	-1.44795	-0.178245	-2.7216	0.465724	-0.812976	-2.40805	1.95033	0.594516	0.219651	-0.602041	0.769853	-1.14461	-0.485001	0.121985	-1.14982	-0.109756	0.391015	-2.90064	-0.551517	-1.30631	0.041749	0.230239	0.892444	0.0313692	2.11601	-0.403486	-1.04755	-1.54831	-2.83612	-0.978497	-0.409176	-0.246269	4.04313	6.84066	6.24223	6.37435	-2.38288	0.349275	-0.407365	-1.15205	-0.607659	0.123343	0.559641	-0.404675	2.39276	0.86482	0.068418
203083_at	0.000360108	2.1957	-1.142	-0.582096	-1.76981	0.0182114	0.62678	0.914745	1.02423	1.11077	-1.43977	-0.581524	-0.439668	-1.73102	-0.913191	-0.381159	-0.697092	-0.722594	0.450671	0	-0.330686	0.757897	-1.3707	-1.81454	-3.02937	-0.12941	0.792318	0.554903	-2.97023	-4.85052	-4.77706	-0.155313	-1.1521	-0.984211	0.49175	0.723523	0.425549	-0.0589638	0.0193281	-0.365713	-1.27025	0.0343084	0.708855	1.1376	1.21922	1.34799	-0.343788	0.406904	-0.207205
203148_s_at	0.000992882	2.80622	-0.130963	0.747845	-0.431525	-1.2692	-4.64259	-0.404557	-3.43553	-6.11992	0.436889	0.0358248	0.430855	0.214258	0.443561	-0.023077	-0.317066	-0.372229	-0.876417	-1.32337	-0.753092	-5.21835	0.203397	1.3612	1.38604	-0.273469	-1.38419	-0.25764	-1.74214	0.138047	-0.223264	-3.44057	-3.53329	-1.59666	-1.37288	1.13048	-0.331892	0	-0.291575	-0.209311	0.419514	1.14316	2.24357	2.01542	1.98482	1.80442	1.54426	1.72104	1.71366
203423_at	0.00629211	2.2456	-1.96621	0.361139	-1.50687	-3.03499	1.41384	0.214266	1.53091	-2.79436	-0.470955	-0.681543	0	0.044323	0.118875	-0.210807	-0.594026	0.188706	0.183283	-0.119251	1.50629	-1.49277	-1.31957	-2.52933	-1.86125	-0.417751	2.29904	0.475739	-0.93144	-2.07462	-1.39712	-2.69283	-2.17016	0.856371	-2.90637	-1.48847	-1.59164	-1.78725	2.63533	3.29584	0.64459	0.401722	-2.44946	0.40933	2.2057	2.43148	0.727301	1.34092	-0.210095
203434_s_at	0.000161901	2.25903	1.30807	-0.0564175	1.65246	1.29586	0.578939	-0.853653	-0.124385	-0.751657	-1.34145	-1.61881	-1.54774	-0.549048	-1.40123	-1.51028	1.0839	-0.559949	-1.75187	0.159775	-0.733383	-2.53817	-3.7094	-0.718045	-1.11525	-1.87202	-0.335145	-2.19277	0.261864	-0.189573	-0.712545	-0.462304	0.0260515	0.565887	1.94669	2.02789	1.44108	2.23216	1.06643	1.26554	1.49439	-0.586884	0.182593	0.562024	-0.644294	-1.30265	-0.235849	-0.430306	0
203435_s_at	0.000123676	2.37029	1.15349	0.252926	1.76228	1.18071	0.325752	-0.776378	-0.464484	-0.89086	-1.045	-1.47162	-1.14965	-0.625185	-1.68802	-0.888012	1.15437	-0.501211	-1.66159	0.171627	-0.886931	-2.50503	-2.74972	-0.608073	-1.20583	-2.14464	-0.625958	-2.57418	0.259015	0.106309	-0.788795	-0.605121	0.0664606	0.501588	2.32631	2.5456	1.86527	2.55035	1.15479	0.945783	1.52597	-0.718352	-0.0272064	0.547816	-0.525742	-1.53537	0	-0.271492	-0.094162
203764_at	0.000899085	2.48798	-0.617352	0	-1.06561	-5.42193	-2.72003	-1.76823	-2.4669	0.00786924	-0.919638	1.36817	0.619843	0.0205464	0.205498	0.00237179	-0.59992	-0.942569	-1.34682	-2.58975	-0.192966	-4.4785	0.75688	0.137624	-0.412007	0.548073	-3.86786	-1.39813	1.01427	-0.94845	0.621471	-2.2292	-0.77494	0.368137	-1.02474	1.29264	0.454956	0.334946	-1.12896	-0.389557	0.645145	0.393413	0.25888	1.60872	1.55382	0.28385	3.86137	2.80428	2.62294
203823_at	8.14789e-07	2.02297	-0.470604	0.421665	-1.17101	-0.23357	-0.357356	0.495976	-1.71732	-2.14068	0	-0.166599	-0.507317	-0.406432	-0.268283	-0.516267	0.0926466	-0.842826	-1.44424	-0.451459	-0.822756	-0.922985	0.381007	-0.0104094	-0.0978241	-0.103717	-0.313423	0.238194	-1.41842	0.0529537	-1.3001	-1.32435	-1.10789	-1.06229	0.478637	1.49078	1.63201	1.16688	0.453005	0.87353	-0.307957	0.153848	0.588138	0.184201	0.154449	0.0325146	0.706826	0.0782394	0.607172
203828_s_at	8.84394e-05	6.48142	-1.50766	-1.52388	-1.23831	-1.53383	-1.30309	-0.509336	-0.85432	-0.180045	-1.04568	-1.28361	-1.08474	-0.357467	-0.377251	-0.990683	1.48503	0.12747	-0.217295	2.17781	1.66612	1.75794	-0.866893	-0.0770669	-0.547985	2.78589	4.74067	4.98451	-0.268948	3.41312	-0.855185	-1.75358	-1.25144	-1.26883	0.979199	-0.779671	-0.769201	0	6.76976	6.44235	5.29556	6.50988	6.82242	5.48531	5.48983	5.35842	0.190489	-1.00276	-1.22373
203903_s_at	0.000420469	3.13784	-4.98958	-0.459473	-2.85155	-3.76864	-1.92689	-0.997007	0.233874	-1.47403	-0.492768	0.323148	1.61528	0.448275	-1.67177	0.668099	0.100154	0.603517	-1.18898	-1.12364	0.652858	0.570441	-0.457448	-1.73221	-2.73483	0.348601	0	-0.270942	-0.690066	-1.22852	-1.58923	-3.52699	-2.11109	-0.456834	1.41981	1.75722	2.29554	0.75602	-1.57378	0.814078	0.467104	1.07126	1.43589	-0.457699	-0.610127	-0.205038	2.14042	2.33748	2.10199
203951_at	0.000161901	4.32103	-0.00692749	0.598013	-3.59061	-0.147611	0	-0.233452	1.92894	-0.18436	-3.41632	-1.51188	-0.115998	-4.73069	-0.310992	-1.27043	0.4066	-1.28168	-6.1406	-0.727244	-0.691462	-0.764872	-4.49543	-4.02631	-4.75909	-1.10377	-0.00707388	0.911645	0.645981	2.55905	1.81078	-2.93156	0.182642	0.74413	2.33875	-1.62737	-1.71202	2.95237	-0.395637	-0.365598	-0.562316	0.340433	4.14533	3.11437	3.0225	2.34497	2.15798	2.63458	2.14071
204035_at	0.00361799	2.11025	-2.05941	-3.77125	-1.09046	-1.69968	1.16177	1.36073	1.1443	0.982873	-1.24332	-0.8438	-1.66433	-2.06585	-2.40416	-1.36612	1.01649	-1.12298	-0.299418	1.43034	-0.392455	0.471485	-2.39976	-1.8837	-2.05533	0.369553	2.77242	1.76021	-1.51296	-1.52426	-0.503959	1.85698	0.838754	-1.52675	0.653681	-0.407584	1.17158	0.574674	1.47738	1.50004	0.353202	0	2.30244	0.0330701	0.128902	-0.465731	-1.10249	0.695806	-0.81426
204073_s_at	0.000242606	3.78854	1.16715	-1.10134	0.389735	-1.88646	0.134152	-2.05424	-4.27849	-2.80178	-2.0795	-1.40436	-1.23266	-0.0757203	0.827844	-0.296176	-2.1453	0.921959	0.360813	-3.02078	0.0836754	-2.65034	-0.510884	-1.61619	-0.333411	-0.527258	-1.49124	-0.915198	-0.256176	-3.17162	0.500514	0.562413	-3.67559	-1.83956	-2.89313	-1.9408	-2.77601	-1.05695	0.534049	1.91861	-0.410381	2.6773	4.76856	3.76371	3.74165	4.43623	0.558667	0.625003	0.765698
204220_at	0.00572027	2.19561	-0.871332	0.318242	-1.09798	-2.21415	-2.43238	0.613487	0	-2.16249	-2.56881	-0.0276322	-0.0623813	-2.18951	-1.60315	-1.8986	-0.464441	-0.099082	-1.31317	2.2563	-0.922746	0.163937	1.29522	-1.38824	0.896122	1.00598	-1.54593	-0.439933	0.78708	1.61747	1.89083	0.349015	-0.00309038	-0.660837	0.692658	1.39746	0.442301	2.37943	3.21176	3.42077	0.948989	1.48057	3.96813	3.19467	3.61709	2.86585	0.87994	1.04841	1.06306
204236_at	0.0011491	4.21242	-6.49259	-1.56222	-5.54909	-1.13316	2.73922	2.86711	3.55616	2.21842	-2.37112	-4.3235	-0.988973	-1.26746	-2.71112	-1.97023	-0.531263	-6.49259	-1.25646	1.09389	-4.10159	0.842175	-4.47821	-1.50758	-1.88852	-0.875069	1.49596	0.994178	0.166767	-0.308885	-0.990037	-4.65254	-1.03552	-0.762243	1.34388	0.866694	0.0968714	1.30536	2.61847	2.21931	0.426227	2.44463	3.68466	3.13332	3.07111	3.82362	-1.83582	-1.46165	0.167136
204337_at	4.17657e-06	6.12395	-4.07757	-4.21971	-2.95613	-2.16989	2.81151	2.08056	2.95767	1.9621	-2.85464	-2.9503	-4.11464	-3.00518	-2.84896	-3.54453	-1.4749	-1.3362	-1.13923	1.68907	0.15799	0.443344	-1.96322	-3.88009	-5.52343	-2.37521	-0.360836	1.61681	-1.58739	-1.27473	-1.05346	-1.3274	-0.323005	-2.46717	-0.153425	1.13768	0.140116	-0.490468	1.99025	3.16388	-0.549625	1.39297	3.66199	0.475404	0	0.24866	-0.674631	-1.36649	-1.23422
204338_s_at	1.91536e-05	5.87736	-4.76785	-4.65224	-4.43837	-4.63598	2.1189	2.27772	2.54634	2.63631	-4.06666	-4.72945	-3.26974	-2.08588	-3.05452	-4.61415	-0.337113	-1.47836	-1.03954	2.42899	-0.386557	-0.124989	-4.79053	-5.81597	-4.46082	-1.7252	-0.140373	0.0452399	-1.07305	-1.91015	-0.0431705	-0.600678	0.117383	-0.710668	-0.324519	0.516288	0.0967965	-0.448142	1.81837	3.20586	-0.70801	-0.196182	2.95834	0	0.545923	0.0318174	0.651252	-1.23289	0.0072751
204339_s_at	4.22908e-06	5.08232	-2.70885	-2.45236	-1.71976	-1.26095	2.4081	1.744	2.11834	2.04546	-2.51714	-1.65343	-5.04342	-4.14707	-1.89097	-1.11005	-1.51703	-1.85892	-0.748073	1.66472	0.0438643	0.150204	-2.02827	-3.52881	-4.24133	-3.55092	-0.089859	1.52242	-0.727732	-1.33427	-0.299935	-2.43905	0.175451	-1.43616	0.37149	1.40929	-0.362668	-0.392718	1.88532	2.97946	-0.165658	1.14732	3.44008	0	-0.601893	0.468208	-0.47094	-0.400599	-0.514821
204412_s_at	0.000453449	2.14513	-2.45722	-0.0156689	-0.963151	0.00148726	0.713434	1.47268	-1.96393	-1.8238	0.62664	0.881851	-1.45489	-0.262934	-1.23048	-0.219305	0.794963	0.121585	-2.5282	-0.502599	-0.602527	1.56183	-0.0349545	-0.344143	-0.234619	-0.206035	-2.5156	-1.49215	-0.861838	-1.3769	-3.02074	-0.0652776	-2.34294	1.1284	-0.0411086	0.0875282	0.486584	0.0449147	-2.01603	-0.194154	-0.120541	0.899505	2.32416	1.71862	1.1693	0.309876	-2.04384	1.20182	0.227336
204416_x_at	3.12231e-05	3.12486	-2.67342	-2.08874	-1.60577	-2.14188	-2.54538	-1.02695	-3.89143	-2.48581	0.481702	-1.20186	0.264704	0.497104	-1.21342	0.353261	0.244105	0.2274	-0.523217	-2.06929	0	-3.65236	1.3494	-0.0605555	0.396421	0.921068	-0.495171	0.419852	-2.83063	-0.794938	-1.18137	-1.83143	-5.2607	-2.68488	0.116949	0.510478	2.62258	1.82937	-1.27293	-0.200746	0.0277014	-1.21708	-1.20295	0.390446	0.249862	-0.499163	0.605545	1.93102	0.825948
204584_at	0.0052558	2.72346	0.324012	0.998734	0.409924	-0.100209	-0.397823	1.25643	-2.96398	0.865264	-0.439831	-3.10591	-2.32163	0.957959	-1.25138	0	-0.111869	-2.31002	0.330932	1.1916	1.05686	1.29707	-0.150617	-0.888095	-0.374541	0.273642	-0.206677	-2.94666	-3.08717	-0.0686021	0.0266242	-0.594615	1.05826	0.0777755	-1.03291	-2.35262	-0.366312	4.86648	3.51621	2.86813	-1.6652	-0.287737	1.77093	2.99684	4.36239	-0.740977	3.00523	-0.16392	3.60137
204589_at	0.000141212	2.65491	-0.434363	-0.483817	-0.982502	-0.225846	2.6106	2.09628	2.48371	1.35366	-1.24017	-0.961053	-0.81448	-1.21473	-1.36039	-0.946504	-0.772774	-1.52311	-2.0353	-0.319872	-1.78939	0.14011	-1.15623	-1.40754	-0.407119	-0.538705	1.00754	-0.456069	-0.138205	0.97272	-0.152679	-1.10701	-0.181069	0.977187	1.44921	-0.138622	0	2.03157	1.66081	1.26369	0.925867	1.20409	2.17888	3.0637	2.27371	2.99757	0.796782	1.00477	0.495049
204602_at	0.00143247	2.17015	-0.856542	-3.61379	-0.622104	0.252007	1.12426	0.678723	1.88179	1.88152	-2.47628	-2.5142	-2.8957	-3.00156	-2.73044	-2.58907	-1.29147	-1.87694	-1.46845	0.406758	-1.92821	-0.499286	-3.55772	-1.31937	-2.82686	-0.405085	0.253453	0.245565	-2.46372	-0.922009	-1.08489	0.847704	1.26128	-0.64494	0.947595	0.83576	0.75306	0.21769	-0.895791	-0.350743	0	-1.46388	0.298606	-1.11193	-1.56622	-1.89292	-0.975485	-0.64743	-1.13608
204614_at	0.000448538	4.57961	-3.58514	-4.85981	-1.22126	-1.62114	1.68471	1.07171	-0.980021	2.79197	-3.70285	-0.778314	-1.6323	-1.8127	-1.4043	-0.513042	-2.6278	-0.67046	-1.00813	1.4782	-0.975204	1.06085	-1.73694	-0.365816	-2.19982	-1.0396	2.75705	2.95861	-5.38963	-3.54151	-2.52541	-1.19945	0.872419	0.550711	3.2034	-0.405557	1.1609	2.55595	2.14591	3.98884	2.35894	3.28008	2.9772	0.929593	-0.261833	-0.543748	3.90404	2.54623	2.1261
204641_at	0.00222611	2.27594	-0.926275	0.0394073	-2.71483	-0.961612	-2.63642	-2.33595	-2.02282	-0.741739	0	1.55669	0.554457	0.920407	0.650408	0.324092	-0.251449	-0.404933	-0.742601	-1.4769	0.196342	-0.381171	0.361064	0.11827	-0.714792	0.493391	-5.87294	-1.79608	0.345044	-0.452063	-0.393387	-4.13622	-1.48626	0.724683	0.0085392	1.45032	1.57398	-0.0210257	-2.82525	-0.344627	0.790074	0.78242	0.831204	1.82832	1.29184	0.25189	3.40793	2.62397	2.47009
204653_at	0.00316496	2.00263	-2.25384	-3.32335	-0.574276	0.182827	-0.510844	-0.557482	-0.699847	0.752206	0.174697	0.165337	-0.221941	-0.461058	-2.89175	-0.176399	0.883333	1.19895	2.91989	0.314916	2.43556	-0.0926766	0	-0.0469341	-0.293991	-0.04952	0.119165	0.0143547	-1.00289	-0.997468	-0.443793	-0.053472	-0.408181	-2.67556	1.59254	0.353651	0.365483	-0.00180101	0.105394	0.269488	-0.158128	2.23677	3.67963	-0.443999	-0.0717649	0.678047	-0.187964	-0.706775	-0.368672
204702_s_at	2.79821e-07	3.35614	-0.394874	-0.508879	-1.2876	-1.06796	0.373504	-0.549379	-1.12786	-1.48464	-2.32054	-1.587	-1.1746	-0.946881	-0.595443	-1.59323	0.129788	-0.538523	-1.03864	0.106317	-1.32982	-0.739371	-1.24269	-1.36362	-1.20036	-1.99045	-0.164647	-0.417503	1.3576	0.626107	1.80917	-1.26626	-1.36985	0.905092	-0.231528	-0.89688	-1.60298	0.0262847	1.31611	0.852476	-0.807673	0	2.94514	2.31321	1.75187	1.90264	1.35113	1.39225	1.61563
204726_at	0.0109125	2.63907	0.485797	-0.462649	0.0712318	0.152271	1.92007	1.23919	2.17939	0.208764	-3.35303	-3.44529	-2.17038	-4.27169	-5.38775	-2.45644	-1.51851	-1.72148	-0.332849	0.276593	-3.39462	-0.786392	-3.19282	-2.47746	-0.779222	-3.08078	0.589267	-4.32667	-0.439424	-0.305724	-0.43985	-1.41663	-4.14159	-0.252377	-1.42001	0	-1.08413	1.04004	1.3156	1.44812	1.25853	1.00452	1.594	1.5935	1.08051	2.54406	1.28635	0.266828	1.74931
204736_s_at	0.000290303	2.70678	-2.27325	1.1902	-4.54169	-0.293163	-2.36143	-0.0720511	-2.84768	-3.68546	1.18299	-0.0137734	0.165319	0.335512	-1.09844	-0.559178	-0.354303	-0.601571	-0.724451	-0.791537	-0.0850501	-1.78272	1.54141	1.24009	1.42197	0.764846	-2.70831	-0.573124	-0.533723	-0.486638	-0.0326023	-2.16057	-3.37927	-3.47249	0.130702	1.8161	1.39075	2.36925	0	-0.79157	-1.90541	-1.97416	-1.13171	0.426788	-0.512688	-0.50401	2.2249	2.16283	2.42635
204774_at	5.49879e-09	9.69173	-2.57463	-4.80976	-4.41212	-0.783798	1.43233	2.08824	0.776496	1.04807	-4.18471	-5.42727	-3.94917	-4.70034	-4.6983	-4.46518	-0.644546	-2.68011	-3.43718	0.156151	-2.13204	-1.99973	-2.77986	-2.99007	-3.57959	-0.338269	0.23717	-1.23695	-4.26875	-4.33365	-3.28844	-1.78085	-3.04563	-2.05841	3.52888	1.39242	0.840299	1.64361	0.792295	1.59614	0	-0.554035	0.348495	0.526566	0.178728	-0.969063	1.53471	0.205252	0.588511
204830_x_at	2.48919e-05	5.74135	-0.383152	-1.07697	-2.85374	-4.6944	0.71874	2.55026	0.684439	-2.58745	-4.69211	-3.97221	-1.28008	-0.916421	-3.0275	-1.60284	0.212162	-4.35638	-2.71057	1.49299	-0.514655	1.3354	-2.64791	-0.519754	-2.60141	1.07985	-1.49418	-3.09238	0.370854	-0.401712	1.59392	-0.179084	-0.204569	-1.25411	2.19162	4.76395	4.74662	2.21069	1.03352	3.25539	1.81981	3.28466	2.77577	0.55598	0.256447	-0.405567	-0.858567	-0.910022	1.17882
204844_at	0.000929341	3.53589	-3.1041	-1.79825	-4.93314	-3.92367	1.45233	-0.964633	0.284735	1.21635	-2.06389	-1.08095	-0.84624	-0.607108	-1.62254	-1.19692	-0.332503	-0.572805	-2.92667	1.30571	0.577272	-2.21537	-4.22595	-4.93314	0.165459	1.01801	2.87069	1.00939	-1.56449	-0.291434	-1.17061	-0.304564	0.397324	0.861976	3.99856	4.41262	3.76977	3.27311	-0.3177	-0.851649	-1.05798	0.381392	0	1.06587	1.50951	2.40131	1.70299	1.18414	-0.238346
204882_at	0.000219941	3.61207	-0.843277	-2.25005	-2.09802	-1.93725	1.19329	3.33013	-1.47647	0.253774	-0.616428	1.14102	-0.589452	-1.2006	0.364679	-0.139299	1.32541	-2.38452	0	-1.03269	-0.62643	-1.20496	0.102251	-2.21221	-0.571161	-0.35746	-1.00994	0.751386	2.40665	2.37755	-1.09855	-1.89806	-0.03983	-0.0107434	0.687629	1.50686	1.33302	1.41183	0.26353	3.56587	0.907382	3.21275	5.55934	3.84497	3.77215	4.50737	1.97614	2.27578	3.10332
204926_at	3.44984e-05	2.38026	-1.22891	-1.33842	-0.358633	-1.75318	1.18942	-0.425992	0.0212607	-0.0839658	-0.831159	-1.79698	-1.4506	-1.04572	-1.67065	-2.11387	-1.11261	0.214907	-0.809702	1.45921	0.541954	0.0718656	-1.09012	-0.236548	-0.834424	-0.518629	2.00457	0.583558	-1.90176	-0.00767851	-1.37283	-1.55628	1.96874	-0.654593	2.53899	0.0531144	0	2.12613	1.15783	2.11574	1.25244	1.55742	1.72972	0.744558	0.811104	-0.05405	-0.222268	0.39156	0.0382881
204948_s_at	1.35625e-06	3.61674	-2.90706	-3.07833	-1.60506	-1.46544	0.199329	-0.288506	1.06185	0.647094	-2.99338	-3.91263	-4.02457	-2.37769	-3.55243	-3.20449	-0.500685	-0.442334	-1.35771	0.152682	-0.49897	-1.31821	-2.21573	-1.66477	-3.21387	-1.52561	-1.33541	-1.32942	-1.19265	0.679694	0.107528	0.397975	1.43522	-1.0419	0.434772	0.743416	0.74785	1.17866	1.00548	0.999057	1.05131	0.951283	1.80255	1.72559	2.03838	1.62867	1.62309	1.62243	1.33815
205067_at	0.00116283	2.85797	-2.42626	-1.28703	-0.217381	-0.298011	0.67261	0.51232	0.156864	0.184973	-1.52375	-0.0166311	-0.848181	-0.767116	-0.278413	-0.104064	-0.781951	-0.884877	-0.43203	0.856639	0.0300331	0.411393	-1.6984	-0.921358	-2.32813	0.0827241	0.246647	0	0.0633326	2.28164	-0.862247	-0.344524	-0.847759	0.276294	-1.33755	0.0141282	-0.0481672	-0.438385	5.6457	6.79677	4.79694	5.15348	5.57646	3.22237	2.15684	1.9592	-0.0329862	-0.233438	-0.873779
205081_at	0.000111355	3.58047	-0.90508	-1.93336	-2.41522	-2.70159	0.00955534	0.614279	-0.266564	3.40878	-0.559836	-2.46984	-1.15529	-2.29182	-1.60862	-2.07994	-1.68416	-2.30588	1.51249	-2.48954	-1.17125	0.37363	-0.0491471	0.273115	-1.9577	1.26582	1.82204	1.10247	-2.73999	-3.32349	-3.03512	-2.91945	-3.65995	-3.15104	1.31246	3.08216	2.99527	0.0383325	2.72712	-0.907571	-3.08627	-2.15279	0.980861	-1.31769	0.75625	-0.0654054	-0.117889	0.904781	0.478321
205117_at	0.000618524	2.08641	0.804955	-0.397347	-0.339058	-0.857899	0.417354	-0.411648	0.113652	0.118316	-0.0199976	-1.11466	-0.468211	-1.08678	-0.69653	-0.569492	-1.34933	-1.45589	-1.68685	2.32475	-0.748954	1.24356	-0.964181	-0.791598	-1.01908	-1.04738	-1.19862	-0.0375338	-1.27232	1.0754	0	-0.0679803	0.842751	1.08734	2.4711	1.70637	1.29965	2.54946	-0.126927	-0.144195	-0.795034	-0.989844	3.21195	0.822731	0.266486	0.40939	0.820203	0.396057	1.29811
205207_at	0.00119287	2.39603	-1.16511	-1.70576	1.10055	0.603175	-0.427464	1.16033	-0.976125	-1.26642	-1.16833	0	-0.389096	-1.302	-1.38348	0.11702	-1.01357	-1.17961	-0.216671	0.515681	-0.903462	-0.842089	-1.5269	-1.05693	-1.95764	0.15414	1.43238	1.00406	-0.564784	2.04945	-1.61808	0.0513697	-0.456284	0.0794392	0.188195	-1.00219	-0.626255	0.771643	4.57327	5.04598	3.40563	3.08091	4.64656	1.89918	1.93962	1.82742	0.154868	1.25802	0.769396
205225_at	1.22578e-06	2.33899	-0.514322	-1.96409	-0.287187	-0.699916	-0.466122	-0.156491	0.297867	-1.08008	-0.498982	-0.568176	-0.490792	-0.22754	0.0424123	-0.861903	-0.444123	-0.393305	0.273824	-0.765769	-0.18659	0.635422	-0.992148	-0.437676	-0.589839	-0.583609	0.459707	0.662665	-1.5921	-1.60396	-1.92837	-0.664254	-1.18327	0.0155897	0.0535202	1.49642	0.286749	-1.30738	0.136059	0.135064	0.779024	-0.532403	-0.0512834	0	0.44781	0.458699	-0.235536	0.508282	-0.437537
205265_s_at	9.79158e-07	3.47794	-2.28094	-3.89864	-4.82716	-1.8456	0.346849	0.466192	-1.91404	0.859619	-0.977726	-1.3484	-0.500883	-2.7933	-1.33775	-2.22888	-0.537854	-0.789062	0.146355	0.892276	-2.94932	0.61649	-2.15846	-3.07728	-1.2255	-0.9278	-0.673068	0	-2.37901	-0.622494	-0.524156	-2.89975	-4.17801	-0.571279	1.13599	0.837677	0.529455	1.54426	-0.668093	0.431891	-0.370873	0.59291	0.759712	-0.848959	-0.861397	-0.572831	0.73831	0.453268	0.806102
205286_at	0.00173185	3.56012	-3.88411	-1.02872	-3.33651	-0.764818	-5.37856	-0.0373144	-1.01864	-0.616417	0.529618	0.426026	1.10673	-1.49664	-0.672236	1.43217	0.894693	1.13149	0.271059	-1.36334	0.068789	-0.0707464	-0.0389175	0.375814	-0.28929	-2.6672	-0.885795	0.667773	1.16547	-2.5221	1.25537	-4.31589	-3.0906	-0.717326	4.08613	4.6962	4.90601	3.92027	4.33857	4.79382	1.22817	3.91014	-1.00926	1.06536	-2.07004	0.860546	-4.51304	-3.6857	-0.98683
205376_at	1.09021e-07	2.67464	-0.612594	-0.944978	-0.694612	-0.804141	0.769257	-0.065928	1.51145	0.736064	-0.393411	-1.45343	-1.60264	-1.51065	-1.48833	-1.86556	-0.867649	-0.494557	-0.803504	-2.1382	-0.553234	-0.529818	-0.179483	-0.623922	-1.26386	-0.625685	0.234079	-0.073617	0.317714	-1.0468	0	0.396776	0.383177	-0.507689	1.57566	1.79397	1.3684	2.24404	0.295924	0.370469	-0.0100584	-0.462296	-0.662697	0.756337	-0.417474	0.106045	2.21797	1.44808	1.02405
205428_s_at	3.63509e-05	2.09586	-0.887466	-0.349593	-0.220517	0.734338	-0.737733	-1.07595	-0.993236	-0.924969	-0.471814	-0.929252	-0.0480223	-0.12935	-0.954982	-0.890241	0.520168	-2.1709	-0.423751	-1.57407	0.0284486	-0.445742	0.691833	0.801885	0.957182	-1.19586	-0.313272	0.49426	-0.0368619	0.473558	-1.18667	-0.493342	-0.598766	0.325206	1.01138	-0.666773	0.263757	1.35176	1.89467	2.07304	1.6367	1.4276	1.87821	0.718752	1.45244	0.987177	-0.00342464	0.672206	-0.178598
205501_at	0.00849888	2.60316	0	-1.4801	-0.999882	-2.93511	4.15168	2.9386	3.81038	0.611641	-0.686158	-1.5688	-1.29256	-0.898965	-4.73554	-0.395324	-0.570634	-3.1708	-1.02734	0.802227	-0.166007	3.00281	-0.364804	0.192627	-3.3324	-0.578465	0.422164	0.15159	-1.36525	0.900427	-1.07059	0.27334	0.757882	0.00266457	-0.485908	-0.452518	-0.816224	-0.278396	1.49388	2.32553	3.22194	2.92768	4.74249	4.75319	3.54774	5.29107	-1.35496	-0.281002	-1.69713
205517_at	7.93556e-05	6.81759	0.00780487	-2.74376	-0.664794	-1.9969	-1.24834	-1.52897	-1.83403	-1.74969	0.466414	-0.771798	-0.933451	-2.27845	-0.757615	-1.72302	1.05347	0.294893	-1.08566	-1.20938	0.49446	1.08761	-3.6425	-1.7209	0	0.607732	-0.498143	-2.44491	-0.988995	0.563065	0.769467	-1.05735	-1.87424	0.695696	-4.0208	-1.3807	0.661516	-1.11175	6.76907	5.7658	7.09176	6.13256	6.87962	6.58729	6.5899	6.47273	0.718012	-1.20047	0.958027
205523_at	0.00826798	2.31654	-3.16238	0.948066	-3.16699	-2.35616	-0.514024	-0.355465	1.89411	-1.62306	0.824788	-1.36682	0.297403	0.83997	-3.38616	-0.702722	0.259794	0.249612	-3.05693	0.743344	-1.35276	-2.69697	-2.14442	-0.193159	1.92813	-1.56596	1.15277	0.100812	-1.67785	-1.84346	-2.08941	-1.43899	-2.37486	0	2.44168	-0.0318601	-2.61243	4.85795	1.30121	1.01924	-1.50418	0.38954	-2.69638	-2.48879	0.35547	0.483547	1.11812	-1.83552	0.90128
205547_s_at	0.000189967	2.51089	-0.955101	-1.00966	-3.05617	-1.05278	0.037693	0.283004	1.33005	0.916917	-2.20217	-2.58968	-1.08655	-2.08985	-1.67211	-1.32126	-0.372009	-1.44891	-2.86295	0.30817	-1.85699	0.751787	-3.29982	-2.78144	-1.24879	-0.990601	-0.154943	0.42403	0.611884	1.65304	1.5912	-1.87084	0.711939	0	1.76554	-1.11075	-1.28816	2.06474	0.383458	-0.23338	-1.80588	0.676384	2.18042	1.92183	1.6507	1.63492	1.0578	0.923765	0.906032
205578_at	0.00390547	2.25464	-1.48612	-0.70969	-0.900989	0.293279	0.576848	0.118234	0.938751	0.0862207	-0.0445185	1.27683	0.493142	0.65772	0.461315	0.812893	0.183125	-1.77098	-2.76425	-0.20883	-1.5669	-2.74104	-0.848328	-0.608317	-2.058	-0.362314	0.722952	-0.997126	-5.9858	-6.40439	-4.16897	-1.25475	-4.33484	-0.501065	-1.21667	-1.2283	0.863641	-1.59678	0.741418	0.822918	0.499506	1.03644	1.11721	1.08947	0.861004	1.37293	0.427141	0.593205	0.664339
205602_x_at	4.96926e-05	4.26406	0.139319	-2.19454	-1.31351	-0.507639	-0.00191689	-1.05046	-1.3207	-1.81162	-1.92911	-0.981314	0.118483	0.444649	-0.405849	-0.284849	-0.228977	-1.26539	-1.29313	0.640709	-0.695131	0.698206	-1.52514	0.657251	0.383121	-0.254906	-0.770691	-2.56264	-3.89078	-0.763987	-0.46459	0.257723	1.13987	-0.221633	1.20926	0.775749	0.408512	0.978796	1.34894	3.08028	2.51832	4.47578	5.21704	0.624046	0.707885	-0.837467	0.563087	0.307064	-0.83439
205659_at	0.000101232	2.21398	-1.43872	-1.14492	-1.51004	-0.603158	-0.162099	0.700361	-1.56537	0.562836	-0.53222	-2.28468	-1.67468	-1.71287	-1.78996	-1.9389	0.0970855	-1.13711	-1.66184	0.532883	-1.79481	0.51838	-0.130476	-0.221018	-1.33216	-0.411285	0.0669875	0.1034	-0.727732	0.0232134	-2.00327	0.111577	0.0410013	-0.996768	1.61635	1.63018	1.40347	2.37351	0.678778	0.664797	-1.15836	0.13613	1.08316	-1.43336	-1.27953	-2.18577	0.019341	-1.09679	0
205668_at	0.000452354	2.49443	-1.3755	-0.458867	-1.41414	0.953718	-0.996519	-1.68075	-0.942767	-0.102114	0	-0.620576	1.18304	-0.332551	-0.671446	-0.0796943	-0.669902	0.992845	0.556755	-0.726519	-2.86674	-0.440691	0.366516	0.142583	0.159074	0.142138	0.612887	0.0645866	-0.47248	-2.2843	-0.615924	2.57881	-2.19099	-3.2529	0.754738	4.01458	1.34624	0.521316	-0.462296	1.82177	-1.09194	-0.773062	0.990614	3.14508	2.73261	1.64012	3.11115	3.11051	2.8076
205795_at	0.00260734	4.91597	-4.9776	-5.34792	-3.16106	-3.92598	3.81088	3.55894	3.13504	1.98413	-4.59763	-5.00532	-2.96892	-3.58422	-4.05227	-1.0569	-2.95384	-1.12724	-2.27304	1.52796	-1.44503	3.68261	-4.53387	-2.80498	-1.7135	-3.2178	2.74546	3.04027	-0.595579	-2.04728	0	0.303271	-3.42807	-3.05781	1.39751	-2.95988	-5.2513	-2.74239	-1.15068	0.889616	-4.44638	1.70235	5.51433	2.33919	2.64838	3.21714	1.13915	0.193923	2.08185
205798_at	3.46554e-05	2.69643	0.550445	-2.22086	0.455365	1.13422	-0.633112	-2.7704	-0.349839	-0.456659	-0.0107546	-1.03183	-1.57134	-0.883021	-0.393157	-0.819762	-0.34538	-1.36066	-1.49082	0	-0.344316	-1.07535	-0.968958	0.864688	-0.660308	-0.589172	-1.63277	-1.3043	-1.1109	1.38493	-1.14403	-0.88233	2.06088	1.52558	1.23324	0.143788	0.136883	2.75677	1.59267	1.78146	1.93848	1.38977	1.79826	-0.149707	2.22182	0.0350037	2.32971	2.56805	1.87524
205818_at	0.00126969	2.51761	-0.158718	0.186029	-0.319625	-2.42301	-0.707927	0.335387	2.42963	-1.22434	-3.09379	-1.54648	-0.959658	0.18053	-2.42571	-3.04808	0.0694628	-3.61076	0.804728	-0.785732	-3.72545	-1.98807	0.217624	0.642438	-2.94411	-1.53066	0.167939	1.20025	-0.65199	-0.576287	-1.37735	-0.175351	0.62489	-0.908012	1.09345	2.3582	3.94228	2.02769	-0.856541	-0.433397	-1.16256	-2.4877	0.382078	0.0558553	1.45764	1.43338	0.107213	1.01501	-1.61978
205856_at	0.00864367	2.82908	-2.48535	-4.47386	-0.329744	-4.47386	-4.47386	-2.56921	-1.22656	-3.36669	-0.971697	-0.45313	-1.45995	-0.83933	-0.138587	-2.01326	-0.454845	1.6886	0.900635	0.124739	1.38969	0.804283	-0.531876	-0.524263	-2.77538	0.720977	-1.42752	0.86985	2.40877	0.0990806	3.57333	-3.46202	0.438735	0.491174	-0.582309	1.60526	-0.477971	0	2.47578	1.96233	-0.371698	-0.0344038	-1.19087	0.941536	-2.2167	-2.91488	-2.28377	-4.47386	0.493577
205896_at	4.04116e-06	2.15325	-0.57124	-1.44326	-0.620363	-1.06434	-0.0153484	0.470386	0.0239573	0.370158	-1.47639	-1.80434	-1.72131	-1.66199	-1.26076	-1.60142	-0.217351	-0.874476	-0.85152	0.662016	-0.86214	0.161917	-1.58999	-0.431599	-0.985311	-0.368164	0.369733	0.301916	-0.551841	-0.057992	-0.00608254	-1.58071	0.0858412	-1.27915	0.104488	0.0654564	0.839193	0.352455	1.97312	2.7797	1.74701	2.07144	1.62585	0.990097	0.51232	0.433498	-0.176774	0.362884	-0.0215034
205941_s_at	7.24658e-05	3.00798	-0.527465	-1.4782	-0.270221	1.06584	1.37555	0.989381	1.03532	-0.821777	-2.6329	-1.08184	-0.710427	0.545206	-3.70566	-0.105523	0.392259	-1.60818	0.64538	0.379083	-0.00109196	-0.150387	-1.63554	-0.420292	-2.7549	-0.642534	-0.0084486	-0.380004	-0.358627	-0.903038	-1.07959	-2.03088	-0.382835	0.388891	4.5029	2.8831	2.24303	6.55875	0.445193	2.23993	0.448779	0	-0.109933	0.090198	0.215592	-0.171127	0.258061	-0.0454922	1.15102
205943_at	0.00365279	2.12946	-0.278945	-0.944001	-0.0228672	-0.831916	-1.63491	-5.32439	-1.30136	-0.425699	0.56792	0.523607	-0.494442	0.199421	-0.267613	0.0415163	0.904167	1.04445	0.128098	1.16347	0.0765467	-1.26629	-0.598338	0.514812	-0.398638	-2.04852	0.0766993	-0.91012	-0.788501	-0.700929	-2.92733	0.0233726	-2.39671	-0.257947	-0.0396228	-0.84399	-0.213016	1.05754	2.87892	2.20109	0.216265	0.87098	5.63135	1.70289	1.40645	2.33877	-0.115568	0.924873	0.941868
206070_s_at	0.00759929	3.13583	-3.74497	0.599988	0.354318	-3.6307	-1.465	-4.45422	-4.21961	-3.69725	-0.317848	-0.669443	0	1.47182	1.78659	-0.909728	-0.00167322	0.793109	-0.305953	1.00155	1.03984	0.0202312	0.238745	-0.710365	0.0474648	-3.04472	-4.62266	-0.645535	-0.0952945	-0.818485	-3.84462	-0.825814	0.0401211	-0.75545	-2.19571	-1.80044	-1.15634	1.00038	-1.46759	2.15925	2.92287	2.05337	0.445096	3.3876	3.45323	3.71089	0.610632	0.397972	0.697099
206084_at	0.00281455	2.46175	-1.65209	-0.929748	-1.25963	-0.509599	1.38543	0.435804	0.0234742	0.107459	-3.01246	-0.860832	-0.592815	-4.22246	-3.81578	-0.632665	-0.866822	-2.99283	-3.97324	1.52241	0.0750785	0.21208	-1.43635	0.253111	-5.30452	-0.481346	1.24248	0.0780878	-3.10282	-2.11377	-2.91406	0.571933	0.671807	-1.68967	0.464071	0.681224	1.39972	-0.248552	0.930176	1.35563	0	0.0200186	1.82046	0.285356	0.026238	-4.30621	-1.05055	-0.811708	-0.82531
206187_at	4.53676e-07	3.02151	-1.27952	-1.07468	-1.06329	-3.59889	-0.379915	1.60426	-0.0396795	-0.771853	-0.240326	-2.04356	-0.818877	-0.894129	-0.266052	-0.0686674	-1.96248	-0.922934	-0.33453	-0.444937	-0.18055	0.225631	0.313179	-0.984144	-0.873027	-0.0242643	0.751777	0	-2.67593	0.653775	-1.22914	-1.19218	-0.512466	-2.444	-0.125903	0.619168	1.63902	0.581552	0.889543	1.07798	1.04924	1.75204	3.22069	2.58488	2.70217	2.48799	0.855131	1.00741	0.689642
206290_s_at	0.00370811	2.12823	-0.328755	0.570596	-1.03687	-0.0430722	0.578414	0.625883	0.615779	1.93874	-1.56789	-1.91408	-3.01735	-2.50037	-1.30432	-0.731841	0.939497	0.619748	-0.105553	-0.398479	-0.130856	0.678784	-2.11917	-1.39647	-0.548261	-4.50391	-1.36174	-0.897776	-0.309763	-0.81311	-0.939865	1.06006	1.15682	-0.598664	2.68914	2.72251	3.17961	1.74386	-1.69808	-1.40351	-0.358728	-1.12233	0.721658	-2.99173	0.316121	-0.708556	0.820297	0.138332	2.14107
206307_s_at	0.00479452	2.4079	-2.2877	-4.13507	-2.42681	-4.44605	-1.2202	0.6192	-0.0429831	0.946205	-3.3425	-2.8816	-3.39627	-4.01067	-2.26558	-1.66941	1.56318	1.65205	1.12651	1.6646	1.61758	1.39753	-2.60368	-3.03096	-3.54237	-2.17655	-0.524322	-1.9949	0.275702	0.700158	0.796362	-0.695439	1.58417	0	2.07524	1.2475	1.0553	2.77589	0.820742	0.530797	0.112181	1.51194	1.40284	0.178298	-1.41175	-1.38538	-0.818584	-1.75717	-0.411251
206346_at	0.000191927	3.98505	-1.16522	-3.60289	-3.47295	-1.67555	0.287292	0.350109	-2.10131	0.318144	-3.22697	0.161414	-1.14378	-3.61611	-1.97279	0.595187	0.935983	-2.11945	-3.09711	-1.81672	-2.98166	1.17797	0.676102	0.0455906	-3.04067	-3.33721	-2.91857	-3.61611	-3.61611	-3.61611	-1.13603	-3.58437	0.65836	0.546591	0.296208	4.21732	3.06488	2.818	-3.25502	0.478361	0.355398	1.20976	0.464887	-1.88864	-1.04581	-3.44281	2.10999	-0.177212	1.21196
206375_s_at	1.45228e-05	6.00413	0.418894	-1.66506	-3.45989	-0.759716	0.967999	-0.911213	-1.69265	-2.40534	-0.213865	-1.45372	-0.287642	-0.891488	-1.23027	-1.16827	0.886821	-0.547741	-2.15948	0.375612	-2.79405	-0.498252	-1.08961	1.39606	0.213487	-0.907515	0.0294967	-1.21997	-0.302066	-1.23457	-1.72046	0.410829	0	-2.86618	2.43188	5.85733	5.16367	5.99416	0.227548	1.83426	0.0795021	-0.212039	0.818998	-1.04686	1.7601	-2.59139	6.58808	5.52868	5.94665
206421_s_at	0.000357755	4.76783	-2.33588	-3.39261	-3.93036	-0.00900984	1.98743	2.29645	0.646483	1.0849	-3.20739	-3.72416	-4.64631	-4.16673	-3.6158	-4.39838	-2.02539	-3.2675	-2.72092	3.03195	-3.26556	1.43252	-3.16495	-2.289	-2.61315	-2.85573	-0.360749	1.62548	-3.45732	0	-1.26184	-2.63483	2.13126	0.977289	1.66306	2.1813	2.33059	4.01973	-1.14962	-0.075923	-2.85745	-3.60925	0.898809	0.116775	-4.52688	-3.07694	1.79264	1.48843	1.94276
206432_at	2.18105e-07	3.41462	-0.565722	-1.04441	-0.503733	-0.43544	-0.0639067	-0.638902	0.0964684	1.57734	-1.61803	-0.889633	-2.47894	-1.63044	-1.08638	-2.02122	-1.4613	-0.37334	-2.09276	0.089498	0.0796638	-2.15737	-1.99134	-1.71406	-3.15668	-1.52008	-0.279345	-1.01078	-0.0930586	-1.54337	-1.755	0.464697	0.201069	-0.0184813	1.86304	1.20902	1.02699	2.8086	0.423424	1.27953	0.91539	1.49644	2.80017	1.60809	-0.319334	0.00852537	2.17072	2.7112	2.85898
206481_s_at	7.7721e-05	4.26708	-2.33108	-0.665399	-1.32935	-6.44206	-0.586439	0.615788	-0.65504	-1.24797	-0.833887	-0.53394	-0.491261	-0.248216	-1.74064	-0.828302	1.61085	1.42816	1.18836	-0.119706	0.874949	1.14663	-0.922753	-2.96502	-3.12971	-1.10753	-6.80424	-6.96228	1.20341	0.102575	0.995285	-4.22162	-2.99718	-0.816895	-0.639754	-1.78695	1.13939	-1.08841	-0.385531	0	0.862094	1.78513	-1.1459	-0.230356	0.160863	1.00907	-0.821651	0.0290728	-0.221838
206614_at	2.53026e-05	2.73902	-0.239489	-0.862263	-0.990377	0.208659	-0.694119	0.586883	-1.94427	-0.812547	0.221983	-1.62426	0.0769186	-0.691133	-1.10514	-0.0722609	0.54977	-0.386452	-0.761748	0.751324	-0.172392	-2.02436	0.0796175	0.721928	-0.474182	0.426969	-1.59455	-1.1739	-0.549646	-0.182668	-0.742569	-0.838959	-0.859972	-1.41679	0.564079	0.553077	1.17496	-1.245	0	-0.420302	0.521563	0.612412	3.30145	1.065	1.03043	0.663341	2.22075	2.43841	2.55843
206638_at	0.00173119	3.37766	-0.185375	-1.50532	-2.80463	-3.71167	2.65347	2.8796	1.70342	0.720215	0	-2.88945	-2.33155	-0.706336	0.15471	-1.94101	-0.0958834	-0.572771	-0.730615	0.676483	0.14598	3.10961	-1.06395	-3.12532	-0.258356	2.2954	-0.460989	2.15157	-2.21157	-2.9632	-1.92693	-1.15648	0.522107	-1.55288	-1.04029	-1.17129	-1.62066	0.104503	-0.594431	-1.87678	-2.55151	-1.69472	0.196708	3.36079	3.54208	3.13538	3.60017	3.73079	0.956322
206693_at	0.00191461	2.07432	0.323292	0.594371	0.492042	-0.748969	0.357488	-6.32195	0.528888	-2.57851	0.442114	-0.117985	0.561046	0.265758	-0.206511	0.656203	-0.0166535	-0.952184	-0.965985	-2.3529	-1.58106	-1.23367	-0.0574179	-0.475318	-0.228102	-1.20166	0.157654	-1.98286	-0.489856	0.12606	-3.58991	-0.154156	-2.66728	-0.829251	-1.46844	2.22919	0.203975	0.0933075	-0.21062	0.0673666	0.220344	-0.22488	-0.239858	0.455431	0.751482	0	0.228031	0.274401	-1.32955
206707_x_at	0.000535181	2.10837	-1.64168	-1.07716	-1.71133	-0.409776	0.67628	0.976293	1.01844	-0.00658989	-0.335017	-0.507904	-0.159167	-0.836753	-1.06724	-0.835326	0	-0.300218	-1.07846	0.771394	-0.839544	0.834749	-0.12322	-1.72959	-0.144372	-0.384225	-3.21772	0.00883484	0.160816	0.215384	-0.0634513	-2.11177	-0.310098	-0.113624	1.02505	2.41496	2.5982	1.27026	-0.848652	0.272912	-0.774495	-0.852527	-0.608001	-3.0282	-0.792581	-1.34494	2.02308	2.13412	0.350064
206730_at	0.000541009	3.68275	-1.86302	-1.24471	-2.06997	-1.39379	-0.630361	-2.28235	-2.9887	0.432607	0	-2.49107	-2.40563	-1.50639	1.22713	0.50576	0.793078	0.433785	-2.9677	2.44784	0.573494	1.61449	-1.79576	0.780153	-0.834915	-1.88273	1.84169	-0.505966	-0.79926	1.32014	-2.94973	-2.58566	-0.687114	-0.574652	3.3252	4.80456	3.05772	4.09363	-1.05842	-0.547558	-1.7187	0.779561	0.0936794	-1.5231	-1.51901	-2.20134	1.02223	0.406348	0.0499556
206766_at	1.50625e-06	2.13645	-1.11753	-1.17836	-1.24231	-0.509876	1.03623	1.57486	-0.231619	0.853051	-1.08336	-0.863866	-1.41615	-0.449057	-0.706499	-0.920696	-1.19575	-0.785265	-1.04018	-0.998172	-0.739676	-0.27211	0.242227	-0.607079	-0.213197	0.0601478	-0.0603957	0.171733	-0.706589	-1.30883	-0.260681	-0.902968	-1.13801	-0.405344	0.702952	1.75883	1.66158	1.40132	-0.0573401	0.040626	-0.313314	0.288112	0.285207	0.611903	0.545113	1.08418	0.841193	0.219132	1.10006
206796_at	3.83254e-05	3.21674	-0.795188	-0.866235	-1.46891	0.385273	1.51367	1.48351	1.17507	0.683382	-1.47331	-1.10147	-1.4865	-2.00881	-1.46741	-1.14245	-0.846809	-1.83838	-4.50343	0.53317	-0.577966	-1.00856	-1.38363	-0.645404	-1.08142	0.109767	2.42246	1.55269	-0.815911	0.0415845	-1.26386	-4.89195	-0.234467	0.864992	2.03913	0.620142	0.427336	1.40872	2.38448	2.16907	0.378466	2.61183	1.41179	2.67692	3.00844	2.74108	0.401174	-0.0101128	-0.113007
206825_at	0.00161126	2.9556	-1.25246	-0.0465431	-0.722852	-0.0827017	2.06345	3.81598	0.296036	1.29585	-2.43384	-1.87068	-1.49248	0.651876	-4.78392	-1.8959	-1.12656	-0.40209	-1.02465	1.49553	-0.132874	0	-1.40072	-2.50353	-1.06949	-1.37986	-0.798545	-0.191307	0.0614076	0.694008	1.93572	-1.76333	-0.876198	0.17098	2.14214	-0.0744386	-1.85814	2.26302	-0.152915	-1.18528	-1.42573	1.2298	3.16136	1.53786	0.842182	2.65985	3.00166	1.05399	3.80495
206837_at	0.00233677	2.96337	-0.628139	1.09172	-1.08227	1.43464	-1.58514	0.277288	-1.64397	-1.73709	-0.290927	-0.266039	-1.26175	-0.305358	-0.625805	-0.509613	3.91999	-1.07629	-0.23175	-0.290347	-1.50992	0.267388	2.4463	2.34578	-0.950176	-0.705783	-0.789437	-1.71505	0.83155	4.20405	-1.77206	0.291536	0	2.14368	1.68478	4.81935	5.16525	4.57975	2.49926	1.05646	-1.39921	-0.843397	-0.711352	-0.796156	0.427789	-0.448923	-0.943105	-1.10253	-0.697551
206969_at	0.00186518	4.75125	-0.62685	-2.36897	-0.237184	-0.199443	0.402409	0.980573	-0.0346985	-0.986208	-3.25598	-6.29595	-6.13699	-5.87064	-3.63554	-6.0734	0.684324	-6.12882	-5.49391	5.6922	-6.79703	1.18336	-1.70101	-0.101473	-1.17368	-0.631839	0.231478	0.632004	-2.91317	0.451567	0.288323	1.46218	3.63142	-2.13437	2.86184	0.0132613	-0.246593	1.87475	2.59168	2.63495	-0.884114	1.79831	4.57975	-0.572498	-1.14191	-4.52171	-2.4267	-3.4758	-0.685703
207016_s_at	0.000936702	3.57973	0	-2.67424	0.353916	0.202953	-0.430467	0.254936	2.11096	-2.36496	-0.651302	-1.74836	-4.0429	-3.52253	-2.33349	-2.03747	-0.153679	-2.35973	1.32446	-1.46819	2.40789	-1.93783	-3.69936	1.37429	-2.5485	-0.5305	0.0622983	-0.152371	-2.73791	-3.95504	-2.78065	-1.16897	-2.76601	0.365417	-1.69196	1.5917	3.17185	2.37053	-3.88571	1.0866	-3.71987	-2.60476	0.219217	-1.80699	-2.00859	-2.42928	1.37435	2.33517	1.68112
207148_x_at	0.00559201	2.8692	-0.931801	-2.97342	-0.601202	-0.55956	3.20163	3.6021	1.81916	0.258866	-1.41202	-2.01664	-2.28266	-4.17321	-1.49701	-2.0052	-5.11134	-3.42043	-0.873222	3.13718	-0.815271	4.5925	-0.684195	-0.0810518	-4.29199	1.12371	0.823173	2.43403	-1.45257	-1.41168	-1.02911	0.902684	1.81002	-3.20968	-0.466135	-0.339892	0.541462	-0.290246	2.10059	1.22166	1.65019	-0.849332	4.67225	1.81046	1.13342	1.62377	0.20213	-0.074091	-3.55107
207155_at	0.00134923	2.46181	-2.04285	-3.49669	-1.4973	-0.853992	-0.706963	-1.18094	-0.925003	-0.226608	-0.15998	0.438113	-3.05522	0.0737085	-0.572296	-1.37135	2.27139	2.01353	1.42439	2.21233	2.28473	0.626498	-2.33338	-1.56836	0.201355	-3.5768	-1.28632	-2.15371	-1.79717	-0.891038	-0.428683	-3.27227	-2.99885	-0.382704	0.568828	1.48661	1.64975	1.86151	-0.752185	-0.805868	-1.43023	-3.03267	0	0.109696	-0.880021	0.121659	2.03577	1.39272	1.47665
207165_at	0.00220078	2.27329	-0.525259	0.00920582	-0.691108	-1.49304	-2.24603	-0.42655	-1.69458	-0.0878773	-0.416457	1.32693	0.187055	0.0661101	0.102759	0.547254	-0.568332	-0.812164	-3.13153	-1.72424	-0.500672	-4.86593	0.126527	0.162368	-0.421955	0.424046	-2.96821	-2.84503	0.266675	-0.558335	0.140035	-1.16162	-0.917618	0.610577	-1.1627	1.64136	0.189971	0.0158968	-1.44975	0	0.819306	0.510486	0.845007	2.13123	1.79695	0.13675	3.74298	3.57695	3.49518
207173_x_at	0.000430358	2.03884	-1.68429	-0.089119	-0.977868	-1.31268	1.11315	0.422112	1.70187	-0.557655	-0.948672	-0.605886	-0.785603	-0.497689	-0.638435	-1.41723	0.780959	-0.764335	-4.06829	1.16918	-0.93834	-0.195738	-2.39627	-3.5381	-0.670979	-1.13209	-0.357054	-0.532901	0.937699	0.846498	0	-0.853352	-0.407098	0.663374	0.778394	0.0188112	0.485318	1.01634	0.737562	0.974399	-1.31464	0.949768	0.926182	-0.242215	-0.742905	-1.22958	1.38138	1.8706	1.23608
207345_at	1.19491e-06	3.80242	-2.83227	-2.29149	-1.24769	-0.705329	0.301579	-0.494479	0.996039	0.791802	-2.64572	-2.83489	-3.47242	-1.99756	-3.97974	-2.473	-0.160793	-0.168025	-1.14567	0.0568981	-0.220053	-1.40827	-2.52168	-1.75647	-2.86111	-1.58889	-1.17368	-1.41198	-0.950269	0.5826	0.0438824	0.310094	1.48861	-0.956619	0.468556	1.02548	0.97615	1.11667	1.20344	1.35248	1.25814	1.40749	2.48925	2.16067	2.52527	2.32746	2.67557	2.20757	2.59214
207386_at	0.000348295	2.10086	-1.30344	-0.602152	-0.683869	-0.583735	-0.198058	-0.796185	-0.328233	0.625948	-1.28263	0.475204	-4.11815	-0.583581	0.335278	0.541193	-0.59647	-3.48522	-2.70155	-4.04547	-0.66757	-0.16005	0.292359	-1.40334	-0.340194	0.0347452	1.02941	-0.653525	-1.31751	0.272109	0.270864	-0.398332	-0.846333	-0.328188	0.507693	1.54242	1.06564	-0.183068	0.579048	2.44934	1.18058	0.485622	-0.0129542	1.02934	0.725324	-0.333288	-0.102537	0.061008	0
207419_s_at	3.39771e-06	3.06605	-1.14238	-3.55141	-0.869884	-3.10378	0.568811	1.77088	0.0152688	-0.222521	-0.0951805	-0.215087	-0.92689	-1.4363	-1.27123	-1.16587	-1.00099	-1.90637	-0.694389	0.74666	-0.492273	-0.839569	-3.59117	-0.873432	-4.16583	0.576818	0.418099	0.428502	-2.28835	-0.585906	-0.710054	-1.73875	-0.0632577	-2.10401	0.0360279	0.0974546	0.412857	0.249089	1.29782	2.15577	1.21121	0.70456	2.0946	1.87271	1.46392	1.79068	-0.343597	0	-0.600292
207426_s_at	0.00059322	2.65139	-1.65806	-0.638194	-1.12639	-0.979503	2.16937	3.149	1.34405	-1.26116	-1.19782	-1.27631	-0.994965	-1.49218	-1.44363	-1.24759	-0.660638	-0.0311117	-0.272631	2.47525	0	0.568179	-1.23899	-1.08309	-1.08634	-0.958249	1.18096	2.95848	-1.1823	0.000396729	-0.495825	-0.967876	-0.663503	0.385821	1.61433	0.269531	-0.591483	1.04417	1.39521	0.458661	-1.0687	0.962853	3.55451	2.18122	2.51073	2.84417	-0.129243	0.0674076	0.547319
207558_s_at	0.00159037	3.76949	-1.33104	-3.34776	-2.58087	-2.9535	2.32634	-2.1438	-1.39597	-0.71021	-0.808144	-0.939649	-1.07146	-0.308207	-0.590832	-0.0213151	4.16458	2.65512	3.39627	3.1852	2.03433	1.44452	-0.818007	-4.85342	-1.81324	2.89252	0	-4.96777	-3.97827	-1.19383	-6.12458	-0.954785	-6.01546	-0.245658	2.1745	2.67928	2.6017	1.91422	1.07559	0.719936	-0.60215	-1.9304	-2.5268	1.02509	-0.847221	-0.409137	1.20972	3.23811	-0.914487
208032_s_at	0.00143328	2.12234	-2.41835	-3.03906	-0.83426	-0.663686	-2.69778	-0.366111	-0.0828819	-1.49864	-2.01206	0.0534959	-0.24876	-0.688783	0.519857	0.997555	0.417446	-0.418375	1.04754	1.39998	-0.517796	-1.65768	-2.24862	-0.222616	0.569112	0.395484	0.889199	0.946659	-2.80121	-1.90944	-0.293957	-2.96559	-2.34209	-0.552563	0.652506	2.35138	0.990666	1.86767	-1.42634	0.910218	-0.0836658	0.519618	-2.07592	0.645911	0.76472	-1.64039	-0.30892	-0.184761	-2.89327
208106_x_at	1.99386e-05	2.02661	0.167869	-0.458783	-0.281974	-0.073276	-0.298137	0.534922	-0.555582	0.0667849	-0.75037	-0.412389	-0.815165	-2.0391	-1.66716	-0.219897	-0.00529051	-0.725315	-0.958695	0.040647	0.105196	0.238041	-0.823456	-0.781665	-0.457873	0.17324	-0.537079	-1.15821	-0.440945	-0.715214	-0.218203	-0.159323	0.484934	-0.554777	0.839486	0.962483	2.00628	1.02549	0.288379	1.57125	1.21824	1.97414	1.97605	0.0165963	0.552442	-0.12542	-0.232978	-0.732008	0.0140681
208191_x_at	4.23151e-05	3.61538	0.160913	-1.02025	-0.45402	-0.660583	0.213158	-0.965112	-0.834066	0.0102558	-0.209592	-1.81487	-0.530335	0.212917	-0.641423	-0.504765	0.291621	-0.70743	0.0192027	0.292644	-0.00958776	0.363324	-0.888013	-0.524219	0.0242686	-1.46853	0	-0.554843	-0.341978	-2.10498	-0.209582	-0.216636	0.557424	-0.327364	1.42214	1.14445	-0.189075	0.374676	0.196831	2.66038	1.5019	4.32883	5.51581	0.946097	0.292966	0.568437	-0.767936	-1.29515	-0.114668
208257_x_at	6.06013e-05	6.11181	0.0766463	-0.714784	-3.44261	-1.20465	0.214241	-0.179406	-1.64542	-2.48499	-1.30887	-2.64225	-2.58564	-2.61194	0.276155	-0.101761	1.18662	-2.2219	-2.73361	1.96506	-2.35216	-0.866673	-2.97718	0.513674	-0.441378	-1.71225	-2.82659	-2.91	-3.34506	0.042263	0.189819	0.140703	1.13141	-2.5576	1.48137	2.72932	1.19264	-1.57991	2.38284	4.20006	3.64098	4.57687	5.71408	2.13246	-0.178033	-2.18955	0.461315	0.201938	-1.96591
208443_x_at	0.000426561	4.3198	-3.57868	-1.05712	-4.40064	-4.29686	-0.646222	1.30997	-0.28784	-2.84789	-2.57588	-3.25835	-2.63447	-2.62346	-0.968913	-0.1345	2.2655	-0.0505853	0.201189	2.60834	0.739923	3.4856	0.0717359	-0.919682	0	-0.199199	-2.74284	-2.50938	-3.40126	-0.219304	-4.42989	-2.51341	0.434118	1.53434	3.72943	4.04197	3.60337	2.71997	-0.316978	0.254256	-2.21675	-2.63638	0.297094	-0.503854	-2.32939	0.109599	-0.00457239	-3.04179	-3.28863
209392_at	0.00552125	3.04486	0.115831	-1.48735	-1.73564	0	-0.870073	0.814362	-0.598001	0.0282583	-0.803569	-1.50529	-0.0881243	-0.612144	-1.68166	-0.286061	-1.16144	-2.80673	0.375527	2.42431	-2.48753	3.23177	-1.15582	-0.32762	-3.6958	0.739501	-0.46267	0.496636	-3.57749	-2.5877	-4.36028	0.330219	0.466239	-0.505693	3.83938	3.67521	3.808	3.49034	-0.228926	-0.61549	0.477352	-0.627819	-7.17071	-4.25713	-2.98255	-4.34481	1.26201	1.20153	0.433204
209395_at	0.00177177	4.9455	-3.49742	-0.0876217	-2.64775	-2.0451	0.427068	-2.09374	1.63333	1.76832	-1.56516	-0.532185	-4.13781	-1.66944	-1.79193	-4.41394	4.24097	-0.810892	-1.81801	4.46978	-0.720132	-1.41939	-2.01229	-3.75531	-7.42909	1.38877	1.23505	-0.547219	-3.76191	1.36587	-8.4436	-7.8403	-4.17007	0.00284386	-7.61894	-2.92164	-0.0415621	0.548473	2.27901	3.79693	2.79828	1.21348	0.893821	1.14033	-3.30075	-1.72546	1.06703	1.17119	1.24519
209396_s_at	0.00530732	4.00577	-4.05504	0	-2.80979	-1.9092	0.259788	-2.60631	1.75966	2.36008	-1.41069	-0.248977	-3.91167	-1.09693	-1.857	-3.47929	4.35464	-0.724734	-1.85283	4.64862	-0.382066	-1.53896	-2.29922	-3.16068	-8.12204	1.38136	1.12669	-1.25258	-4.8043	1.46206	-5.38175	-5.10322	-4.71138	-0.0901012	-6.89858	-3.79554	-0.398021	0.817442	2.33197	4.03355	2.85239	1.11575	0.776543	1.31482	-6.94519	-1.65981	1.12261	1.27597	1.05347
209582_s_at	0.00673084	2.12326	-2.06502	-0.15218	-0.606547	-1.20889	1.65416	2.33744	0.428638	-2.58418	-0.380669	-1.2756	-0.625666	-3.29504	-0.878827	0.327488	-0.188263	-0.087327	-1.22266	2.27725	-1.39712	-0.317864	-1.36218	-1.05998	-1.10657	-0.075573	1.30031	0.419916	0.731817	-0.877545	0.73765	-1.26689	-3.97872	0.829406	0.114743	-3.45521	-1.47618	0.103983	2.02319	2.46163	0.936932	2.45323	2.75272	0.67278	0.799314	-0.482214	-0.308817	0.644228	-0.0180717
209594_x_at	2.18365e-06	3.17474	-0.713713	-0.785209	-1.05486	-0.980671	-0.506622	0.781787	0	-0.619722	-0.510252	-0.284681	-0.37695	-0.0275302	-1.35043	-0.250546	-0.536346	-0.764996	-0.667298	0.114157	0.103611	0.626537	-0.466261	0.00583172	-0.511107	0.33107	-1.6048	-0.844926	0.264688	-0.949561	0.360981	-1.19786	0.295211	-0.137939	1.16583	3.69846	3.54381	0.713563	0.768564	2.59256	1.53729	2.73915	2.88125	-0.0398641	0.647981	-0.884897	-0.0316467	-0.0313029	0.559818
209596_at	0.00216762	3.29103	1.36472	0.623731	0.0375347	1.86924	-0.00710106	-1.84616	-2.02956	-1.64486	0	-0.807451	-2.33015	-1.67921	-1.83199	-3.05952	-0.628334	3.09761	3.69175	3.39878	3.65862	0.0996556	-0.0518351	-2.14036	-1.98425	-1.77651	-1.5553	-1.89476	-0.430212	-0.560919	-0.536826	0.824482	0.433381	-2.52335	-0.497996	5.57211	3.92057	2.4553	1.07603	1.39296	-2.07076	-0.889269	0.573454	-1.98125	-1.37327	-2.30371	1.01921	-0.126111	3.02505
209679_s_at	3.23936e-11	2.16812	-0.761893	-1.45109	-1.55644	-0.368762	-0.262983	-0.699019	-1.03027	-0.306028	-0.580484	-0.719689	-0.183227	-0.513802	-0.0624952	-0.197408	-0.494597	0.0520306	0.136559	-0.00480366	-0.273322	-0.38526	0.048315	-0.314637	-0.274275	-0.137766	-0.43484	0.316475	-1.12233	-1.13744	-1.32856	-0.350334	-0.898944	-0.863111	0.772135	0.869863	1.32732	1.18722	-0.0549955	-0.374479	-0.477522	0.722086	0.668938	0.561119	0.143791	0.477948	0.15986	0.136219	0
209692_at	0.00177177	3.18402	1.10789	0.928659	-1.57653	-0.703421	2.95736	-3.34006	0.694699	0.0211806	-2.10504	-1.79401	-3.06238	-1.73003	-1.17217	-0.837802	-0.341969	-0.39855	-1.58979	3.92648	2.19132	0.273186	-1.90763	-1.99392	-1.67545	-0.27211	-1.24251	-1.20242	-1.56058	-2.91697	0.362492	0	0.947308	0.673402	2.11316	3.06339	3.4728	-0.813429	-1.90185	-1.85753	-1.72184	-1.97661	-1.82661	-2.09706	-0.688217	-1.43972	1.44611	0.00713205	1.10234
209738_x_at	4.04158e-05	3.40599	-0.997252	-1.34047	-0.298762	-0.467724	0	1.47362	0.571854	0.0328217	-0.832381	-2.84319	-1.03867	-0.345412	-1.31789	-0.516485	0.147864	-0.906459	-0.671969	0.236444	-0.331451	0.532805	-0.154202	-0.066618	-1.16126	0.172971	-0.702924	-4.17464	-0.24742	-0.745946	0.00345755	-2.11193	0.416075	-1.41889	1.41853	3.04209	2.92201	0.612881	0.737988	2.37996	1.42294	3.46729	3.15125	0.639904	0.0808158	0.177238	-0.334824	-2.09881	-0.245917
209765_at	4.70157e-05	2.16462	-0.890413	0.0171261	-2.37085	-0.805433	0.066514	-0.479961	-0.34426	-0.826869	-0.957624	-0.827471	-0.625832	-1.00151	-0.519367	-0.816936	-1.24403	-0.879923	0.569667	-0.819151	-1.00327	0.195748	-1.3865	-1.58285	-1.10187	-1.04253	-0.0647039	0.690766	-1.31219	2.00309	0	-1.54567	0.164434	0.848589	0.173109	-0.050251	0.61711	0.857348	-0.00499439	-0.396247	-2.2976	0.516294	1.77118	0.564906	0.684774	1.07407	0.5464	0.590404	0.663341
209773_s_at	0.000186597	2.30631	-0.379313	0.325455	-1.95215	-0.775055	-1.80264	-1.15285	-2.14348	0.867145	0	-0.00879669	-0.135999	0.357391	-0.366403	-0.0293641	-0.841308	-0.764326	-1.87052	-2.3786	-0.696361	-1.99086	0.725397	0.420916	0.257515	0.64649	-2.68307	-1.73503	0.681049	0.42641	1.24487	-0.988104	-1.72833	0.815163	-0.0763183	2.10468	1.67356	0.424771	-1.95257	-0.490512	0.576755	0.949648	0.374795	1.57916	0.702074	-0.110319	3.0653	3.01565	2.52738
209781_s_at	8.93033e-07	2.12619	-1.71235	-1.24277	-0.766494	-1.26495	0.674839	-0.445696	2.1523	0.492229	-0.882288	-0.419796	-0.412505	-0.62633	0.126474	-0.849799	-1.02418	-1.02367	-0.95189	-1.45286	-0.354849	-1.20269	0.240411	0	-0.499868	0.0196629	0.0556936	-0.162375	-1.81024	-0.26992	-1.15017	-1.24293	-0.575944	-1.02555	0.616081	1.12044	1.53524	0.979706	0.231405	0.95899	1.19168	-0.285083	0.340678	0.644742	0.508306	0.335724	-0.0607738	-0.563708	-0.122618
209829_at	0.00186518	3.22408	-2.10157	-0.531742	-1.52462	-0.884021	0.629241	1.07981	1.91898	0.603823	-0.86925	-0.286547	-0.734371	-0.396677	-1.86738	-0.100286	0	-0.351725	-3.98191	1.67615	-1.4331	2.27525	-1.53838	-4.5602	-1.4824	-3.66443	-0.640895	-1.85205	0.793346	0.761505	-0.103032	-2.29612	-0.894813	-0.85618	1.70744	4.03958	4.08684	2.60572	-0.681122	0.735251	-2.05769	-4.02036	-4.65571	-4.1678	-1.61899	0.253658	3.52353	2.68375	1.25688
209891_at	0.00212513	2.42153	-2.34653	-0.499076	-3.67688	-0.240013	0.0441208	-2.08165	-0.967639	0.00665236	0.0661321	-0.19269	-1.19009	0.374241	-0.587102	0.240787	-0.929983	-0.126984	-2.10244	-0.847241	-4.85207	-1.62746	0.890513	-2.26171	-1.17519	0.914212	-1.23813	-0.599223	0.620537	-0.366453	-0.295352	-0.690742	-0.987098	0.477223	0.679042	2.28656	2.28791	0	-2.94552	0.314672	0.673073	0.893422	0.465028	1.54524	1.29853	0.00102472	3.21621	3.29998	2.49606
209990_s_at	0.00867782	2.28769	1.55842	-0.663463	-1.34227	2.37717	0.553103	-1.47156	0.271401	-0.512887	0.28928	0.846443	0.738506	-0.53705	0.804773	0.0986104	0	-2.20426	-0.829613	-0.334181	-1.20605	-0.876726	-0.523018	-0.440145	-0.888441	-1.86943	-2.22832	-0.749911	-1.34243	-1.22136	-0.799164	1.38211	-0.0417376	2.54868	4.45157	3.70419	1.49478	0.929609	4.58071	3.71856	4.33112	4.37524	2.63446	2.10744	2.15358	1.23496	-1.22863	-1.0061	-0.276571
210118_s_at	0.000916851	3.28685	0.56355	-2.42621	0.336965	0.481041	1.17881	1.70112	-2.31859	0.0726814	-2.0557	-1.94643	-0.373111	-2.06855	-1.51704	-2.43689	-1.96818	-2.38825	-1.54475	0.771432	-0.359993	1.28244	-2.39128	0.498739	-2.03344	-2.25488	1.99657	-1.43921	-0.200998	0.142828	-2.67092	0.0423961	-3.70966	-1.95739	0.0501146	-2.84927	-2.6814	-2.37742	5.45569	6.02677	3.2856	4.82419	1.15745	1.5564	1.15622	1.00133	-1.29253	-0.16386	-1.91457
210130_s_at	1.44881e-06	2.19072	-0.817505	-1.11275	-1.01986	-0.965233	-1.42171	-0.181715	-1.83485	-2.08487	0.520856	-1.48092	-0.617294	-0.377819	-1.19593	-0.418525	-0.615509	0.0626078	-1.39849	-1.19969	-0.112329	-1.60043	0.71877	0.797978	0.445794	0.959507	0.841788	-1.56775	-0.806664	-0.528024	1.02631	-1.00602	-1.4237	-1.20387	0.604497	0.7872	0.769122	0.44691	0	0.14506	0.510036	-0.0651512	0.315765	-0.0969572	0.303703	-0.539652	1.7733	1.20484	1.48524
210135_s_at	8.64907e-05	9.3984	-2.3045	-3.06692	-2.12821	-3.18844	-0.855561	3.29037	0.491549	-1.18924	-5.22762	-4.66618	-2.9644	-2.61481	-3.87586	-0.218853	4.05735	-0.550882	-0.203819	3.99434	0.971935	5.40873	-5.39922	-4.4623	-2.36116	0.431151	-1.62036	-0.947442	-1.77167	-0.427305	-5.59448	-0.545965	1.42402	3.01348	5.34698	5.66491	5.47976	5.0575	-0.523785	0	-2.54984	-0.891623	-0.766544	0.736722	-1.7235	-0.132385	1.4525	1.28827	-0.664914
210239_at	0.000520205	2.88492	-1.08419	-0.737259	0	-0.843922	0.382962	-0.584237	0.0927053	0.887238	0.194921	-1.76566	-0.655666	-2.03021	-0.100964	-0.507797	-0.206028	-0.224636	-0.0249972	0.0931139	0.133219	-0.734135	-0.91192	-2.11398	0.326288	-0.240957	-1.20136	-1.00438	-0.570604	-1.50791	0.0711265	-0.235809	-0.789254	0.400567	4.19658	3.96488	4.22658	1.73504	0.562589	-1.46701	-0.445651	-4.56038	-1.23721	0.256017	-2.43684	-0.397571	-0.846491	-0.868714	0.399556
210261_at	0.00561884	2.35228	-1.76695	-2.97508	-3.44844	-0.89825	1.53604	2.3645	2.26332	2.46435	-0.9505	-1.7419	-2.73896	-2.20599	-1.49829	-1.66744	-2.01829	-2.44736	-2.23288	0.71199	-1.21461	0.983922	-2.24857	-2.05957	-1.60253	0.659224	1.94731	-0.0891509	0	-0.592016	0.0349026	0.357863	1.6743	0.00902557	2.69364	2.12858	2.55691	1.60093	0.381822	-0.196537	-0.580091	1.27855	-1.62817	-1.42168	-2.36183	-1.56908	-1.55123	-1.78859	-1.19262
210511_s_at	1.7045e-05	3.20091	-1.68178	-1.98877	-1.35582	-0.837672	1.24792	0.973141	1.46528	0.775437	-2.56518	-2.24577	-2.54049	-2.62925	-2.04677	-2.56597	-1.84416	-1.16319	-1.59991	-0.0958643	-0.712855	-1.45663	-3.23693	-2.16364	-1.78685	-0.645702	2.73738	0.991032	-1.18357	1.17433	-0.591807	-1.00234	2.27303	-0.236683	2.1833	-0.46783	-1.0892	2.86763	2.33751	2.53215	1.56036	1.18491	1.52509	1.25863	0.761177	0.604493	1.09405	0.669023	0.893764
210675_s_at	0.000505138	2.43182	-1.21685	-1.46182	0.034328	-3.60773	1.51934	0.343666	0.371326	0.576931	0	-2.49563	-1.55991	-1.1179	-0.617959	-0.625711	-1.9373	-0.942118	-0.56675	1.04831	0.031599	-1.37841	-1.62927	-1.28229	-1.50531	-3.97984	1.1093	0.10023	-1.73151	-5.30546	-3.68626	-0.122835	0.531934	0.157222	0.357829	0.754384	1.20305	1.25851	1.39481	1.35447	0.446156	-0.588876	1.91449	-0.384185	-0.531158	-0.597024	0.120625	-0.464704	-0.334489
210711_at	0.000342656	2.42561	-0.224122	0.526766	-0.164676	0	0.368232	0.945608	-3.03199	-1.88859	-0.191355	-0.928771	-2.12698	-2.13196	-2.34087	-2.38243	0.647342	0.855417	0.976909	1.00576	0.334688	0.327534	-0.756128	-0.291246	-0.637797	-2.07397	-2.43599	-2.57527	0.201706	-0.682447	-0.594865	-0.645951	-2.47315	-2.3815	1.13645	1.65425	0.266877	-0.912315	0.235605	-0.367025	-1.94767	-0.812136	1.17444	-0.201514	-1.30501	-2.903	2.59869	1.155	1.93945
210839_s_at	0.000814064	3.17364	0	-1.33156	-1.34972	0.00540638	-0.937199	0.727841	-0.715996	-0.349473	-0.722863	-1.10784	-0.0946178	-0.207075	-1.54664	-0.138234	-1.02169	-1.50018	0.207947	2.7633	-1.35174	3.38996	-0.628126	-0.144567	-2.20921	0.90014	-0.622747	0.286017	-2.67243	-1.82119	-2.62149	0.061656	0.615812	-0.400048	4.33103	4.03823	4.23671	3.60348	0.01478	-0.699029	0.361279	-0.22783	-3.48658	-2.77733	-1.88312	-3.42283	1.42943	1.04795	0.451103
210874_s_at	0.00045891	2.4921	-4.11547	-1.87239	-2.28443	-2.28216	-4.10079	-0.6682	-4.16487	-0.417382	0.574105	-0.645985	-0.202699	0.600779	0.100092	0.347941	-0.42712	0.199242	0.001122	-0.48483	0.641686	0	0.790313	0.75169	-0.615145	1.25931	0.0607333	0.479974	-1.49171	-3.29799	-1.83966	-4.92362	-3.65375	-3.18509	0.21995	0.832434	1.08063	0.455527	0.378608	0.604477	-0.335585	0.944813	-0.686514	-0.545719	-0.527026	-0.391967	-0.302314	-0.282937	-0.894252
210942_s_at	0.00619917	3.13323	-1.92202	-4.81083	-5.13369	-0.330023	2.48202	2.03499	3.93687	2.46927	-5.95462	-3.13981	-0.877099	-1.63992	-4.51163	-0.992175	1.47991	-0.616182	-4.69706	2.11789	0.42713	-1.8773	-4.25	-0.873358	-2.28798	-4.28735	1.85165	-0.869247	-1.79345	0.695072	-4.6571	-0.183018	1.67182	2.31825	-4.51303	0.799726	0.0593457	0.926392	2.82777	3.36849	3.20477	2.46536	2.90272	2.59565	1.42564	1.93226	0	-0.802184	-0.283414
210945_at	0.00824361	2.59977	-1.05118	-0.351196	0.63494	-3.39748	-3.15906	1.32643	-0.258549	-0.275716	-0.434525	0.574142	-1.82209	-2.5317	-3.01087	-3.21027	-2.4376	-1.73387	-2.73639	-0.76832	0.523017	-1.56354	0.710993	-2.14909	1.06769	-4.12587	-2.456	-1.64497	0.95708	1.92462	1.84168	-2.72615	0.469049	-3.38143	0.275946	-1.87868	-0.725772	-3.58405	3.91077	4.11973	2.79762	3.62916	0.794176	1.35661	3.2207	1.28401	0.839274	-3.83237	0.341139
211003_x_at	0.00788543	2.337	0.175086	1.66163	-0.707561	0	1.34532	-0.718342	-0.476518	-2.5074	-1.78031	-1.91193	0.11125	-1.25132	-2.76112	-0.593062	-4.17791	-1.54611	-2.89016	-3.50074	0.0901422	-1.49026	-3.01252	-0.230455	-4.28597	-2.23828	-0.13172	-0.177049	0.900668	2.08442	1.04891	-3.73857	-0.0324793	-0.129129	-3.44192	-3.05055	1.06802	0.0394855	1.69148	2.79029	0.802882	0.515369	0.928478	0.671305	-0.424947	-3.23866	3.22533	2.23507	1.8627
211343_s_at	4.39507e-05	2.36905	-0.53194	0.355487	-2.34302	-0.0999212	0.20243	0.626802	-1.84993	-0.780545	-1.63103	-1.86239	-2.55351	-2.21827	-2.05479	-2.54675	-0.688337	0.549122	-1.00834	-0.759175	0.474112	-3.43777	0.426878	-0.480762	-0.466594	-0.275957	-0.0927238	-0.955109	-0.374773	-0.291365	0.700367	-1.24738	-0.399541	-0.487852	0	0.448502	0.522888	-3.01678	0.783218	1.4682	1.16554	1.58938	1.25987	0.901117	0.242446	0.548248	0.207585	0.0490389	0.290633
211573_x_at	0.00197483	2.35997	-0.165285	0.82692	-0.301028	-0.0225267	0.323497	-0.434894	0.445361	-3.44765	0.204982	-1.43156	-2.38055	-1.85686	-1.56807	-0.752312	-2.60371	-0.0153322	-3.73276	-1.1423	0.218037	-2.02284	0.493445	-1.66818	-3.27746	-1.46564	-3.73282	0	1.59228	0.698075	0.815587	-1.06344	-0.817422	-0.0869374	-4.63577	-1.12021	0.773304	-0.100399	1.52242	3.02673	0.489669	0.758997	0.530365	0.273231	0.513863	-0.0631027	2.4616	2.3089	1.86467
211796_s_at	0.00135493	3.93848	-1.87813	-0.103072	0.0396156	0	2.36918	2.04106	3.24541	1.49848	-4.22718	-1.04912	-2.98481	-3.38852	-1.86824	-2.34019	-1.72074	-3.6091	-2.49009	-1.91507	-0.0692019	-2.26608	-2.32135	-1.13962	-2.64784	0.200333	2.40353	-1.80987	0.754861	-1.95864	0.243947	-1.08518	-1.74252	0.95716	-1.97921	-1.80117	-1.24066	-2.12123	4.73965	5.03285	1.68856	2.2201	-2.78728	-1.47269	1.40079	-1.61061	0.272223	0.420397	-2.64561
211828_s_at	0.00336091	2.48523	-2.35942	-1.42945	-3.52739	-2.47966	-0.133801	1.62946	-0.564039	-3.55836	0.729076	-0.236941	0.697221	-0.241143	-0.303144	1.10685	0.278506	0.552566	0.50176	0.798252	1.92055	-2.57107	0	0.404874	-1.52224	-1.04055	-0.19711	0.425708	-2.85078	-1.74092	-4.84738	-0.627769	-3.23137	-2.5223	-2.2293	-0.350217	-3.3968	-1.89368	1.38662	1.60294	1.66051	1.83511	2.81107	2.15598	2.25232	2.28555	0.826117	1.99807	0.687191
211917_s_at	0.0109869	2.11453	-2.45142	0.371381	-0.480866	0.375217	-2.17719	-3.63227	-1.23194	0.391527	0.245422	0.457102	-0.285561	0.0225291	1.10113	-1.94032	-2.29241	-3.68372	-0.66958	1.45455	-2.14375	-0.511625	-0.501678	-3.68372	-1.45904	-2.5535	0.493342	1.10975	-3.68372	0.481374	-1.34697	-1.59186	0.0546284	0.0155447	0.521776	3.29052	2.43458	1.80243	-0.770276	-0.0944727	-3.05008	1.06563	-1.86031	2.05749	-1.59312	1.08657	1.34667	-1.32458	1.54949
212338_at	4.60711e-06	3.91252	-1.73549	-1.14914	-4.47427	-0.591468	0.908843	1.17082	0.954283	0.0587931	-0.852394	-1.02632	-0.151647	-0.387679	-0.639107	0	0.853392	-1.75025	-3.06094	-0.461068	-0.24476	-0.496937	-2.95614	-2.41527	-1.95827	-1.33627	1.26632	-0.0463953	-3.4296	-2.82973	-5.68403	-3.11627	-1.58059	-0.11972	1.50203	2.29064	2.32972	1.98555	1.03254	0.978444	0.842739	0.542355	0.963656	0.95204	0.299538	0.900626	-0.49903	-1.00284	0.308297
212414_s_at	5.78376e-06	2.03611	-1.35041	-0.0216208	-1.99223	-1.20845	0.526918	0.81979	0.387175	0.647635	-1.07974	-0.403428	-1.05814	-0.43054	-0.209713	-0.808665	-0.365128	-0.729423	-1.07464	-0.937262	-0.0177069	-0.315878	-0.264545	-0.69135	-0.245533	0.318326	0.874667	0	-0.677527	0.0303993	-0.299305	-0.874	-0.178947	0.700516	-0.01828	1.01511	0.253617	0.388662	0.350606	-0.415167	-0.320653	0.624166	1.21912	1.81655	1.91219	1.80312	0.579262	0.680668	0.987914
212415_at	0.00600609	2.06592	-1.34264	0.683996	-2.23183	-1.81031	0.199632	0.642584	-0.320921	-0.494947	-1.78854	0.338923	-2.30427	-2.52492	0	-1.2414	-2.65024	0.197472	-2.57225	-0.520632	-2.18593	-0.193282	-0.392919	0.172768	-0.262616	0.558543	0.381162	-1.29056	-0.125497	0.538168	-0.575389	-1.22885	-0.0917172	0.640931	-0.754969	0.956238	0.303112	-0.0837626	0.305537	-0.658692	-1.96389	1.14061	2.1567	2.04589	2.11085	1.4979	0.853774	0.257813	0.938258
212472_at	1.28793e-08	4.68867	-3.06948	-2.42603	-2.12024	-2.65634	0.88843	1.36955	-0.162821	-0.696625	-1.68524	-2.74322	-2.68378	-2.73182	-2.47892	-2.08637	-1.00029	-1.08837	-0.944056	0.610358	-0.381358	2.03923	-1.22658	-1.24843	-1.65071	-0.947306	0.820507	1.78162	-1.91499	-1.35664	-1.52162	-2.83591	-2.12304	-1.95693	0.798052	0.317092	-0.0704937	1.33111	1.61669	0.825618	0.0832844	1.52567	2.77082	1.15987	2.21566	1.73393	-0.0208712	-0.081749	0
212473_s_at	2.29582e-08	4.18487	-2.11173	-2.52371	-2.04399	-1.69899	1.13395	1.91352	0.00609398	-0.17231	-2.30674	-3.1535	-2.90356	-3.08983	-2.84166	-2.88227	-1.55038	-1.43369	-1.78023	0.025898	-0.90406	1.38506	-1.84442	-1.47802	-2.08927	-1.01008	0.051753	1.25732	-1.71085	-1.17371	-1.1731	-2.58719	-1.05233	-0.923448	0.378022	-0.251846	-0.479929	1.19929	1.18599	0.248923	-0.0553427	0.810767	2.2129	1.37133	2.40495	1.61984	0.306291	0	0.306521
212592_at	0.000300131	4.41528	0.642889	-2.27282	0.0706606	-0.222048	2.83443	2.65765	2.66083	-0.712371	-1.27409	-2.11232	-1.18134	-3.26649	-2.17855	-0.107625	0.356895	-1.05812	-1.61979	2.53546	-5.19137	-0.399258	-4.272	-4.7973	-4.04813	-2.00705	-1.25658	-1.59965	-5.44522	-0.943341	-5.44522	-1.88531	-0.697834	1.52797	-0.930417	-0.308605	-3.23975	1.91248	1.63459	2.41344	0.0170002	2.03747	2.1645	2.10252	0.471624	1.28543	4.46067	3.18061	4.55389
212657_s_at	6.48606e-05	3.09515	-1.11473	-0.997938	0.108473	-2.51161	-2.16657	0.294534	0	-0.555391	0.293623	-0.00266409	-2.33803	-3.15428	-1.16789	-1.54673	-1.81741	0.415347	-0.402053	-0.0815706	-0.0830073	-0.375144	-1.26484	0.372628	0.297339	-2.09395	0.943367	-0.0849133	-1.50447	0.14735	-3.58054	-4.35309	-3.16371	-0.287921	0.389105	1.59138	3.07597	-0.153207	3.31052	2.95407	4.50973	0.990702	0.857831	0.152368	-2.88404	0.156094	-0.924373	-0.905567	-0.62406
212793_at	0.00032219	2.69441	-1.34875	-0.94899	-1.64386	-0.700208	1.01903	1.5137	0.138561	2.36652	-3.10908	-3.6312	-0.917487	-0.625918	-1.01184	-1.07566	-0.453673	-1.08216	-2.0702	-0.293863	-0.937128	1.78338	-2.85103	-1.72503	-1.28989	-0.874264	-0.403485	0.208164	0	1.68739	0.551947	-0.992676	-0.30579	-2.94257	2.46621	2.4129	1.78614	3.58855	-0.45143	0.578888	-0.864786	-0.211535	1.91876	0.71923	0.243178	1.14824	2.48049	0.942888	2.69552
212807_s_at	2.63887e-05	2.01145	-0.392782	0.200588	-1.491	0.14106	-0.28345	-0.133492	0.331262	0.383709	-1.40801	-0.583682	-0.313975	0.0345373	-0.0454073	0.0747137	0.0202675	-0.810448	-2.33099	-1.45076	-1.74574	-1.52879	-1.74388	-0.96872	-0.633605	-1.32944	-0.926711	-2.26607	0.297709	1.0393	0.695878	-1.50126	-0.880549	-0.544454	1.7395	0.651464	0.556452	1.60241	0.0320091	0.0174522	-0.358212	-0.96779	1.39309	1.22471	0.683118	1.11153	1.20297	0.87736	1.20246
212843_at	6.29012e-06	4.79135	-2.71212	-2.13233	-0.499202	-2.17199	2.46619	-2.48677	-1.20487	-1.05281	0.0490532	0.169375	-1.83512	-2.11059	0.207734	-2.07014	-2.72534	0	0.75392	-1.76096	0.220562	-1.9657	-0.18963	-0.813093	0.233486	0.0872498	-0.875172	-3.04175	-2.2029	-3.19123	-2.26129	0.251248	-0.75797	-0.218439	-0.195268	1.45833	-1.68705	2.16229	-2.43435	0.721523	-0.455009	-0.732075	2.53386	0.729021	0.177131	0.727593	0.185094	0.895165	1.52287
212859_x_at	4.60236e-06	2.0489	-1.30489	-2.12587	-1.30694	-0.688934	-0.311397	0.131748	-0.667511	1.24399	-1.09355	-0.880195	-1.32471	-1.6116	-0.92893	-0.966402	-0.415275	-0.705192	-0.0143137	-0.374284	-0.3578	-1.58453	-0.980413	-0.240274	-0.491306	-1.0427	-0.611266	-0.583764	0.092886	0.827403	1.64811	-1.57886	0	0.525805	-1.1098	0.528224	0.355763	1.60277	0.189953	1.18354	1.59427	0.841864	1.14827	0.451167	-0.270205	0.105679	1.40043	1.35888	0.996688
213036_x_at	0.00849888	2.85525	-0.624311	-0.945862	-0.839338	2.14559	0.771497	-1.99872	-1.12575	-1.3161	-0.821545	-0.292101	-1.07828	-1.05911	2.1627	-0.218984	-1.23626	5.61819	-1.3397	3.00273	4.44607	-0.847742	6.01897	-0.766063	-0.99084	5.85179	1.10114	-0.743177	-1.28531	-0.283814	-0.580271	-1.36612	-2.15306	-1.16141	-0.50612	4.13135	4.38739	5.62115	2.01169	1.99521	-0.0803366	2.70919	0.0352716	-0.233287	4.51737	3.26012	3.80061	3.92035	3.3955
213056_at	0.000246215	2.66833	0.398048	-4.59507	0.256784	0.59341	0.410006	-2.02453	1.12903	1.23848	-0.310658	-1.13595	-0.491494	-0.822072	-1.07149	-0.54731	-3.18784	-0.167823	-0.848307	0.0672274	0	0.933095	-1.08665	-3.22564	-0.0257974	-0.395098	-2.37224	-2.86208	-3.84894	-0.640866	-4.64648	-0.832576	0.342967	-2.7756	-2.36049	-0.259913	-0.138741	0.110959	0.372355	0.665289	0.677331	-0.374961	0.627067	1.42602	1.23094	0.362808	2.60635	2.37013	0.998529
213109_at	0.00126447	2.12986	-1.88133	-2.45697	-2.62224	-1.30905	-0.636832	0.754414	-1.54034	-3.1032	-0.110366	-0.525354	0.31096	-0.391335	0	0.743272	0.693237	0.347813	0.404716	1.20879	1.48875	-1.03894	0.129919	0.0770674	-0.988497	-0.675393	-0.247923	0.326314	-2.16369	-0.97409	-2.38936	-1.26372	-2.47481	-1.76084	-1.77776	-0.0519776	-1.75179	-0.987179	1.3496	1.51473	1.90782	1.78096	2.66124	1.51851	1.57066	1.68476	-0.022131	0.410539	0.0529847
213169_at	1.08381e-05	2.2935	-0.202465	0.249664	-1.73806	-1.22238	0.14542	0.0316353	-0.795227	0.492265	-0.726317	-2.47807	-1.5378	-2.66718	-2.41181	-2.34734	-1.54656	-2.64686	-0.113763	-1.87714	-0.809413	0.969542	-0.854678	-2.00913	0.670556	-0.635594	0.632368	0.444408	-1.00519	0.765872	-1.06647	-1.47246	-0.93111	-1.36989	0.432507	0.545371	0.966228	0.728427	0.969317	1.06221	-1.35589	0.619843	0.761189	0.106393	-0.100259	1.17834	1.17127	-0.173569	0.925609
213316_at	0.000250094	2.44581	-0.859742	-0.148177	-1.13973	-1.15078	1.02911	1.03733	1.00467	-1.83356	-2.02201	-1.96597	-1.21895	-1.44169	-1.33037	-1.60369	0.208678	-1.35863	-2.35924	1.8679	-1.32306	1.06023	-2.71217	-2.86955	-2.96063	-2.99119	-1.87262	-2.16244	1.32282	1.07697	1.3378	-1.18367	0.493261	0.681071	2.43739	1.13788	1.2913	1.48611	1.04466	1.61316	-1.05097	0	1.18414	1.08693	0.0209866	0.960357	-0.18554	0.313976	1.78462
213355_at	0.0032903	3.5624	-1.28655	-2.70355	-4.59548	-3.71368	2.42881	2.25843	3.55532	2.05259	-3.21722	-4.41334	-0.75682	-2.52645	-5.52257	-4.00099	1.79563	-2.27268	-5.05739	2.31266	0.532258	-2.51972	-4.69269	-0.630953	-4.8208	-1.23925	2.13592	-1.68631	-1.96739	0.707434	-4.42408	0	1.51755	2.7122	-3.35224	0.130312	0.750927	1.50515	2.60582	2.89542	3.23801	2.74255	2.98195	2.47114	1.92733	1.70265	0.0453315	-0.00484037	0.257206
213386_at	5.7115e-06	2.28189	0.274919	-1.43878	-0.776933	-1.45243	-1.01621	-0.316205	-2.59957	-0.960434	0.10734	-1.20622	-0.903821	-1.29141	-1.22255	-1.11955	-0.245849	-0.214455	-2.45376	0.251488	-0.616769	0	1.15593	0.494264	-0.882657	0.527565	-0.771255	-0.405815	0.885733	0.566586	0.662718	-0.430556	-1.40685	-1.00517	-0.106829	1.10342	1.2963	1.91433	-0.268555	0.607694	-1.01971	-0.296718	-0.47858	0.86108	0.901035	0.315901	1.07916	1.55269	0.522488
213543_at	0.000248421	2.20921	-1.82291	-1.29094	-3.26401	-1.15199	-0.117982	-2.36852	0.461061	-1.36228	-0.222642	0	0.275259	0.68409	0.774779	0.215986	-0.216658	-0.393643	-1.76132	-1.39734	0.721264	-1.7233	-0.461231	-1.57849	-1.46725	-0.299829	0.363818	-0.657487	-0.254765	-2.06029	-0.359059	-1.3468	-1.55802	0.49568	1.53121	0.338181	0.290311	2.39394	0.557999	-2.32355	-1.00447	0.298881	0.908541	-0.375932	0.477235	1.51689	0.786708	1.6948	1.39246
213553_x_at	0.001335	2.38649	-3.77687	-0.276171	-1.23351	-4.41096	-4.47664	-0.674595	-1.15743	-0.7668	0.164104	-0.711413	0.780779	0.661251	-1.05291	0.385075	-0.164206	0.577785	0.161036	-3.11656	-0.0546184	-4.60781	0.79048	-0.624333	0.80462	1.07197	0.135765	-0.805262	-0.837868	0	-0.509674	-1.32363	-2.60508	-1.50291	0.778299	0.434455	2.17446	0.981549	-0.0106258	-0.451436	0.821042	0.0767407	-2.5259	-2.62894	0.432344	0.352505	1.04611	1.75666	1.1656
213603_s_at	4.27395e-07	3.15465	-1.30298	-1.7641	-1.47752	-1.84113	0.637456	1.79446	-0.247657	-0.320148	-0.456	-0.374632	-0.732012	-0.826635	-0.844091	-0.360515	0.117418	-1.81682	-0.922567	1.46697	-0.799421	0.379278	-1.65802	-0.325165	-1.47401	0	1.02489	1.13194	-1.40321	-1.08425	-1.205	-2.98565	-0.658842	-1.38176	0.577907	0.430668	0.559835	1.46196	1.30178	2.15751	1.157	2.25548	2.80096	1.61332	1.56747	1.28378	-0.548352	-0.0538588	-1.07445
213684_s_at	2.35814e-06	2.19258	-1.71446	-1.66047	-1.52002	-1.60898	0.3247	0.654928	-0.252078	0.49849	-0.086318	-0.748383	-0.33727	-0.976619	-1.08155	-0.515934	-0.474342	-0.970003	-0.426225	0.428838	-0.389141	0.55136	-0.576859	-0.678306	-1.48032	-0.767645	-0.585781	0.316798	-1.5762	-0.302481	-0.0992174	-1.14353	-0.565002	-2.20563	0.461464	-0.595874	-0.879343	0.667149	0.136054	0.136293	-1.78085	0.297053	0.644982	-0.40867	-0.978518	0.0442576	1.06946	0	0.736856
213782_s_at	0.000792509	3.97446	-1.59401	-4.17674	-4.29514	-2.04798	2.82624	3.43372	1.60883	0.849528	-4.47073	-4.02414	-2.38181	-4.37048	-1.17376	-3.7572	-3.76431	-1.76971	-3.16079	2.99373	-1.2527	4.34172	-0.821561	-1.20453	-4.32357	1.28603	1.02155	2.42266	-3.47021	-1.10956	-2.74818	0.85211	1.5025	-1.20135	-0.411908	-0.564368	0.418208	0.135853	1.58214	1.31058	0.5949	-0.52686	4.38548	1.54269	1.33108	2.07082	-0.230948	-0.732253	-0.853391
213820_s_at	3.66435e-06	2.27482	-0.732422	-0.856204	-1.25732	-0.570726	0.861764	1.17078	0.085577	0.117131	-1.53691	-1.14952	-1.63524	-2.19033	-1.23792	-2.92052	0.422162	-0.346804	-0.234141	0.626655	0.470991	0.408645	-1.33456	-1.10742	-1.46989	-1.48169	0.0522242	-2.28323	-1.41682	-0.306417	-2.04272	-0.113151	-0.35315	-0.134432	-0.286388	0	0.316946	0.559779	0.595221	-0.215817	0.867665	0.183349	0.843075	0.79596	0.868642	0.929819	0.160355	0.751226	-0.0275583
213845_at	1.03876e-05	5.08506	-4.25983	-3.36324	0	-3.56551	0.490125	1.8185	1.55782	-3.10804	-2.54895	-1.941	-3.16363	-3.0674	-2.65686	-0.444741	-3.18405	-4.02643	-3.05235	-0.447538	-3.06255	-4.14184	-0.695848	-0.19796	-2.77715	1.42419	3.02652	-0.64648	-3.60469	-3.25627	-3.5043	0.138669	-2.11299	0.964461	1.85485	1.41183	1.54191	1.86693	2.68918	2.10817	-1.3291	-0.129424	0.883944	0.911793	-1.42818	0.229598	-3.41851	-2.85108	0.114266
213905_x_at	3.44984e-05	3.07194	-1.84617	-1.39113	-4.66767	-1.59164	1.73788	0.0375595	1.70775	1.52112	-1.5842	-1.14876	-1.18196	-1.53889	-1.83114	-1.86745	-2.05555	0	0.266817	-1.72596	-1.72843	0.717931	-1.23799	-2.32023	-1.70378	0.103934	1.34924	0.0569553	0.209822	-3.11308	-0.331138	-1.50678	-2.26792	-1.69798	1.60906	-0.637656	0.94274	0.95422	0.462926	0.352898	-1.55174	1.53182	-1.29602	-0.683946	-0.760005	0.610948	0.511629	-0.475369	0.753444
213906_at	6.23948e-09	3.34283	-0.911402	-2.45703	-1.17633	-0.174896	-0.414687	-0.957129	0.59886	0.387126	-1.11403	-1.47295	-2.05345	-1.74852	-1.09902	-1.55778	-0.574966	-0.128303	-2.63485	-0.880945	-0.550107	-2.9561	-1.66131	0.0780892	-0.610862	-1.43235	-1.11038	-0.946683	0.120884	0	0.558311	-0.466096	-0.874074	0.33063	1.52663	0.900373	-0.617425	2.20305	1.87454	1.88472	1.82685	2.23989	0.780537	1.42055	0.740688	0.397722	2.38169	1.73382	2.14901
213909_at	2.04326e-06	2.93783	-0.87054	-0.852121	-0.886455	-0.0875945	-0.310497	0.120484	0.111693	-1.17496	-1.31415	-0.836281	-0.602192	-2.7985	-0.983255	-0.737319	0.110844	-1.60039	-0.274396	0.434683	-1.81686	-1.35232	0.201407	-0.257213	0.0790591	-0.797694	0.500139	0.0485096	-1.14196	-1.24436	-1.2142	-0.616071	-0.337631	-3.05981	1.9972	3.34169	1.40891	3.51127	1.52707	1.87613	0.614034	1.11516	2.02143	-1.21313	0.815429	0.646305	1.02258	-0.237152	1.428
214068_at	0.000966606	2.21585	-3.39926	-1.34709	-0.772931	0.186234	0.647465	-0.190886	0.272465	-1.03802	-3.48142	0	-4.98962	-3.25529	-0.666598	0.235296	-0.362818	-1.01489	-1.52422	1.92096	0.270647	0.360281	-1.4995	-0.504162	-2.27897	0.247653	0.953099	-0.272067	-0.579732	-1.63847	-1.52513	-0.666756	-1.1576	-0.0850673	1.15339	-0.250474	1.52511	1.64184	0.821485	-1.15731	0.10704	-0.176683	1.32337	0.755233	1.03216	0.962985	0.0518708	-4.20698	-0.164751
214078_at	0.00290113	2.26557	-0.490369	-1.14137	-3.58931	-0.607983	-1.01029	-1.59496	0.232749	-0.113787	-0.218066	0	1.03	1.06587	0.146149	1.12512	0.662739	0.275998	-2.96557	-2.32827	-0.0920849	-1.13018	-3.49775	-1.11214	0.156148	-0.939153	0.626227	-4.92388	0.63281	-4.92388	-0.534604	-1.38572	-4.17962	0.737273	-0.688161	0.684991	-0.279343	1.99676	-0.728873	-0.774788	1.31847	1.28454	0.559876	-2.06746	0.936687	0.795881	0.628636	0.938437	1.50043
214121_x_at	0.00073743	2.30695	-1.04423	-0.601872	-1.35752	-4.62121	-1.2566	-0.966812	-1.22008	-4.74413	-0.57419	-0.474612	-0.197072	-0.735734	-0.141956	-0.102418	0.597076	0.220446	-0.0186353	-0.218037	0.114298	-0.0356588	-2.25265	-0.278804	0	-0.108085	0.639742	0.886362	-0.0605345	0.575478	0.248728	-1.34589	-1.69637	-0.426207	2.01331	-0.461807	-0.0670171	2.74754	0.534092	0.102309	0.452721	1.30668	1.3841	1.62755	0.731976	0.704654	0.25637	1.17198	0.557093
214218_s_at	0.00454256	4.86658	-3.51248	-3.56352	-3.86997	-4.78813	-3.93378	-5.18883	-3.81353	-5.48106	-3.50489	-4.87801	-3.71945	-3.64449	-3.77747	-3.05849	2.20586	-3.9993	-3.66591	1.78232	-3.76475	-4.29656	1.6271	1.80384	2.17196	1.95415	2.2681	2.27767	2.29979	-3.93229	2.10447	-4.67214	-5.16386	-4.0866	-3.71499	2.07521	0	1.29714	2.55192	2.63618	2.02298	-4.20784	1.73172	2.43277	-5.04732	2.53141	3.174	-5.24705	3.39419
214772_at	2.18365e-06	3.4742	-1.25121	-1.47652	-1.78478	-0.485217	1.92787	1.50032	0.81571	0.899345	-1.02249	-0.915103	-1.28381	-1.61669	-0.301954	-0.399513	-1.04672	-1.62274	-1.57434	0.771684	-1.98211	0.706207	-5.41955	-1.04844	-4.06541	-0.632846	0.086443	-0.605313	-0.864172	-1.34523	-0.47422	-1.69714	-2.11964	-0.571357	2.25784	1.49668	1.62406	1.54211	1.28945	1.06058	-0.0794535	1.23564	2.11475	0.492823	0.156509	0.224538	-0.93088	-0.954208	-0.163858
214841_at	0.000215727	2.20301	-0.772125	-0.0523205	-0.126028	-0.93858	-0.927269	-0.179085	-1.11005	-1.19518	-0.0990853	0.368484	-0.242641	-0.274035	0.00399446	-0.551172	1.53941	0.26557	0.0361385	1.01777	0.685501	-0.863986	-0.561731	-0.283881	-1.01409	-0.699441	1.40796	-0.339716	-1.2776	-1.65641	-1.22585	0.293032	-1.01245	0.0937424	0.76808	2.95476	4.17186	1.25126	-0.591723	0	0.386775	-0.874624	-0.632628	-0.777904	-1.1237	0.67784	-0.694047	-0.447495	-0.163237
214844_s_at	0.00360642	2.13894	-1.61153	-1.91419	-2.23652	-1.15807	1.11546	1.69316	1.01504	1.33482	-1.4671	-2.91467	-1.00703	-1.20594	-2.07919	-0.646964	-1.56099	-1.22299	-1.48468	0.980186	-0.729642	1.30085	-1.19105	-1.73369	-2.31581	-0.0911541	0.571973	1.35799	-4.99205	-0.8751	-4.07953	-0.644378	0.269938	-0.54248	0.00166702	0.232838	0.0637064	-4.06051	-0.462805	-0.506785	-0.786389	0.481458	1.48711	0.26775	0.85114	0.741909	-0.409128	0.122844	0
215020_at	0.00824361	2.85596	-1.14117	-2.03671	-2.46607	-1.12703	4.45761	3.73928	4.38217	2.81931	-0.921553	-0.287432	-0.59361	-0.804785	-0.833872	-0.829475	-1.90821	-0.153404	-0.0112171	2.06031	-0.533943	4.25608	-0.690829	-1.5328	-0.473628	-0.753121	2.91201	4.11095	-1.56656	-0.71866	0.0989933	1.58182	-1.5065	-2.11178	2.47178	-1.67843	-0.686594	-0.445705	-0.496954	0	-1.02671	2.41585	6.02512	3.84801	3.57241	3.76802	1.87881	-0.824393	2.50623
215021_s_at	0.000801856	2.65973	-1.15394	-0.500992	-2.18805	-0.313263	2.14555	1.57579	1.74262	0.3652	-2.73802	-0.985923	-0.0857038	-0.567301	-0.965295	0.0487871	-2.74145	-0.535492	-0.615153	0.198555	-3.34762	1.6706	-2.35511	-2.4838	-2.40773	-2.50022	0.735219	1.97582	-2.50243	-2.87087	-2.16841	0	-2.66231	-2.8622	0.8477	-0.67669	-2.9079	-1.80722	-2.15841	0.64541	-0.181292	0.808099	2.9926	1.18245	1.43321	1.79928	0.327588	0.477964	0.96449
215116_s_at	0.00538967	2.7494	-3.85549	-2.45173	-5.01998	-0.485384	-0.325432	-1.15503	-1.66562	-0.344566	0.128035	0.169725	0.313504	0.749265	0.0472612	0.358925	-0.285888	1.96128	1.91337	-1.82714	2.37641	-0.261977	0.756579	-1.89147	0	0.45968	0.89471	-0.0735846	-2.47708	-2.50101	-3.51217	-5.00965	-5.27977	-3.57339	2.23942	3.416	3.05172	1.35258	0.000614166	-3.04292	-1.44493	-0.895912	-2.71495	-0.858523	-2.5893	-3.31904	-0.493428	-0.450294	-0.550615
215706_x_at	0.00368506	2.00735	-2.26461	-2.26914	-2.84591	-3.19284	-2.51671	-2.51871	-2.32424	-2.4987	0.296492	0.160482	0.0566549	-0.0604811	0	-0.0857229	-0.495427	-0.112649	0.0183191	0.0414715	-0.0180588	0.806611	0.288857	0.44001	0.140586	0.331873	0.347327	0.686476	-2.7758	-2.24284	-2.05584	-2.49289	-2.60542	-3.04978	0.901957	0.864447	0.808969	1.33237	-0.0323191	-0.0983267	-0.333226	0.237731	1.02797	-0.583727	-0.35936	-0.956977	-1.77205	-1.35462	-2.05331
216237_s_at	6.43968e-07	2.0442	-1.2919	0	-1.55395	-1.17391	-1.72407	-0.231608	-2.74831	-0.158705	0.573776	-0.127162	-0.0553484	-0.375561	-0.353426	-0.496303	-0.609448	-0.0619669	-0.36756	-0.840428	-0.270418	-0.562681	0.694856	0.477089	-0.0390782	0.374881	-0.794724	0.265313	-1.36681	-0.268136	0.0633082	-2.1129	-1.17258	-0.739772	-0.0684595	1.15583	1.45414	0.557594	0.107622	-0.323061	0.732622	1.02377	0.846047	0.806943	1.28862	0.444985	0.245094	0.637262	0.907116
216250_s_at	1.24148e-05	2.33182	-0.561532	-0.394028	-0.704087	0.114651	0.536746	0.20227	1.2453	-0.24784	-1.11094	-1.19516	-1.0287	-1.29641	-1.13103	-1.21829	-0.742347	-0.968801	-0.239409	-0.214796	-0.853781	0.00833702	-0.885779	-0.53415	-1.0282	-0.834134	0.176356	0.529841	-0.301802	0.482717	0.921352	-0.334963	1.00765	0.601452	1.56199	2.74276	1.9688	2.03927	1.42597	2.27126	0.825822	1.48256	1.30265	0	-0.6879	-0.681762	-0.150596	-0.640032	-0.0344458
216331_at	0.000320397	2.71325	-0.114086	-3.78252	-1.59678	-0.505376	0.654587	0.362155	-0.461369	-0.513701	0.277843	-0.763881	-0.0212049	-0.502594	-2.59359	-0.476717	0.462374	0.344368	0.643476	0.094038	0	1.44928	-2.91682	-0.836151	-3.04121	0.211017	-0.562083	0.066956	-0.683412	-2.88923	-2.19667	-0.659486	-0.396599	0.0352349	1.70297	1.57637	1.48808	-1.97656	-0.612877	-0.808746	-0.187056	0.262672	-1.02508	-1.65626	-2.0883	-1.15359	2.54252	1.86191	2.0904
217068_at	0.000786022	2.24642	-4.49139	0.118233	-0.05514	-2.97612	-2.64027	-0.253881	-2.58358	0.177574	0.400432	0.276708	0.608922	0.851889	0.343933	-2.13794	-0.326815	-0.207001	-1.81942	0.600752	0.446809	-1.42415	-1.91962	0.486031	-1.62704	0.0629883	-2.4185	-2.39297	-0.797914	-3.77196	0.0974951	0.400068	-3.10869	-3.57536	0.822357	0.525257	0.333123	0.649723	-0.289351	0.0598674	1.25184	-0.148507	0.810176	-0.773477	0.903838	-0.58337	-0.227032	-0.0741611	-0.090735
217076_s_at	0.00189583	2.85852	-3.05672	-0.433446	-1.51854	-3.35009	0.237576	0.549766	-0.717683	0.773304	-2.80736	-2.19686	-1.9064	-2.71043	-0.709714	0.942514	-3.86843	-2.26767	-1.30843	-0.873608	-2.8703	0.676412	-1.32015	-0.0196557	1.09924	1.24258	1.12341	0.486136	-4.00085	-0.610512	-3.26049	-2.96304	-0.00697708	-2.85179	2.50025	2.40997	1.63239	2.31402	-2.92667	0.0312572	0	0.758216	0.0576139	-2.25017	0.230696	-3.27827	-2.64636	-0.439543	-4.08105
217077_s_at	0.00444473	2.0676	1.22469	-1.73671	-0.553369	1.69195	0.602725	-0.229634	0.257763	0.29781	0	-0.181169	0.227638	-2.35639	0.485469	0.606519	0.717936	-2.28348	-0.140579	-2.67195	-0.90663	-1.41905	-0.862018	0.379792	-0.017457	-0.440228	-0.882342	-0.713227	-0.0556087	-0.835922	-0.680313	0.543973	-0.716122	1.75995	3.73957	3.1543	0.640202	1.35423	3.87735	3.18384	3.53973	3.42444	1.85061	1.47168	0.9377	0.558472	-2.35474	-0.137847	0.414166
217428_s_at	0.00126542	3.19773	0.620212	-1.53167	-0.25842	0.704871	2.45546	1.37755	2.04666	0.0470934	-0.971092	-2.41967	-1.67758	-2.4227	-0.242798	-2.42352	0.72241	-0.417758	-0.477952	0	-5.25931	-0.720605	-1.58786	-1.1713	-2.76771	-1.80512	-0.137332	-0.553884	-2.12486	-1.37508	-0.460354	-1.37956	-0.0314455	1.17829	5.22408	3.47145	2.87137	6.85212	0.956449	2.32367	-0.321312	-0.87012	-2.37076	0.253264	-0.118653	-3.56323	-0.442954	0.561464	1.83963
217546_at	2.29141e-07	8.68033	-2.9111	-5.40744	-4.343	-3.65089	-0.0848427	0.94828	-0.49047	3.00508	-5.50663	-0.652316	-3.40833	-2.12635	-4.05666	0.353747	-1.13847	-2.64233	-3.72147	-1.16593	-3.23962	-1.07297	-1.45714	-3.75449	-1.85325	-0.346659	-1.12303	0	0.0264311	1.45822	0.504437	-1.48527	-1.59651	-0.635349	0.425423	3.4403	2.60665	3.76423	1.57742	2.09592	1.99501	1.3528	1.05712	1.06566	1.37485	1.33164	4.56066	3.71032	2.98752
217607_x_at	0.000147804	2.02142	0.00143862	-2.04837	-0.748084	0.587473	-0.276324	0.710941	-1.50704	-0.084867	-2.09971	-0.860195	-0.247116	0.441935	0.13165	-0.234352	-2.51446	-0.327121	-0.269903	0.73618	0	0.612952	-0.940408	-1.45609	0.428351	-0.110329	0.725347	-0.451371	-1.04355	-3.86286	-1.28917	-1.62527	-0.853868	-3.02488	-0.462154	0.0479159	-0.0946512	-0.0192962	-1.34566	0.15317	-0.246637	0.852055	1.01461	0.788488	2.10992	1.15963	0.06776	-0.0644951	-0.101642
217867_x_at	1.35625e-06	2.51124	-1.58347	-2.26015	-1.88377	-1.04083	0.972218	0.981131	1.02513	-0.24824	-1.05134	-1.92778	-0.464722	-1.18365	-1.58458	-0.438952	0.356879	-0.623581	-1.33474	1.20449	-0.0977783	1.31087	-1.36571	-2.13052	-2.36979	-0.904835	-0.872152	-0.573636	-0.726663	0	-1.40598	-0.840234	-0.931649	-0.70983	0.757727	1.06493	1.15616	0.834937	1.26567	0.522554	0.00916767	-0.488374	0.826594	-0.621314	-0.96776	-0.0636167	0.638207	0.889784	0.892341
218035_s_at	4.40748e-06	2.56125	-0.185613	-1.51581	-0.387621	-0.667917	0.181966	-1.44733	-1.13209	-0.185552	-0.344771	-0.695337	-0.875452	-2.92422	-2.8911	-0.896012	-0.0367966	-1.16189	-0.629511	1.18569	-0.578944	-0.0692754	-0.928319	0.37157	-0.645913	0.0542541	0.251285	-0.37036	-0.0154057	-0.742091	0.025836	-1.07568	-3.076	1.02473	0.255387	0.664216	0.792407	0.688024	0.927911	2.79107	0	0.903307	1.83504	1.19483	-0.103454	-1.34604	2.00048	1.16183	1.04179
218051_s_at	1.28625e-05	2.1113	-1.47247	-2.14215	-1.79246	-1.43235	-0.578091	-0.979531	-0.389365	-1.26091	-0.181641	-0.54764	-0.425665	-0.391888	-0.27073	-0.202934	0.728401	0.581809	-0.466457	0.0135498	0.203682	-0.164388	0	0.272643	0.327077	0.496245	0.474361	-0.0508204	-1.10453	-1.2131	-0.728216	-1.43121	-1.71796	-1.52485	0.764758	0.576424	1.13703	1.2446	0.482717	0.378536	-0.0514565	1.11393	0.665598	0.0439234	0.437098	-0.256352	-1.2945	-1.13132	-1.21345
218182_s_at	0.000784565	2.31479	-2.01002	-4.4109	0.710467	0.124091	-3.23247	-0.85439	0.0598292	-0.689097	-3.11105	-0.603771	-2.00331	-1.18226	-0.332271	-2.13945	0.143233	0.686875	0.380751	0.439712	0.18204	-0.95033	-0.831629	0.0665379	0.511704	-2.54429	-0.53378	0.0178728	0.0494585	0.479145	-0.216558	-0.542545	-1.01709	-2.2052	0.0603261	0.393087	0.171493	-1.21154	2.43656	2.50254	1.71252	2.1322	4.00004	-0.725547	1.73566	0.720668	0	-0.626498	0.0596056
218332_at	0.00122026	3.19843	0.855788	-3.21845	0.611765	-1.04333	-0.0773315	2.61138	-2.11331	-1.58285	-1.89046	-2.56546	-1.39147	-1.4384	-2.2253	-1.4888	-1.03775	-2.98598	-3.54829	0.982499	-2.0745	0.632985	-2.86782	0.245962	-0.901854	-2.2549	-2.74696	-3.08586	-2.3592	1.75183	-1.3327	-2.38329	3.80308	0.180724	3.73513	1.17272	0.0358009	4.41637	1.55336	3.8653	2.40477	0.275725	3.23422	0.572603	-0.418165	-2.08467	0	0.718173	-0.492722
218355_at	0.000343407	2.29982	-0.867945	-0.39328	-1.14183	-2.84351	-1.76489	-2.44994	-1.60791	0.0645146	0	1.26177	0.344466	0.13848	-0.000109673	0.557291	-0.620168	-0.198978	-2.61321	-2.78096	0.120205	-1.22636	1.04921	0.609566	0.29513	0.380142	-1.02112	-1.62982	-0.0160542	-0.10184	-0.555317	-1.29464	-3.52218	0.268672	0.623075	1.54206	1.29212	0.208454	-0.0311413	-0.192306	0.772074	1.15012	1.43272	1.86356	1.60667	0.735334	3.08597	2.43224	2.21409
218451_at	0.000161901	3.09816	0.0687642	-0.616453	-0.142522	0.0807981	-1.48213	-2.18121	-1.68151	-2.86788	0.747403	0.280478	0.678503	-0.15067	0.858446	0.767567	-0.264925	-2.30583	-3.10185	-4.85885	-0.00730371	-3.20985	0.0317941	0.166011	0	-0.240326	-0.820491	-0.858799	-1.33612	0.617018	-3.31675	-2.4629	-2.30456	0.598761	-0.863107	-0.0216594	0.463282	-0.345226	2.29818	2.54986	2.37703	2.29636	3.2455	2.00603	2.51431	2.03978	1.46179	2.72341	1.45273
218559_s_at	0.00722801	2.20043	-2.86677	-1.20151	-2.92678	0.0142498	0.879001	0.858365	2.05224	2.58237	-0.761042	-0.752964	-0.158347	-1.19942	-1.90062	-0.710217	1.78492	0	-0.247581	1.49892	-0.228562	1.12354	0.359447	-1.76222	-2.01059	1.57553	0.185094	-0.189963	-0.361592	-1.07705	-2.07333	0.26804	-0.956001	-0.910014	0.035614	3.335	3.91652	1.97109	-0.466403	0.371808	-0.228887	-0.681997	-1.16357	-0.256995	-0.0847349	0.0206299	2.01346	1.61721	1.81614
218585_s_at	3.2282e-06	2.19904	-1.37409	0.212167	-1.3552	-1.89581	-2.02982	-0.595978	-1.43569	0.284538	0.0338078	-0.656377	-0.739104	-0.537989	-0.982188	-0.331239	-0.0738363	-0.0449514	-1.22318	-0.652272	0	-1.2352	-0.0986114	0.398713	0.261008	0.511284	-1.91147	-0.494565	-0.774433	0.252228	0.605128	-0.298458	-2.38606	0.26231	0.163601	2.22882	1.50359	0.415166	-0.816992	0.235314	1.14722	1.09569	0.639767	0.859684	1.01783	-0.188055	0.913223	1.39724	1.6156
218625_at	0.00025343	9.48258	-2.57957	0.301132	-0.357426	0.938724	-0.695855	0	-2.16698	2.3475	0.966478	-1.57692	0.82349	0.575665	-2.00599	-1.21573	1.24516	-1.1274	-1.15801	-1.84632	-0.00984573	-3.08012	-3.13272	-2.69268	0.613446	0.266358	-0.17069	-1.835	-3.54682	0.426584	-3.44473	-0.935497	-0.121184	-1.0462	7.01606	9.22362	8.50534	8.27061	1.43726	-1.93678	-2.45119	0.0920138	0.0624294	-1.24656	-3.06578	-3.09575	-0.701773	0.810448	0.116646
218678_at	1.76798e-07	4.12545	-2.97645	-1.31032	-2.94199	-4.52929	-1.35506	0.790148	-1.13895	-1.12528	-0.685106	-1.10475	-0.867721	-1.89664	-0.572179	-1.22881	0.980809	0.755939	0.0893464	-0.997712	-0.0674701	0.829925	-2.62741	-1.7634	0.830648	-1.67054	-2.37734	-0.791525	-1.25401	0.400942	-0.23648	-1.919	-1.05451	-1.47967	0.435236	-0.863093	0.458723	0.901665	0.121981	-0.16736	-0.868763	0	-1.03356	1.3336	0.638427	1.56064	2.17049	3.03233	2.96035
218706_s_at	1.10576e-05	2.16415	-1.14861	-0.827296	-1.28883	-0.468117	1.13844	1.31548	1.69475	0.245199	-1.21071	-1.91094	-1.57232	-1.52306	-1.36525	-1.34133	-1.04772	-1.72995	-1.39318	1.1187	-1.49912	0.491102	-1.65701	-1.61589	-1.76476	-0.969286	0.0315046	0.320863	-0.719566	-1.07094	-0.692461	-0.769646	-0.0334215	-0.092885	1.97203	0.306741	0.0548391	1.63297	0.402091	0.603707	-0.259585	-0.732907	0.922978	0.0270119	-0.0965548	-0.138486	-0.548813	-0.693528	0.191595
218726_at	0.000666523	2.05135	-2.37456	-0.435117	-2.3772	-2.96103	-1.27574	-0.142231	-1.81154	0.209919	-0.18135	0.345911	0.100863	0.273405	-0.265084	-0.651608	-0.764164	0.129313	-2.43483	0.622742	0.0272856	-0.202973	-0.170775	0.455253	-1.83567	0.506885	-0.244665	-0.898976	0.189556	-0.190561	-0.691112	-1.00778	-2.55853	-0.278333	0.489113	1.46808	1.25219	-3.28281	0	0.441731	-0.181979	0.774051	-0.188859	1.36149	0.712279	0.0638089	2.18901	2.41462	2.00806
218849_s_at	2.17089e-06	2.41106	-2.87722	-0.775311	-1.35577	-0.275516	1.26578	-0.0692058	1.26109	0.661249	-1.41153	-0.50464	-1.72381	-0.901147	-0.480428	-1.43002	-1.42787	-0.718506	-1.0999	-0.254966	0.15287	-1.04072	-0.248513	-0.478054	-0.0387573	-0.283748	1.37233	0.97655	-0.836122	-0.560384	-1.10462	-0.623441	-1.01417	-0.46464	1.97144	0.557031	0.760025	2.76306	0.655879	-0.149183	-0.428551	0.508023	0.844923	0.674516	1.08113	0.152853	0.616236	0.117612	0.340834
218899_s_at	0.00902011	2.41281	0.77061	-0.52808	-4.8741	-1.10856	0.811093	-0.719541	-3.96664	-1.40514	0	-0.320751	-0.625556	-4.90621	-0.847393	-0.342862	0.648599	0.397307	0.316584	0.086309	0.760829	-2.6141	0.0490975	-0.755321	-4.47636	-0.740405	0.603416	-0.741936	1.56449	-1.67798	1.52359	-0.496113	-1.54264	0.319653	1.72255	2.80456	2.84374	1.27086	-1.03539	-0.127654	-1.25726	-1.02604	-3.08575	-0.612967	-1.37988	0.196446	1.59554	0.959561	1.45285
218934_s_at	0.000521687	2.39543	-0.889783	-1.79356	-1.93735	-1.20008	-0.815269	0.0415935	-1.43031	-0.186588	0.392592	-1.02719	-0.223076	-1.59943	-0.961515	-0.101594	-0.16986	0.0175338	-1.5652	0.615579	0.129445	1.20397	1.63386	1.37171	-0.83252	2.01484	1.80329	0.140733	-1.2825	-1.68862	-0.992129	-1.54764	-0.661665	-1.88663	1.83185	1.63143	2.9251	3.06817	0.838224	-0.0937896	-1.06872	-1.45953	0	-0.418458	0.134626	-0.366766	0.744271	-1.4845	-0.279492
218935_at	3.53189e-10	2.37637	-0.669453	-0.58583	-0.379095	-0.50957	-0.387713	-0.458336	-1.08808	-0.423227	-0.495345	-0.290735	-0.565248	-0.0335627	-0.722364	-0.597574	0.921111	0.088417	-0.081996	0.103348	0.111006	-0.133178	-0.689602	-0.409551	-0.70254	-0.480984	-0.339057	-0.512649	-0.314899	-0.216181	-0.822953	-0.867693	-1.27143	-0.562363	0.790499	2.14883	1.96468	1.4145	0.61941	0.298423	-0.0261631	0.492664	0.151948	0.413918	0.659036	0.784666	0.122344	0.2577	0
219148_at	0.00141172	2.00727	-0.938643	-0.231121	-1.1289	-1.10866	-1.73935	-1.35767	-2.76584	0.336646	-0.60221	0.53474	0	0.0609493	0.00774097	0.300345	-0.47973	-0.00710487	-0.933644	-1.45907	-0.542424	-1.404	0.42809	0.291449	-0.208646	0.727404	-1.5765	-3.38706	0.296652	-0.443805	0.588981	-1.25417	-1.43807	0.821749	-0.0678358	1.71477	1.28929	0.12419	-1.47082	-0.380581	0.509158	0.404776	0.0994301	1.88189	1.20892	0.103463	3.44327	2.8795	2.78591
219271_at	0.00152026	2.45366	-0.53174	-0.445704	-0.618768	-0.55415	-1.14794	1.62965	1.1047	-1.21019	-0.653499	1.67385	-0.26153	0.530782	0.914193	0.188206	0.725896	-0.564187	-2.83791	-1.52291	0.75146	-0.471232	-0.38188	0.0865159	0.68278	-0.491833	0.103507	0.0902443	-1.28221	-0.656107	-1.8834	-1.14303	0.903241	-0.363996	2.58387	4.178	4.30072	3.57847	-0.390206	-0.897344	-0.9689	-0.357504	-0.251356	-0.440166	1.24757	0.306308	2.52173	2.0821	1.33079
219298_at	0.000157619	2.50798	0.176764	0.0987043	-1.44673	-2.97005	-0.111985	-1.2155	-1.53823	-1.21137	0.745874	0.742454	-0.583862	0	1.3353	-0.362672	-0.346681	-0.887742	-3.657	-2.49553	-0.287675	-0.92461	0.434931	-0.829145	-0.0620379	-0.201824	-1.67912	-1.42895	-1.38785	1.18206	-1.52351	-2.11011	-1.22425	-0.364255	0.972329	0.604621	-2.05529	1.2603	1.06385	0.369347	-0.314291	0.653159	1.67527	0.109237	0.524879	1.84332	2.7135	2.30025	1.81565
219383_at	0.00029488	2.37925	-1.1983	-1.08176	-1.896	-0.491693	2.21231	1.88127	2.48043	0.807165	-1.39958	-0.503655	-0.634196	-0.868133	-0.684214	-0.31192	-1.5627	-0.919139	-0.46732	-0.750755	-0.533448	0.164649	-1.52845	-1.78097	-0.332119	0.162771	0.0197134	0.584607	-1.59234	-0.108157	-0.846519	-4.63083	-1.08501	-3.32416	0.880524	0.419769	0.150209	2.4904	1.7846	0.831911	-0.0887094	-0.317588	0.541812	1.78203	1.40026	1.2552	0.357713	0.170151	0.973833
219423_x_at	0.000193873	2.75097	-0.544043	-0.0149746	-3.46568	-1.44202	0.997823	1.07222	0.970792	0.191012	-0.174029	0.18034	-0.728446	-3.04518	0.325827	-0.791213	0.559836	-2.03556	-2.4284	-2.07601	-1.18232	-1.42106	-2.78566	-0.811754	-1.97285	0.197328	-3.7411	-3.69715	-2.08531	0	-0.752513	-2.74545	-1.70385	-2.72446	-3.42618	0.224389	0.165656	-1.74686	0.831243	1.13435	-1.14197	1.50807	0.960119	0.553998	0.0387712	-1.64472	-1.21466	0.690618	-0.262536
219505_at	0.00240691	2.70372	-1.07045	-2.1339	-3.9284	0.419972	-0.705879	0.00910282	-3.4731	0.130541	-0.345437	-0.743515	-0.541476	-0.0719981	-1.32525	0.599708	-0.798904	-0.0507975	0.200652	-2.97195	0.58048	-0.030551	-1.15327	-1.48531	1.47306	-0.267919	0.506169	2.38568	1.4277	-5.61794	1.32707	-4.4602	-3.94815	-0.33486	-0.440486	0.759674	0.321714	-1.96769	-3.5427	-0.301492	-0.605314	0.111642	-0.783117	-0.768337	-1.91753	-1.48325	0.766034	1.39825	2.75775
219511_s_at	0.00715594	2.37977	-0.811773	-0.519556	-4.66296	-1.55319	1.85725	0.791145	1.7837	1.71221	-0.338235	-0.634538	0.501595	0.57359	-2.62122	1.65916	1.24096	-0.263335	-0.188173	-2.35282	-3.11229	-2.37948	-0.632828	0.15343	-1.42516	0.565079	0.480309	0.326262	-0.255211	-0.520619	-2.66017	-3.3353	-3.57531	-3.3331	-0.432717	1.45085	1.98923	1.55861	0.236228	0.0296445	-2.64436	-0.571799	0.392232	-0.322076	-0.281222	-2.08721	0	-0.682912	2.07225
219587_at	0.00053896	3.04816	-3.97534	0	0.1951	-3.30901	0.55565	1.02689	-0.559457	-2.28793	-2.6746	-4.68582	-4.73669	-4.17675	-4.22465	-1.46263	-3.64901	-1.88331	-2.41023	-1.49517	-0.304914	-0.823435	0.0472717	-1.2627	1.34159	0.744405	0.179099	0.506669	-0.0443063	0.71211	1.05494	-1.11494	-0.0775428	-3.38371	-3.45853	-0.164629	-0.597001	0.423295	0.708728	-0.0872636	1.24515	0.508038	0.520591	1.1981	2.04221	1.4925	1.61323	1.17514	1.18982
219681_s_at	3.6638e-05	2.53379	-0.22882	0.866906	-0.141981	0.20211	0.141792	-0.745522	-1.29286	-1.21814	-0.190976	-0.697926	-0.346726	-0.864587	-0.393097	0.259683	2.19041	0.56231	-1.69945	0.260837	-0.161569	-1.22171	-0.469641	0.0418992	-0.247865	-1.35034	-1.37197	-1.07642	-0.717933	1.76022	-1.52051	-0.881315	-1.3395	0.964576	-0.310407	-0.847065	-0.539692	-0.0386453	1.79594	0.659465	0.540371	1.24323	2.96255	3.04719	2.68965	2.8502	2.23202	1.66533	2.56905
219745_at	0.000504131	2.06949	-0.891413	-1.12992	-1.36195	-1.35823	-1.58337	-1.26735	-4.58017	-5.40999	0.198314	0	0.213112	-0.0594201	0.587412	-0.336152	0.804168	-0.478674	-0.190419	-0.733932	0.517011	-1.17831	0.781254	1.03132	0.458783	0.36554	-0.19708	0.0105329	-1.46235	-2.53074	-2.62885	-1.0755	-1.62621	-1.47503	0.103211	0.648385	0.00849533	0.232372	0.00559473	-0.0872951	0.776038	-0.255034	0.877927	0.889472	-0.119268	-0.158635	-0.423911	0.234333	0.232084
219747_at	0.000156166	2.13729	-1.07082	-2.86086	-1.64902	0.0012517	-0.261437	-0.845763	-0.918859	-0.0491447	0.0908194	0.358048	0.194579	0.456965	-0.395936	0.462755	-0.264069	-0.618295	-0.265588	0.0424681	0.688343	1.26535	0.556983	-0.609645	0	-0.396577	-0.529862	-0.481758	-0.965497	-0.458283	-0.968979	0.123497	-0.0462475	-1.14169	1.58409	1.26723	1.17306	2.00366	-0.159065	2.07247	-0.533788	0.0999861	-0.215358	0.185926	0.0935273	-0.0829973	3.96312	3.13776	3.33504
219956_at	1.04962e-05	3.75912	-1.10873	-1.65937	-0.0440297	-1.23683	-4.55952	-0.16056	-3.89323	-4.73595	0.846964	-4.04263	-0.940046	-4.51772	-3.85748	-1.31097	0.598183	0.766537	0.716825	0.303462	-0.215413	-2.21641	0	1.16893	0.708827	0.267044	-1.96947	-0.293427	-1.5883	-2.43264	-1.10772	-0.45157	-0.72	-0.815091	1.28852	1.24784	1.20135	2.64373	-0.760855	-0.00106096	-0.818171	1.36228	2.04246	0.158005	0.867937	0.572279	2.22192	1.31824	1.82422
220102_at	0.00213356	2.59523	-0.755318	-0.609868	-0.969287	-0.799008	0.628009	0.0500841	1.64997	0.775507	0.323681	-1.09638	-1.31187	-0.518596	-1.20267	0.0941205	0.193708	-0.028275	-0.781237	1.96181	-2.37551	-0.342108	-5.5257	-1.35253	-0.547612	-1.13306	0.0411034	0.578809	-0.651343	-1.19915	-5.44901	0.82233	0.12926	0.33164	3.80021	2.64475	1.61227	2.89544	1.32649	0.379725	0.301271	-0.79768	0.222518	-0.0323167	0.181772	-3.36318	-0.831228	-0.808539	-0.14059
220117_at	0.000520129	2.98447	-4.08139	-4.91075	-4.35565	-3.76682	0.262462	0.123016	0.202665	-3.31098	-0.192311	-2.81752	-0.830158	0.166843	-1.22386	-1.88054	-0.370212	-0.0775118	1.56752	0.645717	1.64856	-0.306181	-0.519768	-0.417665	-0.52272	-0.303975	0.641336	1.07608	-0.561543	-1.2103	0.00559807	0.372561	1.2301	-3.5715	2.85204	3.1195	1.76657	2.10275	0.453499	0	0.0240345	-0.110197	-0.872633	-3.35546	-1.01936	-0.715465	1.16272	0.867869	-0.616784
220230_s_at	6.24404e-08	2.48726	-0.679872	0.0595093	-2.27178	-1.85489	-0.354003	-0.389072	-0.922848	-1.40766	-0.260414	0.222167	-0.101558	0.122581	0.364202	-0.0742683	0.176852	-0.297113	-1.83383	-1.13026	-0.266689	-2.16231	-0.0795603	-0.799524	0.135711	-0.302626	-0.97751	-1.23311	-0.390993	-0.713583	-0.281356	-3.46933	-1.683	0	1.35612	0.844245	0.623116	1.3456	0.225612	-0.0980349	0.190453	-0.650725	0.484285	0.59142	0.556382	0.656785	0.89189	0.906642	0.975003
220411_x_at	0.000101232	2.11039	-0.354118	-0.829309	-1.26527	-2.03635	0.518645	0.363566	0.197389	-0.249172	-1.13848	-3.48224	-0.596693	-2.26414	-2.72183	-1.31279	0.591143	0.217256	-0.347565	-1.21647	0.47965	-0.756151	-1.8098	-0.85851	-0.551072	0.21807	0.593781	0.084949	-0.847422	-0.597743	-0.91936	-0.99242	0	-0.252944	0.863227	-0.519225	-1.42843	1.64111	0.758143	0.326775	-0.770871	-0.42332	0.133208	0.405226	0.329542	0.659953	0.850529	1.14967	1.21903
220518_at	0.0059696	2.1538	-1.14612	-0.406288	-1.35412	-0.816318	1.33429	2.09398	-1.04349	-1.06307	-2.25131	-1.38524	-0.300795	-0.351333	-0.0661473	-0.500081	-1.49869	0.269488	0.898091	1.55958	1.22631	1.12034	-0.946513	-0.729415	-4.35747	-1.47045	1.00986	0.854631	-3.75758	-1.0165	-2.52378	0.746281	-1.3463	-1.25927	1.51401	0	-3.13348	-1.9994	2.05329	2.48543	0.180485	1.19022	3.51378	-0.188396	0.80115	0.508745	1.72915	0.426601	1.08149
220817_at	3.17167e-05	4.16367	-0.521983	-1.65492	-0.592138	-1.13709	0.014051	-1.59019	2.44057	2.21144	-1.73092	-0.337675	-0.130957	-0.50106	-0.750634	-1.25647	-0.745599	-4.59871	-3.31704	-3.61618	-2.64799	1.38494	-5.81042	-2.96736	-0.920161	-0.941929	0.159173	1.09197	0.359348	1.3071	0.128784	-1.13158	1.76466	-3.04106	-0.0229797	-0.381876	-0.337771	2.32705	0.189863	2.52691	-0.606604	2.82684	4.52348	2.32966	3.69241	3.38794	-0.10498	2.31648	0.600198
220818_s_at	3.23985e-06	5.73171	-0.225888	-3.34701	-1.66154	-2.27709	0.0903969	0	2.36561	2.08844	-1.01982	-1.78391	-2.25655	-3.05808	-1.85217	-0.96827	-1.71315	-2.00426	-2.54192	-2.19267	-2.31843	0.59866	0.620936	-2.78874	-0.454397	-2.68252	-0.920837	0.498229	-0.735863	0.327646	-2.05263	-2.47967	1.38987	-2.974	-1.74119	-1.05339	-2.703	3.02186	2.50704	3.53388	1.03418	3.46794	4.93892	2.91732	3.78463	3.67909	1.44461	3.14899	1.20589
221016_s_at	0.00032072	2.07683	-1.30214	0.540079	-2.44355	-2.16275	0.119212	0.00832844	0.766584	-0.356097	-1.00549	-0.612966	-0.440258	0	-1.13454	-1.11795	0.123282	0.501802	-0.441514	-1.85775	0.14279	0.153844	0.615765	-1.51857	-0.343445	-0.194607	-2.83585	-3.27468	0.576349	0.0995769	0.498623	-2.06311	-2.17876	-2.05613	1.09039	1.29704	1.96275	1.38522	0.297183	-1.02188	-1.08999	0.777971	1.14643	0.346495	-0.334973	0.876981	-0.325651	-0.639749	-0.687396
221211_s_at	1.04643e-06	2.36123	0.320944	-1.35437	-0.610508	-0.140574	-0.206403	0.542295	-1.35606	-2.80215	0.575486	-1.68978	-1.1808	-0.629932	-1.80549	-0.541738	0.0342197	-0.120826	-0.65053	-0.0397043	-0.771179	-0.81761	0.668249	0.932412	-1.10605	-0.890885	-0.614581	-1.12192	-0.363668	0.00256062	0.487781	-1.31805	-0.450729	-0.828662	0.861845	1.09795	0.989204	0.784945	-1.13946	-0.484068	-0.548553	-0.200057	1.94466	1.2297	1.18399	1.69664	1.67249	0.812008	1.50986
221521_s_at	8.53039e-05	2.16884	-1.57738	0.180933	-1.89799	-3.80585	-4.95868	-0.551575	-2.51174	0.142124	-0.214211	-0.112073	-1.46025	-0.458501	-0.417829	-0.385646	-0.449269	0.104063	-0.864243	-0.0926652	0.0559602	-0.324521	0.353929	-0.160171	0.0308957	0.448563	-1.62555	0.201425	-0.761193	0	0.0327811	-2.32559	-2.14402	-0.415967	0.185009	1.03779	0.593503	-0.252136	-0.210566	0.0853419	-0.257925	0.336892	0.274662	1.19885	0.682418	-0.373425	1.2221	1.47844	1.18755
221558_s_at	0.00347304	3.42924	-2.71472	0	0.1345	-0.381571	-2.13035	-2.24528	-2.45617	0.113055	-3.93087	-2.32978	-0.510937	-3.37002	-2.51429	-3.79979	5.42922	0.977755	-2.13386	-1.87218	-2.63994	0.402405	0.751074	-1.99479	-1.29593	-1.41449	0.404607	-2.47337	2.62509	1.6669	2.53241	-2.68766	-2.65653	0.678603	0.663692	-0.771336	-0.491945	3.77224	5.31904	4.00292	1.22173	1.59759	-3.58982	2.5515	2.39694	2.70013	1.6966	-0.17247	2.43229
221601_s_at	5.20017e-05	4.23371	-2.82797	-3.34321	0.389933	0.0754156	-1.13422	-1.80956	-1.63491	0.016933	-3.78626	-0.0581803	-3.15941	0	-2.00654	-0.689086	2.42761	-3.31522	-3.03501	-1.52896	-2.65935	-2.286	1.38659	-0.895633	0.450798	0.825901	-1.43884	-1.78399	-0.13338	1.65788	-0.990717	-1.29404	-0.491697	-1.19075	2.24115	1.04297	1.75683	3.36306	4.01076	4.25804	4.67537	3.31676	1.1232	3.28051	1.15943	1.72777	-0.0740199	0.594158	0.424854
221658_s_at	0.000941545	2.16256	-0.19206	-0.719634	-0.747138	-0.680666	-0.100667	0.129663	-3.40663	-1.08827	-0.313176	-1.46398	-0.883159	0	-0.604598	-0.108864	1.43056	1.09344	-2.16654	-0.914244	0.153755	-1.00697	-0.275075	-1.33898	-2.53795	0.837413	1.57285	0.154287	-5.4546	-0.291675	-1.0435	-1.21338	-1.53243	0.197937	0.277442	0.335803	0.906942	0.459899	0.845204	1.8918	1.68952	0.745189	2.14503	0.689823	1.61426	0.055337	0.0505128	0.509921	0.703339
221728_x_at	0.00173172	7.79302	-5.64627	-6.86911	-4.22019	-3.80089	-4.03335	-4.05476	-4.32456	-6.62004	-3.74582	-4.26791	-5.52419	-4.40156	-4.22518	-5.11758	2.35479	-6.24629	-4.64924	2.33041	-6.60786	-6.68962	2.19705	2.44382	2.51354	2.7122	2.73862	2.94078	2.54279	-3.62875	2.15829	-3.87969	-5.02589	-3.17422	-3.4941	2.4068	0	1.99692	2.69565	2.87753	2.66476	-6.26495	2.24381	2.90957	-4.28208	2.79948	3.82154	-4.05955	3.65921
221755_at	0.00270311	2.27159	-3.79618	0.141585	-5.0375	-4.31405	-3.83003	-0.0905499	-2.85465	-3.93868	-0.0882645	0.00459433	-0.0385895	-0.449432	-0.184965	-0.511153	-0.943174	-0.276387	0.570161	0.451318	-0.738293	1.1685	0.149628	0.0751905	-0.478856	-0.225302	-1.41437	0.843655	-0.770482	-0.302692	-0.0729613	-0.340652	-2.12745	-4.75433	0.44135	0.523617	0.642098	1.06363	-1.019	-4.74667	-1.63356	0.77073	1.10213	0.177656	-0.00162649	0.229857	0	-0.577226	0.127801
221840_at	1.88875e-05	3.27639	-1.79289	-1.97557	-1.3805	0.0361776	1.61514	-0.948386	1.95975	1.49577	-2.17889	-0.431176	-2.58407	-1.3488	-1.04952	-1.61999	-0.612863	-2.07971	-1.1744	0	-0.854099	-1.55949	-2.17833	-4.62659	-2.33561	-0.964135	1.46412	1.57251	-2.56618	-1.20802	-2.74497	-2.96345	-2.06121	0.0303593	0.450096	-2.9114	-0.808666	2.03575	2.30273	2.64224	0.638017	0.573358	0.320483	0.993511	1.74001	1.24946	0.275313	0.603852	0.350556
221900_at	5.66315e-05	2.0263	-1.75073	-0.759058	-1.71535	-1.83876	1.36886	-0.331136	1.31098	0.564355	-0.600405	-1.64626	-0.260552	-0.759605	-1.41577	-0.582609	-0.563887	-0.421556	-0.47937	-0.0173125	-0.930387	-0.500297	0	-0.665798	-0.786965	0.48315	0.143513	0.46406	-0.325553	1.1393	-0.5565	-0.66103	-1.89207	-0.663878	1.20606	1.06298	1.47232	1.59053	-0.201866	-0.467039	-1.78317	-1.60457	-0.168541	0.133358	-0.54115	-0.094275	0.321692	0.0161729	0.557349
221911_at	3.06004e-05	2.02452	-0.990863	-1.69559	-0.160368	-0.556293	1.04776	0.765623	1.11741	0	0.243112	-1.11136	-1.0801	-1.45854	-0.775851	-1.18827	0.17675	-0.202005	-0.1745	-1.04969	-0.0467262	-0.603402	0.0742521	0.119872	-0.203438	-0.270591	0.0165262	-0.681664	-0.314196	-0.93829	-0.127407	-0.149239	-1.58615	0.0200758	-0.105462	2.29337	1.86764	1.12148	0.679357	0.985606	-0.11036	0.506228	-1.86904	-0.949345	-0.733622	-0.360534	1.08562	0.572594	0.586658
221912_s_at	1.03876e-05	2.01578	-1.86619	-0.737149	-4.02728	-2.95645	-0.401348	0.294106	-0.569336	-0.375355	-0.156816	-0.91955	-0.705965	-1.62629	-0.793463	-0.859668	-0.18889	0.0447149	-0.0917797	-0.304278	0.229146	-0.0765152	0.289321	0.0633268	0.164343	-0.556903	0.516243	-0.487742	-0.354005	-1.5714	-0.225613	-1.37971	-1.97993	-1.66848	-0.10938	0	0.0462055	-0.30343	0.731906	-0.236882	-0.518436	0.978945	0.190127	1.18988	0.835349	0.701203	0.220375	0.431111	-0.786331
221950_at	0.00928277	4.48358	-2.3146	-1.32047	-1.8745	0.57287	2.41622	3.67315	4.70503	-2.10158	-3.10912	-2.36599	-2.54953	0	-0.418755	-2.90403	-2.60049	-2.76727	-0.281111	5.64032	1.30536	5.64335	-0.931372	-2.908	0.535302	3.79935	4.36173	1.74412	-2.4974	-2.54606	-1.14055	-2.58777	-1.14779	-2.24936	5.3263	6.84939	7.27216	5.65657	-1.83606	-1.08004	-2.0341	1.97937	-3.63892	-2.68539	-1.62163	-2.47806	-1.82478	-0.0605159	-2.07308
221994_at	1.34412e-08	2.72114	-1.63377	-1.58749	-1.94169	-1.23093	-0.156617	0.120172	-1.03175	0.149142	-0.862168	-0.242125	-3.64223	-1.74646	-0.749392	-1.05104	-1.13402	-0.781149	-0.387473	-0.00945282	-0.700451	0.583538	0.210462	-0.612421	-1.31706	-0.355268	0.0768743	-0.196332	-1.27745	-1.04602	0	-1.05755	-1.09204	-1.8537	0.503583	0.222853	-0.809962	1.01703	0.298377	0.361207	-0.532349	0.858655	1.41217	0.230463	0.0824575	0.340065	0.252576	0.103058	-0.125579
222033_s_at	0.000445867	2.9228	-0.00488853	-0.531082	-1.11864	0.839386	0.894208	-2.06739	0.886854	1.85978	-1.37919	-1.72151	-0.234187	0.0837331	-0.782011	-1.61569	0.829703	-2.02652	-2.88638	-3.00553	0.282535	1.25302	-3.37353	-2.20625	-0.341076	-3.41171	0.60766	-1.60878	-1.32529	-0.168729	-1.94535	-2.07807	-2.12505	0.202548	0.757303	2.5372	2.28933	2.78807	-1.99594	-2.97488	0.42001	0.314695	-2.78045	0	-0.514277	-1.32104	-1.91238	1.26307	-0.200927
222062_at	0.00487834	2.79632	0.151861	-2.40765	-2.50617	-1.32441	0.898229	-2.3845	0.00983477	-2.91043	0.146862	0.468034	0.572562	-2.58126	-2.89588	-3.47029	-1.75079	0.0742369	-2.53968	0.485456	-2.52791	-2.87743	-1.48813	0.479135	0	-2.2562	-0.365983	-3.33227	0.737575	2.90826	0.873029	-0.00449467	2.68543	-1.07119	-0.790481	-0.150105	-0.15016	2.35679	2.62501	2.47855	-1.50348	2.65622	2.50124	1.64811	-1.37159	-1.74877	0.527409	-0.258127	0.93659
222134_at	0.00231718	2.02568	-0.722166	-0.341186	0.569419	-0.481101	-0.992675	-0.24506	-1.09375	-1.96938	-1.00581	-0.00596952	0.347537	-0.551629	-1.1356	0.314749	-0.127404	-2.84204	-2.0843	-3.09384	-0.244413	-1.06183	0	0.0661292	-4.1986	0.785305	0.376086	1.12539	0.689168	0.631793	-0.137954	-1.82534	-2.09496	-0.451166	-2.0861	0.0334902	0.259922	-3.74425	-0.857717	-0.54462	0.379243	-0.660958	1.39918	1.44615	2.30008	1.33316	1.17137	1.91299	1.48709
39402_at	0.00105763	3.17662	0	-0.668883	-0.299489	-0.716127	1.2575	0.559299	0.00568819	0.110568	-3.17961	-1.96591	-1.90525	-2.11638	-1.84236	-2.0104	0.606755	-0.935	-0.350716	1.02723	-0.813188	0.590061	-2.23503	-2.0672	-3.56618	-0.741503	0.39676	0.164875	0.55326	2.35526	0.168221	-1.2491	-0.420902	0.652975	-0.599472	-0.904106	-1.44114	-2.03279	5.4596	6.65697	4.63045	5.11688	5.29164	3.1411	2.06897	2.41992	-0.160659	0.450411	-0.40372
47550_at	6.29169e-06	2.7179	-2.019	0.144101	-0.846011	-0.635164	0.173529	-0.592861	-3.30351	-0.787767	-0.301609	-2.15914	-0.881822	-0.507819	-0.294779	-1.23673	-0.084013	0.142411	-0.840382	0.246219	-1.64122	-0.436271	-2.47267	0	-0.80881	-0.228631	-2.23841	0.0698562	0.219564	1.20278	0.380497	-2.20748	-1.4027	-1.65499	-0.52295	0.240269	-1.08078	-0.103162	0.648915	0.591484	0.390154	-1.40221	2.02596	1.4058	1.48669	1.49479	1.414	0.891502	2.28933
57588_at	0.00492467	2.56903	-2.23118	0.234921	-0.422321	1.27513	0.00775385	1.80545	1.40787	1.61538	-0.25813	-0.475378	0.668224	1.08886	-0.529211	0.113791	2.16709	-0.0572219	-0.982742	-0.239766	-0.922873	-1.12697	0.176881	-0.525961	-1.43621	-1.57637	-3.51866	-1.16151	-0.646477	0	-2.87535	-2.25259	-4.02155	0.511812	0.395623	0.240686	-0.452212	0.485078	3.02418	2.64361	2.30621	2.91685	4.47087	4.30635	3.14447	4.01248	0.696808	0.332826	3.22423
65585_at	7.3817e-05	2.18449	-1.32453	-1.43471	-1.52128	-1.71564	-1.60809	-1.17823	-2.64821	-2.21449	0.0843449	-0.141926	-0.550129	-0.00897407	-0.411545	-0.58587	0.163675	0.453068	0	0.049305	0.324138	-0.3524	0.133288	0.258577	0.23947	0.430812	0.0162764	0.672605	-2.62249	-1.75683	-2.12532	-2.5006	-2.79122	-2.57859	0.661666	1.25192	0.974422	1.14399	0.668382	-0.0241222	0.0700779	-0.101152	0.373781	-0.504268	-0.198895	-0.794573	-0.57923	-0.684324	-1.04691
222446_s_at	1.23601e-06	2.52924	-1.55907	-2.11226	-1.76092	-2.05848	1.28991	1.01285	1.24574	-0.0315676	-1.18479	-1.41336	-0.403507	-1.15548	-2.12477	-0.4898	0.272666	-0.491626	-1.09047	1.04606	-0.238887	1.42791	-1.42367	-1.72027	-2.7799	-0.499293	-0.914405	-0.201609	-1.08077	-0.302142	-1.2227	-1.16225	-1.23087	-0.64775	0.544647	0.897667	1.22984	0.865212	0.973821	0.472259	0.0612593	-0.438148	0.793659	-0.34808	-0.787259	0.581699	0.644991	0.676128	0.971327
222549_at	0.000118073	2.47945	0.0694742	-0.838004	0.935598	-0.789834	-0.411924	-0.970929	-0.869042	0	-0.419085	-1.32458	-0.415721	-0.495426	-0.850088	-0.872462	-1.48597	-0.742029	-1.04604	0.163966	-1.36304	-0.607268	-0.756133	-0.174774	-1.28137	-1.06122	0.597083	0.844692	-0.0520582	1.87734	0.71328	1.29163	0.2256	-1.79673	0.652561	-1.29743	-1.5888	1.0694	2.78918	3.51418	2.88152	2.87252	3.93256	2.46572	2.32681	2.46138	0.442161	1.17627	1.41027
222721_at	1.0316e-05	2.75226	-0.367717	-1.41848	-2.84942	-3.25014	0.385945	0.300527	-0.00722408	0.922627	-2.56818	-0.272617	0	-0.226477	-0.624307	-0.987873	-2.30671	0.691374	0.272897	0.0288053	-2.36455	-3.72724	-2.54404	-2.63845	-0.371134	-2.04625	0.740986	0.0606751	-0.0637264	-1.62418	0.0250683	-2.31612	-0.0612359	-0.428162	0.607631	0.166277	0.30242	-0.206935	-0.010397	0.924448	-0.0489001	-0.273899	1.25058	0.435038	-0.205849	0.0910473	1.48674	0.891905	0.66373
222899_at	0.000704885	2.2867	-1.29936	0.420146	-1.24742	-0.293753	1.79797	1.69839	1.98976	1.8464	-1.75566	-1.11237	-0.81135	-0.17521	-1.54406	-1.07026	-0.135455	-0.148531	-1.2895	-0.34624	0	-0.794826	-2.12472	-2.31792	-3.3162	0.159654	1.07383	-0.247458	-2.22662	0.0921021	-1.84332	-2.19707	-1.46159	0.382285	2.21412	0.148262	-0.114746	2.05166	0.141612	0.346645	-1.39483	0.849053	0.558308	1.84231	1.15935	2.05531	-2.0814	-1.269	-1.39534
222942_s_at	0.000377107	2.28594	-3.32649	0	-2.86015	0.439379	-0.0716438	0.61001	-1.52781	-0.0999403	-1.05706	-1.13705	-0.336503	-0.0858398	0.358664	-0.50238	0.185881	-0.50671	-0.148573	0.158213	0.135201	0.227715	0.0912991	-1.19062	0.248476	-0.533124	-0.812866	-0.69027	-2.14538	-1.45028	-4.90781	-2.80141	-3.43668	-2.08687	1.44438	0.882458	1.31393	1.86872	0.437276	-0.881825	-1.5683	-0.0572014	0.738724	-0.547057	-0.0471601	-0.857428	0.239704	0.143248	0.331768
223168_at	5.01409e-06	2.77583	-0.612414	-0.529388	-1.75887	-2.05989	-0.108422	0.921421	-0.935557	0	-0.613314	-1.03079	-0.350062	-1.91245	-1.23733	-0.217499	-1.08892	0.075532	-0.885352	1.27617	0.0384073	-1.5425	-0.581831	-1.44153	-2.001	0.298997	0.443146	-0.506615	-3.94525	-0.701574	-3.5322	-0.213428	-2.62918	-0.258818	0.360056	0.11249	-0.634976	0.0210819	2.03797	2.04277	0.531492	1.80433	1.09697	1.39217	1.1486	2.05997	1.29312	1.06285	1.03473
223381_at	0.00143247	2.29168	0.324368	0.540599	-0.272541	-0.894945	-0.570471	-1.75375	-0.993811	0.672871	-1.8083	1.01161	-0.24003	0.378415	-0.874012	0.175469	-2.03183	-0.170998	-2.0919	-2.43278	0.0779843	-0.585234	0.107653	0.310603	-0.384007	-1.88254	-3.37415	-1.58898	0.344318	0.146663	0.532073	-2.804	-1.75354	-0.223777	-0.154776	1.6642	1.35018	-0.510495	-1.05651	0.542962	0.648014	0.869407	1.17663	2.25112	1.12224	0.816714	3.49411	3.06294	3.1148
223498_at	6.03095e-06	2.06088	-0.50983	-0.852039	-0.459113	-0.612507	0.85892	0.701848	0.694623	0.981169	-0.770044	0.0216432	-1.08175	-1.66924	-1.00704	-1.08242	0.0443811	-0.648845	-1.41148	-0.591602	-2.21814	-1.06782	-1.34966	-2.99757	-0.491015	-0.0660949	0.454541	-0.387764	-1.01989	0.915827	-1.03097	-1.56322	-0.274518	-0.437809	-0.0586033	-0.013454	-0.539549	1.46505	0.459596	0.856387	0.083149	0.0718098	0.427915	1.03858	1.38744	0.811028	0.534599	1.4421	1.03373
223614_at	0.000263042	2.14374	0.0210962	-1.70473	0.024353	-0.741293	1.40935	-0.0292726	1.79332	-0.598059	-1.20508	-1.60565	-1.25333	-1.38353	-0.595341	-1.72258	-2.01766	-0.0435395	0.480187	-0.832047	0.720162	-0.174176	-0.00387383	-1.53264	-0.272108	0.331662	0.782942	1.08188	-2.43953	-0.101726	-2.42099	-0.569143	0	-0.38917	0.878978	1.02631	0.284384	1.65508	0.678904	0.574449	-1.22432	-0.555196	0.0454669	-0.207551	-0.27132	0.0847993	-1.03112	-0.189741	-0.681789
223690_at	2.09102e-05	2.08217	-0.277781	-0.0343208	-0.765176	-0.176455	1.12112	0.7875	1.01903	0.552784	-0.29613	0.138385	0	-0.256009	-0.0816298	-0.134439	-0.502449	0.592497	-0.236208	-1.00434	0.830691	-0.916352	-0.51157	-1.50044	-1.02383	-0.563569	1.40166	-0.0284405	-1.00472	-1.83882	-1.3527	-1.199	-1.55285	-0.393585	1.60904	1.02432	1.37568	2.19655	0.713978	0.319341	0.768775	1.45152	-0.18743	0.926974	0.581795	1.35138	1.88574	1.89124	2.35652
223694_at	2.36763e-05	2.11001	-0.348165	-1.13616	-1.54991	1.00239	-3.01186	-0.578915	0.643647	1.27154	-0.880249	-0.361258	-0.256536	-0.927487	-0.996662	-0.624529	-0.912022	0.15803	-0.596715	-1.07332	-1.6297	-1.12874	0.598361	0.409618	1.09004	0.175266	-0.114428	0.0147996	-0.280098	-1.04616	-0.995625	1.07627	-1.97205	-1.63466	0.133606	1.51433	1.88496	0.229759	1.21212	-0.174861	-0.649929	0.0567484	1.46027	1.33537	1.72809	1.73765	1.62159	0.718434	1.22101
223800_s_at	0.000961725	2.63335	-1.41039	-1.19313	0.200545	-0.506876	3.07143	3.30454	2.1658	1.2913	-0.885318	-1.49253	-1.91496	-0.702521	-0.883026	-1.013	-0.969974	-3.10693	-2.98936	-0.0649171	-1.60192	-1.51021	-1.90711	-0.881598	-0.325841	0.0917706	3.24441	1.896	-0.100693	-0.365062	0.0567737	-1.39476	-0.503522	-1.28435	0.290187	-0.666573	1.3961	1.82519	2.90009	2.39643	3.00973	2.49107	1.26379	2.99298	2.54911	2.16229	-1.92694	-0.882617	-1.06417
224022_x_at	0.000248421	2.67648	-1.94722	-2.33405	-0.469993	-0.606216	-0.12502	0.335929	-2.12176	-0.00143528	-0.558439	0.207754	-1.12097	0.174371	-0.0763431	-0.613887	0.294608	-1.63879	-0.12281	-0.163655	0.480884	0.969464	-0.262991	0	-2.21351	-0.227398	-0.317742	0.990197	0.302132	1.0786	2.19207	-0.349855	-0.338362	-0.764206	2.73072	2.68936	3.11244	2.21441	-0.0662284	0.548787	-0.0659404	-0.0651202	-0.418294	0.642328	0.944758	-0.70617	3.20207	1.40047	3.58904
224219_s_at	5.08048e-05	4.79291	-0.528184	-4.28852	-3.98804	-0.373012	-0.0136189	0.405232	1.79817	1.26354	-4.28852	-4.27584	-1.55062	-4.28852	0	-0.183353	-0.104174	-3.31509	-0.205431	-0.832852	-4.25165	0.994391	-4.28852	-2.93983	-0.000141144	0.852663	-1.54214	-1.71967	-0.799571	1.28832	0.460944	0.368133	1.8488	-3.13158	-0.316665	-4.28852	0.175888	2.81787	1.43758	2.68103	-0.777308	2.95019	4.31253	2.30377	3.14294	3.11364	1.09344	2.33295	1.12896
224220_x_at	0.003231	2.66102	-1.49181	-2.39644	-3.41938	-1.85989	-2.47702	0.27736	1.37729	1.09476	-1.96789	-2.32157	-1.05889	-2.95735	-0.433444	1.26881	-1.8172	-3.11038	-1.75412	-1.44489	-1.90726	1.21025	0.232904	-2.38808	0.808145	0.241285	-1.73681	1.07296	0	1.76015	1.08216	-1.50044	1.59334	-2.88539	-2.08265	-1.77222	-3.14275	2.61349	-1.40177	2.68931	0.856574	2.57883	3.5949	1.99799	3.17088	2.28967	-0.207986	2.364	-0.287817
224435_at	9.24197e-05	3.01956	-1.8905	-0.601267	-2.35377	-1.22719	-0.259343	-2.11554	-0.418503	-2.27538	-0.179969	-0.848942	0.232398	0	-1.60475	0.168813	2.12606	-0.206993	-2.22504	-2.25154	-0.709002	-2.83788	0.738702	-0.0495577	0.995535	0.855186	-1.33043	-1.60755	-2.25788	1.0545	-2.68194	-2.18872	-3.34451	0.457503	-0.715818	0.123797	1.85378	1.90481	2.70318	3.52762	2.65004	1.14544	-1.53602	1.59131	1.76547	1.25697	1.90449	1.54462	1.58212
224458_at	6.03095e-06	3.12508	0.541273	-1.63723	-0.849452	-0.917916	-0.74659	0.408149	-3.70881	-0.39865	-0.362616	-3.83921	-1.84669	-3.15454	-2.09751	-1.36223	-0.466566	-0.481132	-1.89474	-0.502648	-0.843333	-0.0192804	0.972282	0.285112	-0.0667191	0.0805592	-1.37166	-1.53264	1.7041	0.853332	1.51071	-0.868515	-2.42954	-0.742703	0	1.35971	1.60752	2.06038	-0.749793	0.748146	-1.29813	0.0335207	-0.541443	0.922031	0.724	1.46469	2.02517	2.03155	1.4803
224588_at	0.000878077	17.5345	-7.80367	-9.36502	-8.72537	-8.46767	-7.96028	-10.0923	-8.81084	-7.61231	-7.60554	-8.85244	-8.1196	-5.8958	-7.14575	-8.35745	1.12661	-8.48364	-7.79262	0.648664	-8.14015	-9.97099	1.34022	0.967371	1.35456	1.29553	1.57728	1.29525	1.66388	-9.33101	1.46102	-9.65863	-10.6233	-7.53963	-5.46815	1.44174	0	0.917082	1.58175	1.55948	1.12679	-9.86862	0.783888	1.77201	-8.57118	1.73266	2.62006	-8.51048	2.51449
224589_at	0.000571506	5.19198	-4.74528	-2.0364	-4.56755	-3.17107	-4.99389	-4.4393	-3.97747	-5.5448	-3.98444	-3.31947	-3.90325	-5.04283	-3.81258	-1.24961	1.38523	-2.15597	-3.93395	1.12998	-2.86203	-4.08957	1.28404	1.34101	1.23673	1.42157	1.63452	2.24484	1.29918	-4.56909	1.51027	-5.17507	-3.77364	-4.93147	-2.75469	1.47822	0	1.36354	0.16176	0.968272	1.53354	-3.91941	1.03073	1.32927	-2.44678	1.40342	2.54273	-2.23985	2.93717
224590_at	0.00185827	8.47169	-4.57052	-5.65851	-5.13259	-4.28511	-3.56304	-5.20319	-8.46185	-4.86879	-8.24045	-8.05143	-4.86484	-5.46503	-4.02034	-8.46185	1.16343	-8.03617	-7.6836	0.553953	-6.66841	-4.05665	0.972629	0.696545	1.27857	1.22867	1.76926	0.849673	2.29492	-4.47646	1.44346	-8.26335	-6.45716	-7.66022	-7.62519	1.57583	0	0.784459	1.80237	1.99934	0.924901	-8.07249	0.560994	1.75455	-3.67821	1.98336	2.48263	-8.4197	2.81706
225167_at	7.37847e-06	2.02708	-1.61388	-0.7807	-1.41743	-0.698561	-0.322524	-0.0411377	-0.393528	-0.603866	-0.00531101	0.253445	-0.119485	0.622699	1.02898	0.138219	-0.161272	0.636473	-0.219445	0.559829	0.358584	-0.459334	-0.0384207	-0.323176	-0.327472	-0.225792	-0.383326	-0.233089	-1.41825	-0.321894	-1.13546	-2.56503	-1.41233	-1.64774	0.235773	-0.47751	0.0552206	1.20339	0.679947	0.527244	0.520408	1.245	1.40072	1.33555	1.38088	0.973701	0.362625	0	-0.65057
225168_at	3.453e-07	2.26952	-1.30939	-0.761188	-1.15522	-0.905329	0.124356	0.139968	-0.0352545	-1.08646	-0.603235	0.380205	-0.0835428	0.0521784	0.613393	-0.00695229	-0.43841	0.0458441	-0.400741	0.150517	-0.0254488	-0.957705	-0.476586	-0.490161	-0.823155	-0.755775	-0.552409	0.0232229	-1.4582	-0.424126	-1.13537	-2.70874	-1.89758	-1.14624	-0.418116	-0.789423	-0.311284	1.02661	0.480499	0.0677624	0	1.01971	1.55255	1.31955	1.21937	1.46323	0.714887	0.829779	0.527835
225177_at	4.60711e-06	2.10349	-0.244895	0.110115	-0.98687	0.179523	-0.217487	-1.26176	-0.218288	-1.36051	0	0.224755	-0.311804	-0.0509539	0.379148	-0.210899	1.07409	0.398569	-0.769216	0.643296	0.389909	-0.593468	-0.579382	-0.185923	-0.201674	-0.219065	-0.993805	-0.976853	-2.16525	-0.393326	-1.10226	-1.77971	-1.11428	0.159243	0.275236	-0.336203	-0.143498	0.140035	1.22377	0.60836	-0.0840712	1.23017	2.20752	1.2431	1.84045	1.57308	1.10586	0.987541	1.24209
225667_s_at	4.80453e-05	4.03408	-0.424971	-0.0224428	-0.0132546	-0.661533	0.101769	-2.86978	-0.484238	-1.39504	0.515645	-0.394239	1.8104	-2.10692	0.658081	-0.148457	-0.326495	0	-0.775387	-0.68513	0.0144315	-0.862775	-3.05442	-0.617569	1.63068	-5.11615	-2.14347	-1.44977	0.525254	0.792418	0.620818	0.122385	-3.58748	-0.913482	4.11069	4.63248	4.11746	3.05724	-0.0772567	0.452796	0.29294	-0.0343471	-0.232782	-1.69773	-0.342548	0.134133	-0.560881	-0.036428	1.51669
225817_at	0.00111842	2.67641	-0.251334	-0.212493	-4.79871	-0.985221	1.07922	1.36819	1.58081	-2.39964	-1.46507	-0.682259	0.50172	0	-0.356572	0.402924	-2.74993	-3.52263	-1.06652	-0.608195	-0.082253	0.893784	-0.139817	-3.77969	-2.74634	-1.06814	0.753623	-0.0741892	0.544004	1.18044	-1.8612	-2.86417	-0.288504	-1.44922	-0.183251	1.66758	0.431446	0.868806	2.30822	1.87808	0.285407	1.34865	3.57417	-0.0647535	-2.42613	0.744867	2.57448	0.839565	1.64062
225987_at	0.00029488	3.42782	-0.391811	-2.65214	0.157115	-0.502374	-0.288251	-3.1555	-0.757472	-3.55975	-0.620537	-0.979914	-3.43529	-0.519472	0.32278	-0.72762	0.569854	0	1.2794	0.268103	0.430998	0.502901	0.315377	0.068151	-2.85797	0.199692	-3.92174	-0.840154	-0.0745797	-1.54574	-3.65058	0.669901	-3.92196	-0.534469	-0.82216	6.44136	4.08104	1.2357	-0.53796	-0.060935	-2.81687	0.0201898	0.354941	0.425242	1.19058	-0.498277	0.786444	1.3826	0.333166
226145_s_at	1.39278e-06	4.86783	0.318396	-1.22625	-2.29486	-0.948404	0.172739	1.33875	-0.251091	-2.80673	-0.856304	-1.62702	-0.230841	-2.29393	-1.00409	-0.107187	-3.17358	0	1.65887	-0.308029	-0.123483	0.546377	-1.35407	-1.49882	-3.28421	0.766737	-0.615414	0.179002	-1.93588	-2.44125	-2.05958	-1.35673	-1.97353	-1.70763	2.89333	3.64189	3.50335	1.48902	-1.78185	0.301084	-1.61702	0.96571	1.57282	-0.7618	0.723866	1.20448	3.9932	2.82387	1.46475
226218_at	0.000610795	2.46951	1.08841	-2.27519	-0.00511742	2.49242	-0.688368	-2.90866	-0.565594	0.179403	-0.226075	-0.362951	-1.18039	-1.29477	-0.432322	-1.09336	-0.256254	-0.919319	-0.647944	-0.0986433	-0.326262	-0.880756	-1.65545	0.183624	-0.985439	-0.29607	-0.546062	-0.339646	-0.811936	1.97858	-0.287256	-1.46843	2.94963	2.62745	0.725728	-0.134098	0.345905	2.63773	1.38303	2.64023	1.98455	1.76448	1.10516	0.097476	2.4812	0.00678062	3.03831	3.15526	3.25774
226271_at	0.000548927	2.27856	-2.03297	0.00180101	-0.129228	-1.85618	-0.474267	0.757346	-1.69007	0.0592527	-0.094089	-2.44098	-2.64455	-2.73762	0.259282	-0.732343	0.744529	0.467144	0.612953	-0.954535	0.824357	-0.0495143	-2.69379	0.345365	-0.785834	-0.380604	-1.753	-0.0624943	-1.28801	-3.07075	-2.49564	-3.71945	-3.33851	-3.53286	-1.15361	0.826646	-2.34163	0.00200605	-2.20729	-0.398117	0.42244	-1.119	0.0249276	0.29279	0.548534	0.532261	1.15236	2.11564	1.14544
226295_at	1.53076e-06	2.86446	-1.69695	-0.823779	-4.74591	-2.91493	-2.95826	-0.120533	-3.49139	-1.19208	-0.0809093	-2.29347	-0.400311	-0.622737	-1.12935	0.0623426	-0.115657	-0.615882	-0.306312	-1.06707	0.3182	-0.172428	0.447908	-0.206206	0.0801506	0.279704	0.388851	0.118168	-0.467796	-0.902261	-0.480546	-3.71586	-3.12645	-2.07415	0.881195	1.06899	1.05511	0.939245	0.0735207	-0.13265	0.083641	0.377752	-0.226196	0.379663	0.610794	0.513649	-0.088109	0.318107	-0.339756
226302_at	1.35473e-06	2.50196	-0.909277	-1.86417	-1.84288	0.333402	-1.00571	0.372087	-1.77072	-0.428788	-0.746183	-1.11114	-0.441504	-0.741334	-1.10874	-0.3903	-0.766321	-0.939975	-1.79727	-0.149825	-0.415006	-0.613954	0.290136	1.5862	-0.750163	-0.320016	-2.09659	-1.99253	-0.371872	0.0350027	0.931874	0.411325	0.919884	-0.00772572	1.73382	2.50768	1.76136	1.64133	-0.582073	0	0.873711	-0.421773	1.89725	0.679407	0.426725	1.18098	1.73121	0.307632	1.58611
226372_at	2.17089e-06	2.19715	-1.70036	-1.72234	-2.49388	-0.931607	0.0416842	0.396202	0.58502	0.0458221	-0.935932	-1.63407	-0.897517	-1.70853	-1.57458	-0.7405	-0.932506	-2.13585	-1.00729	0.129205	-1.46236	0.648055	-0.69101	-0.945458	-1.47092	0.28557	0.350222	0	-0.963234	-0.60055	-0.750418	-0.892383	-0.724911	0.0736628	0.567883	0.093873	0.656372	-0.0388355	1.05457	1.04608	-0.452494	-0.706186	0.40397	-0.240061	-0.281394	0.629902	-0.817291	-0.620922	-1.45515
226374_at	9.20587e-06	4.70095	-3.42976	-5.06178	-3.69714	0.182898	2.10438	0.873223	3.87333	-4.71001	-2.69127	-0.254133	-2.87405	-2.19069	0.0751686	-2.34395	-0.00529957	-1.32925	-2.29727	-1.08808	-0.648892	-0.762357	-0.677452	-2.64944	-1.59348	0.496809	0.652405	-0.32921	-3.97911	-2.05841	0.0267887	-0.0510044	-2.94646	-1.5579	-0.808764	-0.0360188	0.957736	-2.02869	0.884441	2.73389	1.2291	0.161788	0.423967	-0.20866	0	-1.35055	1.7135	2.15998	1.37895
226498_at	0.000614013	3.39508	-1.99765	-1.75193	0	-0.101657	1.5183	-1.06065	3.07757	4.1631	-1.05539	-0.661851	-0.396898	-1.20487	-1.48055	-0.00630283	-1.31117	-1.19504	-1.3622	-2.45027	2.22195	1.26562	1.09552	-0.00296164	-1.5467	1.49623	-2.08167	-0.00743031	0.96505	-2.45536	-1.88697	0.90044	-2.29912	-2.41379	2.17154	3.07898	2.30502	4.01845	-0.451988	-1.7107	-0.0337899	1.25454	0.765006	0.0304492	-0.634036	-1.48794	-1.77004	-0.681597	0.930796
226824_at	1.16415e-05	2.58844	0.0138726	-1.33992	-0.761468	-0.700524	0.899983	-0.496224	-0.165914	-0.196194	-0.569024	-0.277203	-1.23904	-1.02438	-0.599588	-0.996826	0.0826726	-0.737721	-0.437652	0.180374	-0.712305	-0.0867553	-0.641377	-0.599071	-1.01174	-0.360639	0.212604	-0.91414	-0.648549	0.68965	-0.800903	1.60258	-1.57782	0.649627	-0.0678582	2.20916	2.38427	1.35114	4.28094	3.07283	1.74194	2.22406	-1.21947	-0.785766	1.0795	-0.866959	0.384038	0	1.05938
226829_at	0.00122026	2.19539	-0.306654	0.816105	-0.350796	-0.1217	0.446617	-0.107793	0.196184	0.429853	-0.1959	-1.57665	-2.2772	-2.90238	-0.108922	-0.453453	-0.28818	0.332637	0.329589	0	-0.354019	-0.431877	0.237799	-0.30771	0.214172	-1.56789	-0.120196	-4.82344	-0.503774	1.03767	-3.70874	-1.66114	-0.0463185	-1.24952	-0.070251	0.334888	-0.296743	0.0401802	1.07276	1.59623	0.974391	0.457942	0.131426	0.495922	2.20566	3.02473	0.111075	0.522654	-0.0317526
226847_at	1.4932e-06	3.45443	-2.54009	-2.72071	-1.56151	-1.4219	0.307624	-0.307552	1.0105	0.522214	-3.04622	-3.48273	-3.81777	-2.29018	-3.59381	-3.0664	-0.244778	-0.573247	-1.10283	0.327574	-0.340661	-1.26971	-2.5147	-2.00545	-3.49919	-1.5288	-0.900982	-1.08329	-0.911554	0.314226	0.144547	0.604955	1.26595	-0.657759	0.60238	0.792261	0.706746	1.14301	1.00431	1.01879	1.0608	0.886484	1.64254	1.49185	1.75613	1.61694	1.61717	1.46184	1.43191
226869_at	2.60735e-05	5.8902	-2.71173	-0.49617	-5.42232	-2.66402	2.71861	1.97696	3.01317	0.541353	-4.93306	-3.01156	-2.16347	-6.1127	-4.86993	-5.17262	-0.552892	-2.03316	-5.81336	1.4228	-4.67851	1.32137	-1.64787	-3.63175	-3.04985	0.377116	1.47454	0.378273	-2.81718	0	-2.0425	-1.35846	-1.21327	-5.72754	1.22712	1.08943	0.122154	-0.999611	1.33033	0.911597	-0.0851722	1.53686	1.95574	1.36847	1.6317	1.6428	1.87425	1.08498	0.86014
226911_at	0.000665522	2.75028	-0.549892	-4.85664	-5.16477	-1.77339	-0.419474	0.875428	1.04684	1.31176	-0.078618	-1.14748	-0.343711	-1.07413	-1.0153	-1.19975	-3.19887	-0.343883	-2.0117	0.810692	0.060566	3.08769	0.00492144	-0.98157	0.620062	0.844375	-0.896833	1.38043	-2.28153	-1.80692	-4.34258	-0.573273	-2.78845	-1.89155	-2.88365	-0.269426	1.45162	1.32455	0.310065	0	-0.142984	1.51001	-0.671852	-0.730667	-1.13024	1.07349	-0.631289	1.69635	-0.442667
226926_at	0.00091464	2.28106	-1.11675	-0.810571	-1.95305	-1.27535	0.256681	0.33263	-0.241465	-1.81563	-0.0930729	-1.71226	-1.57741	-0.823099	-0.942502	-0.68253	0.549488	-0.49355	-1.17777	0.0473094	0.584713	-3.37625	0.55699	0.391044	-0.452857	1.21117	1.60461	0.743016	-5.854	-2.72413	-3.26064	0	-0.3572	-0.841261	0.624088	0.305706	1.49558	0.398426	-0.255796	0.509414	0.732804	0.347174	-1.73523	-0.520123	-0.819053	-2.15218	0.714387	1.37548	1.65816
226997_at	0.000109985	2.22146	-1.84468	-1.56443	-1.93912	-0.963428	0.572638	0.134829	1.51725	0.250124	-1.51221	-1.82476	-1.40856	-1.63299	-1.15851	-1.3943	-0.73616	-0.933385	-0.842236	0.328906	0.00640011	0.246799	-3.5744	-3.29895	-1.48726	-0.191488	0.424721	0.571312	-0.220544	0.441206	0.145663	-2.12951	0.668478	0.056263	0.898585	-0.371231	-0.252835	0.406676	1.51014	0.535372	0.528863	1.59247	1.64071	1.63633	1.72494	1.91866	-0.544557	0	-1.0059
227006_at	0.00858596	3.35553	-4.00192	-1.55521	-5.34107	-5.51133	-0.0454359	-0.183848	-0.930106	3.50984	0.136651	-1.1885	0.133606	-3.03326	0.240155	0.139721	-0.307776	-0.152262	0.00816727	2.51319	1.61101	1.93273	-0.373556	-0.0346794	1.85234	-2.02436	1.40964	2.65827	-0.787321	-0.50773	-0.892283	-3.78221	0.551707	-5.29187	0.16584	-0.799677	-0.328839	2.91562	1.48274	2.90975	-1.12259	2.17317	5.74878	4.53982	4.52247	5.35377	5.91565	4.69778	4.87461
227051_at	6.0149e-05	2.40677	-1.38377	-1.48483	-1.40967	-2.55462	1.50492	1.23497	0.705373	-0.994922	-1.31629	-1.61327	0.0693045	-1.26826	-2.3171	-0.250188	0.35303	-0.973673	-1.34568	1.82731	0.208354	2.23776	-0.988544	-2.48275	-3.3143	-0.170479	-0.555328	0	-1.85851	-0.782618	-2.0933	-1.89965	-1.14502	-0.846615	0.0775366	0.365493	0.771493	-0.116462	1.7158	1.21445	0.66502	-0.428423	0.723382	-0.94543	-0.738404	-0.0115275	0.126621	0.733269	1.01604
227140_at	2.19903e-05	3.06227	-1.54678	-1.84941	-1.08195	-0.679063	1.42921	1.55197	1.54876	0.91951	-2.77108	-2.26898	-2.42107	-2.75264	-2.47311	-3.13602	-1.62794	-1.01019	-1.47739	-0.310647	-1.05711	-1.25089	-3.46456	-2.14651	-2.03898	-0.768546	2.16244	0.822853	-0.986299	1.42722	-0.223936	-0.773523	1.90856	-0.161553	1.87327	-0.383601	-0.87211	2.44663	2.02765	2.19882	1.49617	0.906544	1.17822	1.18042	1.03514	0.714675	1.28917	0.937593	1.03645
227183_at	0.00289656	2.21733	-1.0767	1.10158	-5.35357	-0.645868	0.15278	0.643614	-0.930585	-0.344448	0.0188775	0.254122	-0.247925	-0.334719	-0.499839	-0.366611	-0.386407	-0.273084	-4.13383	-3.36091	0	0.307027	-0.397629	0.0602641	-0.0697608	-0.443148	0.947667	0.582031	-0.0142627	2.04174	-1.33	-0.665351	-4.10396	-1.02778	1.40882	-0.534847	-0.0248308	1.43095	0.436499	0.138756	-1.82514	0.290921	1.49687	1.84234	1.43186	1.52065	1.31836	1.00388	1.79841
227188_at	5.9888e-07	2.52309	-1.28544	-0.692843	-0.965744	-1.16135	1.20518	1.2978	2.23064	0	-0.204745	-0.781544	-1.32956	-1.08846	-1.09857	-0.659949	-1.07859	-0.638996	-0.366154	1.69486	-0.53513	0.301279	-0.0823975	-0.529417	-0.275173	-0.739222	-0.0095849	-0.705737	-0.329789	-1.43121	-1.25506	-0.973225	-0.238433	-1.26958	-0.439302	0.855003	0.363399	0.133393	1.32832	1.94242	1.27255	2.30137	-0.41852	0.761958	0.396611	0.422078	-0.131942	-0.165119	0.443537
227394_at	0.000120054	2.54866	0.383504	-0.423937	0.517532	-0.109304	2.10763	-1.20376	0.401353	-0.442844	-0.926703	-0.00467491	-0.688453	-0.505568	-0.861383	-0.0747905	-0.719414	0.580256	-0.791579	-1.16602	0	-1.01567	-0.206675	-0.416474	-0.831623	-0.010407	0.356152	-0.570098	-0.774241	-2.74755	-0.397637	-0.145384	-0.496863	0.218788	0.302163	1.55322	0.739407	1.59505	-1.07533	0.584774	-0.650157	-0.629063	1.31679	-0.585469	-1.09496	0.729312	0.697184	0.585618	0.442917
227425_at	0.000360108	2.66138	-0.809745	0.499941	-5.04002	-0.0323591	0	-0.342247	-0.0642276	-0.165291	-1.08591	-0.00600433	0.780229	0.532896	-0.00862837	0.0126305	0.48771	-0.326199	-0.312468	0.516981	0.11602	0.399663	-0.880269	-5.09488	-0.630567	-0.250812	-0.544213	-0.476389	-0.625303	-0.350147	-1.11528	-1.44624	-4.88719	-0.349324	1.39178	2.89943	1.97651	1.88316	-0.150925	0.54061	-0.683961	0.0411801	-0.532379	1.73383	0.595825	-2.07336	2.38414	1.33409	1.14129
227464_at	0.00160514	2.17516	-1.51571	-0.861091	-1.32846	0.106369	-0.270879	-0.31127	-4.63532	-3.19682	0.726854	0.280577	-0.121485	-3.97854	0.822939	0.122606	-3.60019	-0.0100131	1.22885	-5.18504	0.00871658	0.744855	-1.38788	0.174071	0.138229	-3.90076	-1.44775	0.330861	-0.16749	-0.358237	-0.171333	-0.275757	-0.448854	-2.75236	0.46681	0.356549	0.536774	0.712855	0.377476	-0.976807	-0.52109	0.806902	0.599823	0.733685	0.0333829	0.458874	-0.396539	0.442354	-0.242105
227475_at	0.000386399	2.25636	-0.768363	-0.076436	0.327166	0.729453	-0.295502	-0.822955	-0.388292	-0.0974441	0.196629	-0.204496	-0.863386	0.301936	-0.400512	-0.288241	2.94204	0.632561	1.4583	-0.0429888	0.0524321	-0.812385	-0.0520468	-0.555369	-0.101681	0.00578403	-0.14025	-0.265868	-0.0360656	1.30774	-0.433341	-0.672919	-0.89058	-0.317921	1.42635	2.6856	3.47409	4.04664	1.8924	1.10375	1.07234	-0.542621	-0.144214	0.24309	-0.309988	-0.12109	3.81211	3.1021	3.15345
227618_at	0.00184981	3.25602	-2.4115	-1.61895	-1.01131	-2.00136	2.27285	2.60576	1.15819	1.85858	-2.33281	-5.38778	-2.40279	-1.67421	-1.21497	-4.82654	-3.64537	-1.9235	-1.30411	0.714395	0.42436	0.676717	-1.82125	-1.81112	-1.30631	-0.611019	1.10533	-3.13226	0.564883	-0.957176	0.185313	-0.926889	-2.21149	0.256051	1.7792	2.70489	2.26959	1.7943	-0.101278	-0.676703	-3.07919	-2.97322	-2.64292	-2.19402	-3.08262	-3.26529	3.54639	2.49386	3.69078
227629_at	0.000159835	2.38323	-0.335653	-1.6551	-0.713366	-0.273837	-0.566094	-3.48126	-0.44998	1.02765	-0.297771	-0.829626	-0.946836	-0.279882	-0.601024	0	-0.38069	-1.9894	-0.702545	-0.248389	0.484377	0.577466	0.55148	-0.566491	-0.858961	-1.27881	0.511026	-3.65961	-0.557457	0.154753	0.265954	-0.819046	0.134274	0.421966	0.88763	3.95315	1.82974	2.93608	-0.337419	0.0119066	-1.18005	-0.909309	-0.940108	0.848506	0.0211353	0.47315	1.37627	0.0485845	1.25546
227671_at	0.00177454	6.43704	-8.06118	-9.1041	-6.23275	-4.40197	-4.77422	-6.90317	-5.31432	-4.43666	-4.2778	-5.57438	-4.9398	-5.65062	-4.24879	-4.55883	1.25078	-4.68247	-4.4253	0.746203	-5.06015	-4.39661	0.83814	0.871071	1.21482	0.918318	1.05851	0.978646	1.1602	-6.18668	0.865679	-4.62896	-6.65764	-6.51161	-4.12401	1.31472	0	0.53683	1.26173	1.30361	1.11143	-8.31414	0.565305	1.20159	-3.9643	0.901998	1.93804	-6.14123	1.93691
227749_at	6.66912e-08	3.97875	-0.556776	-1.9388	-0.624671	-0.640715	-0.0296097	0.187145	0.468921	-0.637343	-0.441256	-0.621142	-2.68884	-1.1607	-0.0610471	-2.19552	0.241033	0.055882	-0.932333	-0.61218	-0.0101471	-2.30628	-0.625576	-0.142929	-0.810429	-0.228058	-0.147931	0.59806	-0.704109	1.09828	-1.94344	-3.26768	-3.7336	-1.07115	1.97698	2.34932	1.80069	2.91542	2.6624	3.01362	1.74272	2.76386	3.18864	1.32265	1.27884	1.0741	0	0.123146	-1.49981
227870_at	2.39723e-06	4.20727	-0.130269	0.451626	-0.838732	0.784289	-1.40235	-1.07753	-0.552196	-1.12236	-1.4577	-2.1911	-1.50772	-1.09651	-1.45559	-1.46602	2.10493	0.324491	-0.728973	0.467518	0.595573	-1.75857	-2.15702	-1.45956	-1.47191	-0.710767	0	-0.523771	-2.6189	-0.847359	-2.80143	-4.99719	-5.40669	0.176619	1.60497	2.74331	2.89001	3.23358	1.04124	0.637847	-2.15537	-0.574069	-1.40459	-0.466805	-0.977523	-0.719586	1.60556	1.49588	1.11585
228155_at	0.000350007	2.71945	-1.16635	-0.683057	-1.32901	-1.22086	0	-1.53114	0.22569	-1.7199	-0.517274	-1.40294	0.30288	-0.0126219	-2.40727	-0.23485	1.7378	-0.688208	-2.71478	-2.99458	-1.1825	-2.60344	0.965097	0.0405912	0.809012	0.495772	-1.73159	-1.58745	-1.65003	1.52934	-2.11027	-1.55359	-2.40653	1.07895	-1.17033	0.0603619	1.98262	1.5214	2.66834	3.24872	2.48711	0.766213	-2.89172	1.1826	1.82498	1.16921	2.04795	2.20154	1.72594
228303_at	0.000447449	2.78584	-0.375679	-1.4173	-0.50249	-1.3006	-3.86676	0.342764	-2.82552	-3.67694	-0.855887	-0.714366	0.365179	-1.45857	-1.67772	-0.634125	0.176988	0.802255	0.391166	-0.184227	0.313379	-2.14571	0.253417	1.43484	0.208328	0.144688	-3.40245	0.269043	-3.77657	-4.68057	-1.00075	-1.43975	-0.342906	-2.40818	1.19668	1.43177	0.806419	1.89442	-2.53594	-0.440473	-1.09634	0.727765	1.69492	0.102099	0.451996	-0.200909	2.69824	2.43088	2.27663
228343_at	0.000114781	3.18858	-1.99885	-1.02972	0.124109	-3.15448	-1.28216	-1.23034	-0.193921	0.0366149	-0.64667	0	-0.21295	-0.103839	-0.422658	-0.0390315	0.607156	0.427454	-0.0804515	0.456065	-0.550495	-4.64253	-1.34352	0.0814595	-0.606384	-0.807641	0.33219	0.0602107	-2.61345	-0.674935	-2.42192	-2.92055	-0.898106	-0.353246	1.87263	2.56232	2.54201	3.04703	2.78078	3.3271	1.82755	2.74148	2.90177	0.891697	1.24506	-0.78883	-0.141309	-3.08617	-2.22923
228400_at	0.000906638	2.05187	-0.151129	0.50455	-1.21628	-0.550942	-0.202868	0.194633	-0.829155	-1.077	-0.387603	-0.657279	-0.121836	-0.65531	-0.767111	-0.791468	0.511039	1.07755	0.86743	-0.214598	1.06541	0	0.388893	-1.40821	-0.698384	-1.4892	-1.5235	-0.480162	0.535704	0.513964	0.835657	-0.251516	-0.970604	-1.95634	2.38468	2.71344	2.99732	2.58483	-0.0892878	-0.729857	-3.12165	-0.908603	0.704409	0.120358	-0.826378	-0.034884	2.87208	1.49904	2.32217
228462_at	8.1463e-05	8.17836	-0.63378	-0.533175	-1.29842	-0.912609	5.7191	3.94797	6.70838	0.436122	0	-0.0293906	-1.24782	0.366512	-0.675904	-0.328359	-0.329762	0.299444	-0.751474	0.605085	-1.26696	0.890546	-0.0805418	-1.92573	-0.371114	-1.04697	-0.893328	-0.337854	-0.392915	-0.325676	-0.75415	-0.544395	0.232098	-0.63898	7.06662	7.5943	7.23185	6.50769	-1.16622	-0.936876	0.210403	-0.592911	-0.578578	4.32884	1.21729	-0.459115	-0.00567985	-0.200086	-0.0677769
228554_at	6.65675e-05	3.03289	-0.717843	-2.74911	-2.01714	-0.578228	-3.21039	-2.41882	-0.177773	0.308177	0.201269	-2.29592	0.415915	1.0023	-0.118969	-1.09647	-0.969066	0.783701	-1.38293	-0.0988584	-1.07639	-0.0511546	-1.34944	-0.565415	0.0791864	-2.64095	-0.96203	0.872162	-0.741546	0.610258	-0.0653796	-2.83863	-1.03168	-2.44849	1.00174	1.0022	0.120099	2.47714	0.901297	1.254	-0.555751	0.332471	0.0789318	0.315857	-0.896594	-2.08113	3.70196	2.55261	3.6818
228794_at	0.000194388	2.45696	-0.557479	-2.21191	0.570541	-0.759293	0.814694	-1.14988	-0.110023	0.14777	-1.78859	0.491902	-0.27736	0.334497	1.1217	-2.0901	-2.02196	0.808593	-3.83598	-0.574031	0.360123	-0.494576	-4.37512	0.895235	-2.05154	-1.08161	0.449602	-4.28914	-0.959899	0.0881929	-0.366311	-0.703042	0.974176	-0.408107	-0.150677	0.995221	0.804764	0.361976	1.93419	0.700252	2.15346	-0.104233	0.981946	1.40738	1.48431	-0.220039	0.970757	2.14824	0.717683
228875_at	5.99123e-05	3.84675	-0.52035	1.44863	-0.527795	-2.24709	-1.24224	-2.497	-2.08994	-0.690625	-0.884369	0.116359	-1.76554	-0.35751	-1.60108	-1.58868	0.201559	-1.30077	-1.9115	-0.833171	0.501699	-0.201385	-0.370195	-1.16861	-1.75194	0.318604	0.258145	-0.884424	2.36284	2.16153	2.42477	-4.896	-5.02678	-2.17752	-2.34292	-0.854074	0.345314	-1.27654	2.84153	2.35228	0.455698	1.51986	2.14533	3.17348	0.217143	2.2232	3.66507	3.41177	3.73999
228900_at	0.00160669	2.69167	-1.57606	-3.21241	-1.32199	0.644199	1.98625	0.0418	2.66853	1.49838	-1.43768	0.0688896	-1.4761	-1.88364	0.0699043	-2.38245	-0.44204	-4.64487	-3.95918	0.209838	-5.32972	-2.35979	-2.33328	-1.95651	-4.6857	-0.461817	0.793116	0.425153	-0.129007	2.02805	-3.60062	-1.53761	1.58144	-0.248639	-1.69545	-1.1887	-0.155059	1.74707	2.00096	2.32758	0	0.754226	0.613449	1.81516	0.623847	1.60113	0.806935	1.2432	1.1493
228918_at	0.00203192	2.08029	-2.80728	0.558136	-0.839741	-3.49454	0.798034	0.313566	-1.50692	0.189989	-0.639221	-2.161	-2.787	-4.17259	-0.948881	-2.99511	1.13888	-0.603256	0.0645747	1.49044	-0.0162477	1.56083	-0.889139	-0.706788	-1.35637	0.370134	0.816031	0	-3.91952	0.477712	-0.186019	-2.29992	-0.545916	-2.71288	-0.694183	-0.866713	-0.601068	-1.25555	0.739886	0.654748	0.54786	0.68851	2.2371	0.861295	0.52432	0.695569	-0.13412	-0.142327	0.887644
228935_at	0.000517324	2.14842	0.136726	-3.38034	-0.88353	-1.47546	-0.784175	0.384717	-0.315146	-3.46484	-0.150671	0.434338	-2.90735	0.706633	-0.549311	-1.27236	0.440916	-0.739925	0.0727706	-0.453122	0.156663	-0.47399	0.471996	0.497248	-0.188941	-3.88958	-0.991114	0.461924	-0.439949	-1.15808	0	-1.04341	-1.24489	-0.56079	0.731158	0.410696	0.568761	1.79536	-0.0831399	0.282378	-1.47381	-0.277073	-0.952687	0.55246	1.25174	-0.218174	3.11449	1.44487	2.37533
228943_at	0.000114449	3.05252	-0.879194	-0.677123	-3.44339	-1.15854	1.19183	1.92445	0.409499	0.741881	-2.70425	-2.24895	-2.40929	-2.95461	-1.89795	-2.42165	0.220667	-2.6995	-1.83359	0.816661	-1.41907	0.381227	-3.72281	-2.33114	-3.40339	0.503483	-1.69686	1.13626	-1.45879	0.147995	-2.66434	-3.57885	-2.74644	-2.08843	0	1.5699	1.60568	0.866215	0.334966	1.32777	-0.535255	0.410193	0.927036	1.0255	-1.5515	0.410727	-0.619876	-2.5966	-3.06092
228964_at	4.7536e-05	2.1081	-2.07093	-0.837383	-0.537426	-0.842104	0.288669	-2.39686	-0.567177	-0.27472	-0.363083	0.18851	0.0116811	0.241852	0.25596	-0.103969	-0.216627	0	0.0653615	-2.22933	-0.0276341	-1.03887	-0.415723	-1.57413	-0.400891	-0.749959	-0.287893	-0.585963	0.134503	2.02942	-0.03689	-0.892644	-0.814608	-0.264931	0.00278425	1.0048	1.80453	1.00169	2.72879	3.3589	0.830454	1.55487	-0.265456	0.332843	-0.0406265	0.0585079	0.224931	0.479036	0.0195346
229151_at	0.000350007	5.18325	-0.839878	-1.43161	-2.57526	1.91513	-1.6971	-0.52705	-0.29412	-0.643626	2.08837	-1.00027	-0.68145	-0.649231	-0.0265241	-1.41167	1.77792	1.21113	-0.324491	-0.337465	-0.144594	-1.00845	1.89235	-0.858902	-2.44403	-1.97597	-0.931804	-1.61499	4.19032	-1.81736	5.87677	2.11504	-0.497593	1.56739	-0.0692368	1.96753	0.703831	0	4.77673	1.606	2.00828	1.5809	-0.974263	-0.79662	2.33304	-0.337552	2.0089	-1.25916	1.31005
229158_at	0.00272329	2.44237	-1.65986	-2.72445	-1.57833	-2.19421	1.23759	1.47402	0.854551	0.159312	0	-0.351835	0.0170522	0.0672622	0.145947	-0.0486779	-1.31608	-1.76443	-2.84012	0.358037	-0.049108	-0.683224	-2.2615	0.0178361	-0.997456	-1.08342	0.948498	0.864387	-4.75912	0.461772	-5.7694	-3.41954	-1.53483	-1.27971	-1.0827	-0.359765	-1.44133	-0.993228	0.854856	0.88421	0.332282	2.41291	2.96591	0.916464	1.22903	1.7797	-1.83557	-1.09804	-1.44971
229247_at	2.09698e-07	5.36773	-4.02348	-1.56616	-1.35868	-1.60271	0.164863	0.946984	0.262545	2.06097	-3.15921	-1.20378	-3.20722	-1.57259	-5.16965	-4.88879	-2.8479	-1.16995	-1.18447	-2.04727	-0.800202	1.63194	-1.82732	-1.26241	-2.40331	0.0471253	1.01422	-0.596764	-1.70348	-2.00036	-2.7782	-1.95673	-2.25454	-1.60555	2.34412	2.77738	2.42469	2.68108	1.05633	0.322959	-0.239392	0.103553	-0.446815	1.72853	0.688647	1.14298	0.933859	0.285219	1.07036
229271_x_at	0.00643257	2.96843	2.53582	-2.66645	-3.85944	-0.219842	2.92319	0.442262	3.56628	1.51389	-3.7704	-2.7956	0.0145931	-1.03191	-1.82158	0.0338249	1.96544	-3.62816	-0.835906	0	-3.78233	-0.39318	0.500113	-3.61299	-0.144045	-1.21544	0.637816	-1.4691	-0.72497	-1.50366	-3.85944	-3.84384	-3.23698	1.48962	5.96091	1.03132	-0.86644	6.8466	-0.0185692	-0.118679	0.554414	-3.85944	0.114643	0.639839	1.37409	-1.77713	-2.44569	-0.719132	-3.19444
229346_at	0.000213337	2.20579	-0.464353	-0.271554	-0.272665	-0.670792	-0.0472965	1.00648	-1.87108	-0.500883	-0.503955	-3.34282	-1.95105	-0.0722518	-0.670855	-0.023953	1.19209	0	-0.212175	0.244061	0.115475	1.03097	-2.68714	-0.840385	-0.107433	-3.4699	-1.45176	-1.53286	-0.285252	0.434038	0.537773	-1.27926	-0.802385	-0.0667696	0.579794	0.0146379	0.824786	0.845634	-1.49626	-0.372982	-0.794361	-0.101343	-1.13808	1.31887	-0.253558	0.873846	1.92732	1.70353	1.37084
229363_at	0.000460931	2.13318	-1.89383	-1.65328	0.131453	-2.42386	-0.237301	-1.00778	0.669181	1.19299	0.328466	-0.26075	-0.297295	0.446285	-1.99883	-0.333557	-1.50072	0.447952	-1.20239	0.865656	-1.56974	0.36028	-2.20353	-0.818889	0.58601	-0.965981	0.631919	-0.0543661	-1.45391	-3.27276	-2.52515	-0.894859	-2.88362	-1.59106	-0.216348	-1.35329	-2.83454	1.06918	0.516515	1.05426	-1.03422	0.797013	1.12454	1.88113	1.15814	1.6556	-0.753125	0.335434	0.389334
229427_at	3.4217e-06	2.47922	-1.13294	-0.542382	-2.46777	-1.9618	-0.356257	-0.113182	-1.34891	0.331834	-0.78666	-2.29351	-1.92097	-2.3851	-2.23798	-2.47728	-1.20411	-2.03727	0.0106058	-2.12353	-0.67118	1.18726	-1.04715	-2.22679	0.438256	-0.539319	0.811929	0.757012	-1.4972	0.264331	-1.36995	-2.0821	-1.34642	-2.06696	0.279463	0.537532	0.216798	0.907947	0.968106	1.1275	-1.84176	0.726759	0.730689	0.426842	0.527221	1.11535	0.569241	-0.545164	0.224905
229479_at	0.000212734	2.89001	-2.7379	-2.34097	-2.09059	-2.69928	3.69734	2.56925	1.19567	0.528549	-0.446713	-2.06188	-0.550576	-0.318671	-0.38773	-0.203478	-0.472249	0.0299458	-0.089644	2.66352	-0.294757	1.64642	-2.7921	-0.286055	-1.27523	-3.42892	-0.221764	0.397387	-0.856034	-1.16844	-3.57793	-1.04196	0.639432	-0.111589	1.8995	-0.622177	0.181459	2.48279	0.392171	0	-0.345353	-0.746286	-0.575639	-0.766961	-0.160088	-0.0665894	1.16429	1.32955	1.05838
229578_at	0.00540503	2.17762	-1.07679	0.143462	0.107853	-0.531223	-1.14738	1.44102	0.463059	0.77068	-1.48432	-2.40428	-0.332013	-3.08952	-1.61002	0.908424	-2.19754	-1.4684	-2.02279	-0.835318	-1.30648	-2.15374	0.0991783	-0.0890551	-2.33954	1.17586	0	-2.1259	-2.30589	1.56609	0.579977	0.43095	-1.54386	0.240577	1.82785	0.496765	0.59272	4.02987	1.51964	0.644586	-0.546961	-1.26256	2.75072	2.61167	1.08091	1.84181	0.578575	-0.550458	1.49218
229638_at	1.9611e-07	6.63166	-3.10664	-3.0996	-2.74023	-1.82851	0.618766	0.406053	2.34078	1.54865	-1.75757	-2.17843	-5.52462	-2.78681	-3.36106	-1.9613	-1.29254	-1.61071	-2.83534	-0.353826	-1.69879	0.897941	-5.03769	-2.62528	-3.20708	-0.649367	0.0565352	-0.0808783	-0.950455	-1.38214	-1.28027	-1.35169	-1.0413	0.169704	2.75428	2.94827	2.64198	4.27065	0.827575	0.540425	-0.705951	-1.95586	0.686087	0.29554	0.289685	-0.524399	0	0.0568566	-1.42465
229649_at	0.00951626	3.85887	-3.17375	-2.13532	-5.95492	-6.34459	3.68658	3.46485	2.89872	2.06518	-3.9562	-2.2753	-2.00703	-4.4846	-1.19088	-1.55724	-4.92115	-0.690186	-0.210704	1.02842	-4.21846	2.97768	-4.93256	-5.50256	-1.64193	-2.299	1.937	2.73216	-2.11288	-0.813064	-0.268774	0.360065	-1.38391	-1.08007	0.996887	-6.71059	-3.85199	-0.659603	-1.7453	1.24548	-3.31748	1.29614	4.69518	2.49786	2.5604	2.77463	1.41077	0.370135	1.93289
229779_at	0.00270306	3.24117	-0.565928	1.83333	0.555413	0	2.61445	1.12166	3.48379	-0.467101	-1.67782	-3.23323	-2.09509	-3.76488	-1.93552	-1.51135	1.4745	-3.1284	0.417746	-0.976908	-3.41059	-4.98761	-2.97941	-3.62782	-3.50348	-3.03342	-0.393737	0.0768461	-1.24614	-0.0394206	0.282807	-0.647559	-0.423139	1.64486	1.96834	-0.592483	-0.274452	0.894288	4.60016	1.95522	4.20123	1.13759	6.71911	0.942332	0.560971	1.5447	-0.089819	0.120326	-1.30986
229802_at	1.17186e-05	4.02703	-1.68994	-0.518369	-2.11316	-0.0826922	2.51938	1.51652	1.69206	0.93835	-2.46025	-2.11098	-2.16384	-2.82801	-2.03646	-2.14512	-1.17693	-3.45381	-3.24105	0.208646	-0.72487	-2.43637	-2.84035	-1.77924	-2.02904	-0.247843	2.84524	1.7626	-0.835811	-0.380573	-1.29027	-3.5702	-0.590158	0.444065	2.14183	1.05471	0.550352	1.2872	2.2747	2.43079	0.0598888	3.04637	0.891369	2.98942	2.78175	2.82946	0.538476	0	0.15132
229831_at	9.72344e-05	7.04861	2.54582	-0.384109	1.32865	3.51191	3.00662	1.98677	2.56601	2.79176	-3.24849	-2.94281	-1.05357	-3.09011	-2.57956	-1.15572	-2.5147	-7.35353	-3.22856	-2.64579	-3.62341	-2.86189	-4.21577	-2.10199	-0.61545	-2.11402	-1.24239	-2.51657	-6.02076	-3.8235	-7.11543	-0.230525	-0.548281	-3.03682	2.41068	4.66638	2.71416	3.38929	0	-2.49157	-4.50625	1.54923	1.57022	1.02796	-1.68178	-1.67666	3.68603	1.77822	3.46074
229883_at	0.00104614	2.20545	-1.62441	-2.50192	-2.33989	-4.10122	0.0377741	-0.15146	-0.818444	0.601893	-1.23812	-0.850159	-1.18296	-0.73802	-0.187022	-0.746479	-0.54704	0.142895	0.595043	1.30341	0.679714	1.90238	-0.148221	-0.392696	-1.74794	0.895151	1.08828	1.44459	-1.30677	-2.86494	-4.04146	-1.88355	-2.11518	-2.23095	1.20991	0.729502	1.3604	1.47533	0.876524	0.857583	-0.285513	1.29653	-0.0599155	0.138819	0.122981	0	-2.14659	-1.32315	-1.86105
230109_at	1.17128e-05	2.50056	-1.02848	0.777915	-0.275306	-1.09303	0.214772	1.22017	0.768594	0	-1.26491	-0.540687	-1.26674	-0.499248	-0.256642	-1.08249	0.281349	-1.3698	-0.557617	-0.935278	-1.47774	0.51214	-2.12323	-2.46498	-2.41104	-0.595153	0.726905	-0.458442	-1.05118	-1.54445	-3.39731	-4.42443	-2.45889	-1.02134	0.41735	1.20594	0.13637	-0.672474	1.50385	1.30816	2.19407	0.721462	-0.0632753	0.822423	0.481984	0.151289	1.01833	0.0651169	0.273979
230144_at	0.0095771	2.62694	-0.831198	-4.23728	-0.551957	-3.9756	0.820746	-4.6988	0.730265	-3.844	0.271842	-0.345905	0.995585	0.477988	-0.369693	0.865842	0.778707	-0.932916	-3.17481	1.28635	-0.794486	-2.97212	-0.135489	-1.44996	-2.5631	0.925199	1.56731	1.30396	-1.61759	-0.510693	-1.08608	-0.531464	-0.042665	0.0817514	2.21945	4.60727	2.51536	3.69649	-0.652914	0	0.210373	0.566043	-0.803417	-3.47839	-3.0386	-4.39523	-0.426617	0.65129	0.0748019
230179_at	7.64011e-05	2.13552	-0.880336	-0.5849	-1.67872	-0.381037	1.47206	1.36088	1.52928	1.73788	-1.54425	-1.73791	-1.8646	-1.45885	-1.44466	-1.41255	-0.427106	-0.980591	-0.746169	1.02946	-0.663659	0.358347	-0.737005	-0.01301	-0.574605	0.0760565	0.046247	-0.770573	-0.72921	-0.386475	-0.675798	-1.0724	0.15887	-0.173393	-0.709712	-0.452227	-0.552272	-0.896234	1.20678	0.602671	0.50045	0.670847	1.061	1.87955	1.79919	1.75274	2.32436	2.08153	1.62146
230250_at	9.79158e-07	8.44875	-3.62893	-0.569869	-4.64298	-0.644721	1.61723	0.971279	0.155709	1.09531	-2.96945	-4.46802	-4.64298	-3.47945	-2.80883	-3.14285	-4.64298	-4.64298	-2.38022	1.32243	-0.382182	0.526864	-2.93192	-4.64298	-2.86458	-4.64298	-0.797771	-0.598495	-3.69988	-1.31245	-4.09908	0.177461	-0.448496	-3.4744	1.55867	0	-3.20165	3.78988	3.06226	0.991578	-4.47614	1.47589	3.14563	1.44573	2.54766	-0.328802	0.0976863	-0.821022	0.365875
230263_s_at	1.33403e-06	2.02988	-0.0462751	-0.440166	-0.0521708	0.0623627	1.18895	1.5331	0.459661	0.113761	-0.782497	-1.09763	-0.924787	-1.20984	-0.94002	-0.950918	-1.48441	-0.830047	-0.909326	-0.803856	-0.732496	-0.611721	-1.48757	-0.983137	-1.54566	-0.799269	0.905019	0.778927	-0.597886	-2.0927	-0.507236	-0.939992	-1.25398	-0.730613	0.754637	0.144374	-0.187146	0	0.371161	1.20512	-0.0159397	0.578138	1.16241	1.01522	1.30877	1.34344	0.704349	0.374429	0.173954
230372_at	1.5938e-06	2.81558	-0.0807333	-0.534334	0.256459	-0.338282	0.132088	-0.394777	0	1.37014	-1.8331	-0.523635	-1.86295	-1.09136	-0.634534	-2.05103	-1.25171	-0.386844	-0.938644	0.338424	-0.430903	-1.97606	-1.90955	-1.34389	-2.35253	-0.819712	-0.45145	-0.982235	-0.684366	-1.23371	-1.7107	0.745126	0.30633	0.275232	2.0336	1.22987	0.52595	2.91726	-0.0721979	1.34196	0.906951	1.309	2.5491	1.42784	0.444882	0.206354	2.33716	2.8769	2.83516
230418_s_at	0.000683024	2.06172	-0.270917	0.569746	-0.862546	-1.79655	-0.381776	-1.25764	-1.30764	-1.23651	1.17309	-0.214244	0	-0.113482	0.023788	0.298921	0.537659	0.452768	0.0994854	-2.21387	-0.0947585	0.175066	0.300218	-0.826708	0.167377	0.643569	-0.402408	-0.758419	-1.26554	-1.35617	-1.77938	-0.30358	-1.87996	-1.18754	1.62845	1.89875	2.37783	1.28363	-0.293588	-1.37439	-0.195061	-1.35607	-0.932044	-0.624708	-0.287894	0.608549	2.09381	2.10923	2.41139
230438_at	9.42221e-05	4.13123	0.0189285	-3.31009	-3.66952	-1.12392	-1.29429	-1.50719	0	-2.52293	-0.101965	-3.62773	-1.2086	-0.606991	0.046834	0.426317	-0.273153	0.560185	1.28511	0.252476	0.618261	1.57046	-0.210769	-0.688043	-2.54148	0.106195	-0.193038	-0.834711	-3.18571	-0.453588	-3.56696	-0.900611	-3.1471	-3.39449	3.58723	4.00318	3.83827	3.66368	0.192182	0.445846	0.63567	-0.204452	0.74685	-2.57142	1.181	-3.242	-0.527293	-2.51956	-0.322573
230472_at	0.000932632	3.6412	-0.181051	-0.765242	-0.572084	-0.0907693	-1.4732	-3.51521	-0.601143	-0.873068	-1.33129	0.23111	0.047122	-0.332734	-2.13533	-3.91766	0.855964	0.78614	0.653243	0.755192	0.609908	-0.548706	-0.0114059	-2.61489	0.590311	0.342992	0.0357504	-2.13719	-2.08158	0.463356	0	-2.44163	-0.115272	-2.87958	4.6345	5.23372	4.76034	0.376588	-1.97344	0.16261	-2.15624	0.815862	-0.574626	1.32258	-1.42029	-0.225595	-3.14282	-2.72374	-0.217311
230574_at	1.22234e-05	2.14766	-0.530853	-1.35479	-0.900289	0.112659	-0.00581217	-0.79632	-1.11461	-1.26989	-0.560907	-0.899795	-0.727497	-2.6769	-0.571359	-0.609058	0.464071	-0.484314	-2.36483	-0.208989	-1.05259	-0.640934	-0.163172	0.400991	1.23065	-0.28742	-1.38613	0.0514836	0.0173836	0.860674	1.56475	-0.912396	-0.187581	-0.0818429	1.34238	0.3964	0.486275	1.17887	1.55516	2.05274	2.3219	1.16589	1.68446	1.44871	1.13489	0.999613	1.12528	0.551735	1.18101
230730_at	4.83864e-05	2.11143	-1.46007	-0.812599	-2.16104	-0.667684	0.0652504	-1.5493	0.170295	-0.985527	-0.231252	-0.00433159	0.244536	0.58669	0.363398	0.126095	-0.203105	-0.352188	-1.77756	-0.948158	0.729276	-1.91763	-0.766643	-1.51492	-1.68173	-0.550544	0.373257	-0.461328	-0.24506	-1.62522	-0.26896	-1.04632	-1.03627	0.730231	1.55405	0.487582	0.289842	2.42207	0	-1.39511	-0.750866	0.276271	0.574338	-0.154017	0.628437	1.64835	0.905428	1.29336	1.71375
230831_at	0.000227841	4.97194	-1.45509	-2.61979	-1.98169	-0.635083	3.2059	1.84588	3.63869	1.5	-4.19046	-5.99044	-5.65447	-6.12895	-6.32731	-4.27837	-0.0602441	-1.90709	-1.94278	0.605181	-3.46646	-1.77416	-2.98983	-2.64689	-5.92632	-2.43793	0.823302	0.939875	-1.9507	-0.573265	-1.80592	1.3482	-0.825672	0.473414	1.11639	1.42265	-0.110252	0.93251	1.01389	0.828715	-0.836958	0.0815182	2.07256	1.45773	-0.631	0.451138	0.373507	-0.382871	-0.295913
230867_at	0.00290113	2.4909	-0.282388	-3.81958	-0.356354	0.337728	-1.79239	0.407763	-0.168161	0.398958	-0.162672	1.01024	-0.752331	-2.14431	0.818366	0.123849	0.311291	-0.520825	-2.33143	1.49183	1.8977	-1.76366	-0.885875	-0.588536	-2.23574	-1.87501	1.38551	-3.72885	0.226461	-0.570124	-3.51398	0.655187	-3.35487	-2.81896	1.97196	2.31172	4.48739	-0.604245	-0.161639	0.772767	-0.117079	-1.55395	0.157444	-3.13633	-1.11344	0	1.80521	-1.24744	1.14433
231439_at	0.0015337	2.17899	0.688982	-1.69306	-0.994079	0.570044	0.696959	0.16695	0.109395	-0.20161	0.482048	-0.226845	0.755898	0.251695	0.63754	-1.99481	-1.79374	-1.9605	-3.52059	0	-0.409805	-0.196578	0.553505	-0.409986	1.27686	-2.25564	-0.0213699	-1.84463	-0.432081	-2.43639	1.07399	-0.652225	-1.97348	-2.50424	2.46375	2.13509	2.56486	0.0222812	-1.74665	-0.751286	-1.52487	0.741254	-1.73829	-1.67237	1.57518	1.58082	-0.17365	1.7458	-0.149322
231807_at	0.000660462	2.28253	0.482215	-0.346245	-1.14639	0.605822	0.553023	0.90073	-0.246164	0.476261	-1.44889	-0.756333	0.262518	-0.583857	-0.857873	0.00017643	0.918006	-0.456657	-1.43567	0.612992	0.849379	-0.251303	-0.8192	-0.286675	-0.953724	-0.944546	-0.652108	-0.447211	-2.84651	-2.28712	-6.542	-1.23575	-1.90068	0	1.76405	1.17635	1.29468	1.89378	0.499232	1.32804	-0.79583	-1.7429	0.385069	-1.66547	-0.269485	-0.91788	0.350872	-0.786486	-0.118674
231841_s_at	0.000486769	2.96863	-1.2711	-0.895935	-2.22263	-0.686462	0.429224	0.878041	0	-1.85289	-2.47717	-2.45594	-1.87436	-1.76772	-1.68508	-1.61442	0.586672	-1.45594	-2.52226	1.60828	-2.12716	0.632597	-5.16931	-3.71334	-3.16313	-2.67361	-1.68508	-7.51054	0.874085	0.829605	0.985977	-3.20504	0.528372	0.0528545	2.5017	0.745292	0.433875	1.27016	1.24215	1.70283	-1.1261	0.148564	0.951279	1.21788	0.236366	0.818585	-0.462392	-0.22314	1.29183
231842_at	0.00149759	2.00922	-0.9424	-0.0580921	-0.816797	-1.69183	0.701687	1.12508	0.174024	-1.39686	-1.72477	-2.60485	-1.0122	-1.19512	-0.825151	-1.00045	0.683296	-1.06076	-2.12496	1.57893	-0.887053	0.518699	-2.27485	-1.65755	-2.69529	-1.93338	-1.17875	-3.13074	1.22681	1.27243	1.4725	-1.30158	0.388043	0.061367	2.66476	0	0.728386	1.2714	0.973817	1.39745	-0.701982	0.267542	1.05771	1.10633	0.0108166	0.659573	-0.399528	-0.482212	1.61229
231867_at	1.88488e-05	4.18654	0.044796	-0.746995	-0.418155	-0.561665	0.433717	-0.132991	0	-0.105867	-2.10959	-0.429605	0.478625	-1.05722	-0.373089	0.0155549	-0.223669	0.305504	0.672291	-0.100179	-0.339505	-0.141314	-1.20759	-1.00356	-3.28121	-0.336312	-2.34535	-4.52878	-3.51333	-1.47401	-2.01522	-0.591314	-3.41701	-1.42828	3.24179	2.69196	1.89718	4.6773	1.08428	1.07964	0.14815	1.4341	4.87585	0.60156	-0.0151262	-3.44053	3.04908	2.50859	3.06141
232001_at	0.00653896	2.09929	-0.767203	-0.760167	-0.912458	-1.33828	-3.43758	-3.26385	-0.801865	0.007864	0.989145	-2.60333	-4.32446	-2.48049	0.935162	-1.81508	0.790935	1.3647	0.884941	0.618998	1.42754	-2.66568	-0.930544	1.23072	-3.31065	0	-0.433939	-2.47889	-2.91206	-0.566044	0.21281	-1.31814	-0.409659	-1.46828	-0.0297804	-2.4855	-0.123591	-2.73819	0.328255	-0.477228	-2.58558	-0.0196872	0.0358419	1.26847	1.81079	0.97881	0.546793	0.662505	0.264794
232080_at	2.72892e-05	2.40777	-2.40979	-2.30425	-2.19135	-1.485	-0.99912	1.85762	-0.457882	-0.560572	-1.49795	-1.92556	-1.45669	-1.96301	-2.39655	-1.56467	-0.266676	0.005126	0.121165	0.732714	-0.415513	1.444	-0.835682	0.181024	-0.463558	-1.04079	0.284028	0.88457	-0.936148	-1.15231	0.127937	-0.0740795	-0.106984	-0.896767	0.816266	1.12039	0.0435591	1.23772	1.94907	1.40812	-0.141927	1.03837	1.41617	1.93286	1.82605	2.32754	-1.08244	-1.29548	-1.50206
232153_at	4.42073e-08	2.20695	-1.54217	-0.994467	-0.538776	-0.401957	-0.187326	-1.24389	-0.182344	-1.03712	-0.764605	0.0783715	-1.57156	0.123952	-2.70569	-1.14635	-0.695265	-0.611539	0.298715	0.239907	-0.885257	-0.175966	-0.625375	-1.77787	-1.69089	0	0.319945	0.255481	-1.59673	-2.14946	-1.33919	-0.994873	-0.42191	-0.47106	0.895061	1.07484	0.447988	1.26778	-0.391969	0.333881	0.063786	0.330185	0.271845	0.405073	0.169014	-0.240493	-0.343929	-0.247615	0.171522
[truncated: 110 more rows]
[truncated: 19 more columns]
