# Supplementary material for: Gastrointestinal Fibroblasts Have Specialized, Diverse Transcriptional Phenotypes: A Comprehensive Gene Expression Analysis of Human Fibroblasts
Source: PLoS One. 2015 Jun 5;10(6):e0129241. doi: 10.1371/journal.pone.0129241 (PMC4457624; doi:10.1371/journal.pone.0129241)
Supplement: S5 Table — (XLSX) [file pone.0129241.s011.xlsx]

## Sheet: SMFs_Specific_Genes
Probe Set ID	p (Corr)	FC	CoSMFs11.CEL(normalized)	CoSMFs3.CEL(normalized)	CoSMFs4.CEL(normalized)	CoSMFs8.CEL(normalized)	ILSMFs1.CEL(normalized)	ILSMFs3.CEL(normalized)	ILSMFs5.CEL(normalized)	StSMFs10.CEL(normalized)	StSMFs2.CEL(normalized)	StSMFs9.CEL(normalized)	CoSSFs11.CEL(normalized)	CoSSFs3.CEL(normalized)	CoSSFs4.CEL(normalized)	CoSSFs8.CEL(normalized)	ILSSFs1.CEL(normalized)	ILSSFs3.CEL(normalized)	ILSSFs5.CEL(normalized)	StSSFs11.CEL(normalized)	StSSFs2.CEL(normalized)	StSSFs9.CEL(normalized)	Gene Symbol	Gene Title	Entrez Gene
201060_x_at	0.000191072	2.79264	0.588314	0.748402	1.02759	0.691813	0.0758085	-0.153958	0.326187	0.643497	1.37294	0.489394	-1.72522	-1.58514	-1.08278	-0.889013	-0.0758085	-1.33888	-1.90562	-0.185348	-0.469131	0.250638	STOM	stomatin	2040
201061_s_at	0.000184903	2.44974	0.69206	0.477345	1.03775	0.616785	0.0734243	0.110713	0.461579	0.306716	0.816278	-0.0734243	-1.48628	-1.90725	-0.751402	-0.779524	-0.303361	-0.999965	-1.19497	-0.121636	-1.0368	0.174125	STOM	stomatin	2040
201079_at	0.000316843	2.95511	0.713751	0.362902	0.0729036	-0.33357	0.822804	0.776176	0.227228	0.388681	0.976196	0.947823	-1.27811	-1.85977	-1.20358	-2.92831	0.278798	-1.68391	-1.03887	-0.333603	-0.0729046	-0.556957	SYNGR2	synaptogyrin 2	9144
201249_at	0.000513629	3.43703	1.01404	0.387483	1.02343	-0.948484	1.06537	1.05292	1.21002	0.51096	1.13795	1.31039	-0.906286	-1.05298	-0.394909	-0.0476894	-0.0151234	-2.40049	-3.17709	-1.66714	-0.400949	0.0151234	SLC2A1	solute carrier family 2 (facilitated glucose transporter), member 1	6513
201250_s_at	0.000212503	2.88328	0.267433	1.64713	0.167633	-0.0713949	0.436153	0.540094	0.797561	-0.218482	1.60982	1.34174	-1.61467	-1.2125	-1.00445	-1.24996	0.071394	-0.9201	-1.29861	-1.48288	-0.263505	0.215857	SLC2A1	solute carrier family 2 (facilitated glucose transporter), member 1	6513
201328_at	0.000191072	4.18173	0.0465136	1.40287	0.314123	-0.0465136	1.18937	0.961524	1.82846	0.250827	1.89055	0.657655	-1.97284	-1.46434	-1.54795	-0.919682	-1.03623	-2.65111	-1.69106	-1.14351	0.798346	-0.517242	ETS2	v-ets erythroblastosis virus E26 oncogene homolog 2 (avian)	2114
201329_s_at	0.000191072	2.88874	0.0452995	0.937439	0.106366	0.319928	1.05093	0.635052	1.04635	-0.0452995	1.34092	0.34356	-1.36835	-1.32153	-0.945929	-0.375081	-0.848402	-1.8296	-2.03044	-0.909978	0.635708	-0.530288	ETS2	v-ets erythroblastosis virus E26 oncogene homolog 2 (avian)	2114
201911_s_at	0.000192649	2.35431	0.972953	1.22519	0.00422192	-0.00422096	1.09356	0.858686	1.38575	0.443088	0.540567	0.647955	-0.515794	-0.258699	-0.717456	-0.553391	0.78264	-0.496815	-0.945704	-1.27685	-1.00589	-0.197359	FARP1	FERM, RhoGEF (ARHGEF) and pleckstrin domain protein 1 (chondrocyte-derived)	10160
202035_s_at	0.000910838	3.05937	0.0687361	1.91841	-0.31689	-0.0687351	1.78081	2.01985	1.60814	1.62403	-0.151551	0.604189	-1.66831	-0.532367	-1.86602	-0.514319	0.101435	-0.724633	-1.82014	0.400305	-0.521247	0.0999422	SFRP1	secreted frizzled-related protein 1	6422
202388_at	0.000910838	2.27829	0.711128	1.55559	0.895773	0.549247	0.739164	-0.794068	-0.264288	0.863621	1.04342	0.406054	-0.39247	-1.0602	-0.481457	0.264288	-0.838373	-1.29914	-1.69389	-0.636921	-0.494144	0.458447	RGS2	regulator of G-protein signaling 2, 24kDa	5997
202422_s_at	0.000757962	2.1059	0.462249	-0.123056	1.35929	0.956587	-0.301658	0.31799	0.396445	0.854835	0.752131	0.414949	-0.414769	-1.42537	-0.691306	-0.893956	-0.602458	-0.777243	-1.38251	-0.331315	0.123056	0.741264	ACSL4	acyl-CoA synthetase long-chain family member 4	2182
202793_at	0.000191072	2.57246	0.316125	0.808796	-0.092454	0.966316	1.21879	0.691977	2.08581	0.969825	0.808491	0.0267429	-0.829692	-1.06638	-1.4645	-1.14426	-0.026742	-0.575384	-0.157979	0.128335	-0.426567	-0.267868	LPCAT3	lysophosphatidylcholine acyltransferase 3	10162
203196_at	0.000191072	3.34485	0.355137	0.00911999	0.530418	0.359194	0.426128	0.365141	0.397527	0.643407	-0.00912094	0.613686	-1.91048	-2.17433	-1.47534	-1.95668	-0.474526	-1.90648	-2.98457	-0.271454	-0.741487	0.166582	ABCC4	ATP-binding cassette, sub-family C (CFTR/MRP), member 4	10257
203215_s_at	0.000374347	2.94393	0.133383	0.662474	0.909854	1.02562	0.516049	0.107899	0.0957479	0.675753	0.103739	-0.0140114	-1.31538	-0.910666	-2.28098	-0.629249	-0.780492	-2.2578	-2.83081	0.0140114	-0.339525	-0.0300255	MYO6	myosin VI	4646
203299_s_at	0.000349515	2.2368	1.1268	0.293874	0.0887842	-0.0527926	1.27294	0.363708	0.98294	0.174094	0.0729933	0.0527916	-0.956221	-1.52686	-0.749798	-0.633475	0.19234	-0.618884	-1.74185	-0.967237	-0.162241	-0.0739965	AP1S2	adaptor-related protein complex 1, sigma 2 subunit	8905
203300_x_at	0.00105987	2.0725	0.0263615	0.616965	0.295855	0.279911	1.47658	0.897402	0.32228	-0.344477	0.556632	0.193607	-1.51641	-1.0846	-0.490983	-0.0263624	0.205506	-0.765918	-1.9041	-0.206018	-0.277518	-0.126197	AP1S2	adaptor-related protein complex 1, sigma 2 subunit	8905
203414_at	0.000144389	3.74162	0.627853	0.781516	1.75699	0.871279	0.458227	0.473103	0.94057	0.509869	0.126929	-0.126929	-1.63453	-1.8615	-2.30286	-1.77342	-0.41505	-1.92359	-1.94634	0.16867	-0.61317	-0.315423	MMD	monocyte to macrophage differentiation-associated	23531
203680_at	7.92825e-05	9.63646	1.78441	2.6829	2.05736	1.30794	1.41873	0.579955	0.986197	0.54071	1.02719	-0.179626	-1.93747	-2.31621	-3.07319	-3.76072	-0.297434	-2.30802	-3.18687	-1.39337	-2.38561	0.179625	PRKAR2B	protein kinase, cAMP-dependent, regulatory, type II, beta	5577
203708_at	0.00083927	4.39808	1.539	3.06643	2.77495	1.24063	-0.483974	-0.874524	1.36146	1.07386	0.788965	-0.073195	-2.5093	-1.46079	-1.1205	-1.32331	0.0731945	0.112502	-2.67366	-0.620676	-1.71553	0.282916	PDE4B	phosphodiesterase 4B, cAMP-specific	5142
203726_s_at	0.000829896	4.40345	0.0350866	0.638818	0.30547	-0.0350866	1.63372	1.53907	0.535842	1.40473	1.02439	1.33414	-1.92707	-2.5656	-1.2967	-4.71041	-0.127857	-0.437108	-1.19441	0.779821	-0.236922	-1.25393	LAMA3	laminin, alpha 3	3909
203836_s_at	0.000184176	3.026	-0.0390511	1.11312	0.941231	1.65465	0.716622	0.824078	0.882908	0.520041	1.60841	-0.253963	-1.51688	-1.64976	-0.260004	-1.20116	0.0637322	-1.18921	-1.27174	-0.595924	-0.424178	0.0390511	MAP3K5	mitogen-activated protein kinase kinase kinase 5	4217
203837_at	0.000323721	2.67653	0.950323	0.828378	1.18861	1.46908	0.341837	0.521948	0.558797	0.0266323	1.3901	-0.602267	-0.614361	-1.81483	-0.0266323	-1.21565	-0.546526	-1.343	-1.32796	-0.581428	-0.658437	0.598627	MAP3K5	mitogen-activated protein kinase kinase kinase 5	4217
203869_at	0.000111492	2.28123	0.548558	0.694627	0.816449	0.316677	-0.00104427	0.00104427	0.908088	1.21099	0.725633	1.11588	-0.501177	-0.598018	-0.548177	-1.00491	-0.47785	-1.00316	-1.08487	-0.242798	-0.276812	0.176581	USP46	ubiquitin specific peptidase 46	64854
203870_at	0.000172733	2.231	0.565014	0.599565	0.983844	-0.0345631	0.0345631	0.301117	1.12106	0.890846	0.585825	1.21426	-0.548958	-0.526333	-1.11795	-1.43631	-0.118167	-0.383164	-0.264503	-0.628836	-0.378731	0.0875816	USP46	ubiquitin specific peptidase 46	64854
203896_s_at	0.0010531	3.96252	0.0658846	-0.195517	0.0665112	0.0866022	-0.0320377	1.26029	0.842572	0.442709	1.61189	2.0005	-1.66607	-3.21253	-1.93669	-2.69091	0.0320377	-2.23362	-1.72174	-0.459416	1.56089	-1.38671	PLCB4	phospholipase C, beta 4	5332
204396_s_at	0.000259962	2.68494	0.379368	0.558061	0.532479	0.0390816	0.0155754	-0.252268	-0.0155754	0.580084	0.889331	0.449783	-2.00234	-1.68522	-1.62626	-1.30907	-0.710468	-2.07216	-1.54727	0.24347	-0.432963	0.0693111	GRK5	G protein-coupled receptor kinase 5	2869
204529_s_at	0.000237021	6.64238	0.723002	1.80802	-0.391083	0.633575	0.611827	0.418187	1.73062	0.114325	1.02331	0.441194	-3.7195	-1.80105	-4.31931	-1.56512	-0.114324	-3.61844	-2.61732	0.416095	-0.872719	-1.99235	TOX	thymocyte selection-associated high mobility group box	9760
204530_s_at	0.000301665	2.48706	0.324318	1.25176	0.0540748	-0.439181	0.889587	0.472051	1.71297	0.0214758	0.378624	0.175829	-1.65327	-0.92121	-1.42645	-0.349425	0.0964389	-1.2656	-1.18289	-0.943729	-0.635314	-0.0214758	TOX	thymocyte selection-associated high mobility group box	9760
204579_at	0.000191072	8.26703	0.231732	2.04044	0.775145	0.117282	1.13706	0.662366	2.75458	1.63944	0.546691	1.51396	-1.57144	-2.72434	-1.06114	-1.12002	-0.117282	-1.58474	-4.37158	-1.4519	-4.63585	-0.416715	FGFR4	fibroblast growth factor receptor 4	2264
204686_at	0.000191072	2.19891	0.231039	0.100032	0.395181	0.289923	0.0702677	-0.0702677	0.222138	0.317185	0.184129	0.245656	-1.64979	-1.77699	-1.26141	-0.847585	-0.679711	-1.30207	-1.37303	0.193981	-0.37238	-0.313615	IRS1	insulin receptor substrate 1	3667
204813_at	0.00105048	2.13927	0.491883	1.10436	0.744114	-0.104496	0.640265	-0.0857582	0.0143614	0.811871	0.555674	0.31968	-0.87675	-0.0963774	-1.23232	-1.46955	-0.0143623	-1.65157	-1.39235	0.436465	-0.554373	0.371967	MAPK10	mitogen-activated protein kinase 10	5602
204931_at	0.000400486	3.52181	0.979337	1.83512	1.47227	-0.236157	1.36367	1.34939	1.2513	0.196444	-0.20276	0.36472	-1.98928	-1.8374	-1.31515	-0.294413	0.303146	-2.43898	-1.87306	-0.196445	-0.419738	0.271453	TCF21	transcription factor 21	6943
205128_x_at	0.000191072	2.47564	0.710206	0.853178	1.36286	1.31856	0.167054	-0.317363	0.768409	0.677984	0.507013	0.552607	-0.872904	-1.82477	-0.848614	-0.547747	-0.167054	-0.756823	-1.13217	-0.175905	-0.371106	0.219604	PTGS1	prostaglandin-endoperoxide synthase 1 (prostaglandin G/H synthase and cyclooxygenase)	5742
205289_at	0.000191072	6.75956	0.0182257	-0.481344	1.09481	0.703294	1.50875	0.895462	1.21688	2.0291	1.92474	2.62031	-2.38411	-3.71981	-2.37105	-1.6144	-0.0182247	-1.18238	-2.98983	-0.848923	0.442125	-1.35245	BMP2	bone morphogenetic protein 2	650
205290_s_at	0.000259962	5.92313	-0.443105	-0.802047	0.995899	0.537167	2.05435	1.40614	1.77238	1.69509	1.99588	2.22803	-2.38314	-3.44846	-2.241	-1.6343	0.443105	-1.3173	-2.21777	-0.499989	0.450232	-1.37518	BMP2	bone morphogenetic protein 2	650
205479_s_at	0.000209569	7.39756	0.303638	0.205181	1.88664	-0.205181	1.61686	1.71677	1.57963	1.33385	2.40015	2.41592	-2.89186	-1.85081	-3.81589	-2.87977	1.11483	-2.30292	-1.67074	-0.49086	-0.304792	-0.524219	PLAU	plasminogen activator, urokinase	5328
205728_at	0.00108525	5.62718	0.531878	-0.319993	1.81041	0.837997	2.47624	1.18109	1.57926	1.35025	0.127785	2.84512	-0.175717	-0.127784	-0.690816	-4.40748	1.12936	-1.33967	-0.695859	-4.21045	-1.47497	-0.510694	ODZ1	odz, odd Oz/ten-m homolog 1 (Drosophila)	10178
205828_at	0.00068109	27.3277	3.3301	0.794529	4.40148	2.98291	1.60884	3.9424	3.78965	-0.924149	2.82415	-0.583778	-3.03343	-4.6419	-7.2608	-3.89671	0.42076	-1.9145	-6.12781	-1.30232	2.62066	-0.420761	MMP3	matrix metallopeptidase 3 (stromelysin 1, progelatinase)	4314
205830_at	0.000439128	4.22525	2.42103	0.239604	2.81962	0.892569	-0.239604	1.95117	1.07261	1.28721	1.90956	-1.18749	-1.50512	-1.13495	-1.36341	-1.52319	-0.557052	-1.47725	-1.1971	-1.66096	0.318812	0.476145	CLGN	calmegin	1047
205870_at	0.000307062	3.07665	0.63403	1.85188	1.66419	0.364382	1.41237	1.29763	1.45267	0.0687513	0.585618	-0.904563	-1.69042	-0.642025	-0.674336	-1.18293	0.420317	-1.57706	-0.400566	-0.0687513	-1.0542	-0.916674	BDKRB2	bradykinin receptor B2	624
205935_at	0.000259962	4.0727	0.448331	0.385198	0.585863	0.225452	0.910662	0.752637	1.04711	-0.10912	0.20055	0.161588	-2.5797	-3.30547	-1.84239	-3.16999	0.109121	-2.00915	-1.66731	-0.483765	-0.353788	-0.349154	FOXF1	forkhead box F1	2294
205945_at	0.000263167	3.60436	0.379807	0.813998	0.41563	0.615417	1.02271	1.00925	1.57706	0.174395	0.336344	-0.163536	-1.42294	-1.41814	-2.82739	-0.255715	0.163536	-1.64424	-3.10719	-0.815038	-0.352833	-0.636377	IL6R	interleukin 6 receptor	3570
206170_at	0.000647047	4.79546	0.175765	0.79781	0.456057	-0.252667	0.32439	0.903426	1.57988	0.656169	-0.0141912	1.58472	-4.47445	-1.88576	-2.3193	-2.75832	-0.418987	-2.5208	-2.07623	0.0141912	0.934609	-0.900288	ADRB2	adrenoceptor beta 2, surface	154
206440_at	0.000818066	2.65816	0.268872	0.208181	-0.0494885	-0.106952	0.599857	0.100652	0.0494885	0.952485	0.979767	0.328665	-1.98646	-1.71294	-2.8822	-1.03135	0.209594	-1.22534	-1.0349	0.460709	-1.3548	-0.215088	LIN7A	lin-7 homolog A (C. elegans)	8825
206458_s_at	0.000191072	4.97208	1.42138	2.15646	1.49849	0.0392895	0.94224	0.636546	1.58061	0.776591	-1.04705	0.691414	-2.19787	-2.55899	-2.43875	-0.662278	-0.0392885	-2.51393	-1.01207	0.204656	-1.71029	-1.51369	WNT2B	wingless-type MMTV integration site family, member 2B	7482
206459_s_at	0.000547079	5.29531	1.65936	2.0055	1.37653	-0.00876284	0.899557	0.308418	1.41494	0.617856	-0.248379	0.451586	-1.81878	-3.66948	-4.81572	-0.792575	0.310739	-1.13089	-1.58807	0.00876284	-1.2053	-0.869215	WNT2B	wingless-type MMTV integration site family, member 2B	7482
206631_at	0.000361943	3.73094	0.0102053	0.196049	0.2191	-0.0102053	0.0618706	0.241711	0.470888	0.863048	0.305285	0.302393	-2.95031	-3.0685	-2.82633	-1.64298	-1.10188	-1.56669	-2.91573	0.333941	-0.320762	-0.275824	PTGER2	prostaglandin E receptor 2 (subtype EP2), 53kDa	5732
206893_at	0.000349515	5.15893	-0.0651608	1.11687	0.505597	0.669059	0.917391	-0.890074	1.68055	1.98791	3.28708	2.17949	0.169119	-0.854572	-0.368767	-2.01645	0.0651612	-0.912414	-2.37895	-0.922703	-2.92006	-2.14238	SALL1	sal-like 1 (Drosophila)	6299
207334_s_at	0.000191072	2.08971	0.114741	0.56776	1.56415	-0.11474	1.05287	0.656782	0.707548	0.898878	0.432818	0.640191	-0.436365	-0.410931	-0.751697	-0.347585	-0.403593	-0.233661	-0.581931	-1.10821	0.523516	-0.361573	TGFBR2	transforming growth factor, beta receptor II (70/80kDa)	7048
207350_s_at	0.000111492	2.00961	0.435998	0.691981	0.535312	0.325784	0.00584507	-0.00584602	0.184807	0.714917	0.0873985	0.80728	-0.726689	-0.564248	-0.586058	-1.07173	-0.345743	-1.21186	-0.830735	-0.275887	-0.748667	0.075923	VAMP4	vesicle-associated membrane protein 4	8674
207571_x_at	0.000272795	2.2686	0.629573	0.693175	0.711574	1.0377	0.738646	0.739312	1.47871	0.870093	-0.556575	0.11234	-0.352292	-1.58929	-0.41833	-0.956192	-0.11234	-0.280478	-0.279562	-0.479434	-1.15605	0.26052	C1orf38	chromosome 1 open reading frame 38	9473
207992_s_at	0.000439128	2.35359	0.38124	0.808749	-0.0860348	-0.436701	1.08069	0.979495	0.60576	0.954051	1.06303	1.00668	-0.874759	-0.430811	-1.38208	-0.771728	0.0798311	-0.731995	-0.320069	-1.90357	0.42336	-0.0798311	AMPD3	adenosine monophosphate deaminase 3	272
208015_at	0.00025424	2.49989	0.493081	0.733209	0.790669	0.159632	0.17222	0.0562668	0.220505	0.672571	-0.0518794	0.661005	-0.700045	-1.49586	-2.26881	-0.984229	0.0157347	-0.961344	-0.467263	-0.460736	-1.97311	-0.0157347	SMAD1	SMAD family member 1	4086
208092_s_at	0.000323721	2.0388	-0.346932	1.0842	0.16409	0.179125	0.656696	0.301015	1.08467	0.66008	-0.0251269	0.0580945	-0.146491	-0.762369	-0.504615	-0.897963	0.0251269	-1.14417	-1.29611	-0.740161	-1.09861	0.104092	FAM49A	family with sequence similarity 49, member A	81553
208130_s_at	0.000323721	3.89224	0.865604	0.0161457	0.59211	-0.0161457	1.02478	0.335449	0.0879192	1.07498	0.797594	1.25986	0.236201	-1.77078	-3.98182	-1.25365	-1.08528	-2.53877	-1.62938	-0.63817	-0.820131	-0.0859446	TBXAS1	thromboxane A synthase 1 (platelet)	6916
208161_s_at	0.000186533	3.64823	0.148471	0.722544	-0.0843658	0.176585	1.04181	0.715078	0.754038	0.280083	1.73946	0.0843668	-1.6465	-1.67661	-2.11256	-2.33386	0.504643	-1.19524	-0.998456	-2.16521	-1.1913	-0.278794	ABCC3	ATP-binding cassette, sub-family C (CFTR/MRP), member 3	8714
208349_at	0.000128872	5.77895	1.48343	2.52906	1.84462	1.91712	2.09159	1.62433	2.94508	-0.284463	1.53996	-0.236629	-1.17358	-1.85902	-0.807042	-1.30953	0.236629	-0.972128	-1.73766	-1.12973	-1.48349	0.381559	TRPA1	transient receptor potential cation channel, subfamily A, member 1	8989
208502_s_at	0.000184176	104.671	0.965586	1.37165	0.731471	0.378592	2.1534	1.27404	1.80223	1.46403	1.76719	1.55926	-8.1956	-9.26696	-8.73467	-8.82705	-1.03078	-7.81804	-5.97082	-1.56159	-1.84557	-0.378592	PITX1	paired-like homeodomain 1	5307
209539_at	6.69985e-05	2.08354	0.635551	0.811454	0.455066	0.427034	0.553298	0.672914	0.915722	0.47865	-0.0976973	0.328991	-0.333996	-0.523687	-0.941119	-0.293137	0.0976963	-0.446118	-0.659364	-0.786997	-1.13857	-0.384128	ARHGEF6	Rac/Cdc42 guanine nucleotide exchange factor (GEF) 6	9459
209569_x_at	0.000191072	17.6686	1.7344	2.29943	2.38291	1.54652	1.11043	0.121207	2.92511	-0.919385	3.18122	0.0790653	-2.48725	-2.81681	-3.11628	-4.73158	-0.0790653	-4.22145	-5.95166	-2.51179	-1.48545	0.431088	D4S234E	DNA segment on chromosome 4 (unique) 234 expressed sequence	27065
209570_s_at	0.000211711	14.7318	2.27205	2.90045	2.89847	1.45477	0.927317	0.204981	2.9624	-0.413897	3.19228	0.0338297	-2.00219	-2.43385	-1.76291	-5.6227	-0.0338306	-4.8056	-2.49718	-2.84883	-1.01357	0.644704	D4S234E	DNA segment on chromosome 4 (unique) 234 expressed sequence	27065
209587_at	0.00018958	66.9241	0.933965	1.26641	0.464751	0.0339527	1.72463	0.837443	1.59106	0.880659	1.26751	1.4481	-7.42041	-7.98912	-5.15653	-8.21738	-1.23586	-7.91457	-8.38155	-1.89559	-1.95109	-0.0339518	PITX1	paired-like homeodomain 1	5307
209652_s_at	0.000600294	10.398	3.96899	3.62846	2.54043	2.62561	2.6493	2.11454	3.23969	-2.00095	0.588601	-0.277483	0.0792275	-2.79224	-1.49079	-3.51153	0.812656	-2.04161	-1.55147	-3.96173	-0.168506	-0.0792275	PGF	placental growth factor	5228
209716_at	0.000184176	2.27053	0.389539	0.297381	0.0336571	0.53595	1.01631	0.991621	1.41521	0.305723	-0.0336561	0.152405	-0.632543	-1.05872	-0.314212	-1.51157	0.114647	-0.847269	-0.50282	-0.41581	-1.00416	-0.553678	CSF1	colony stimulating factor 1 (macrophage)	1435
209871_s_at	0.000307062	7.44201	1.51103	0.359148	0.440857	-0.159985	0.256009	-0.0700588	1.62416	1.67313	1.50094	1.56762	-1.47413	-3.45686	-3.57691	-1.24539	-0.399428	-5.16737	-1.96673	-3.11436	0.0770469	0.0700583	APBA2	amyloid beta (A4) precursor protein-binding, family A, member 2	321
210150_s_at	0.000191072	2.36964	0.0195465	0.636538	0.654187	-0.0195465	1.11203	0.254336	0.313491	0.514893	0.603127	0.251242	-1.24359	-0.844635	-0.545065	-1.18309	0.331203	-0.930076	-0.185116	-0.265968	-1.46124	-1.77926	LAMA5	laminin, alpha 5	3911
210299_s_at	0.00101416	2.49581	0.100592	1.1996	0.417111	-0.15156	0.0156326	-0.0156326	0.803353	0.848702	0.8776	0.687841	-1.44333	-0.266131	-1.01639	0.580317	-0.287329	-2.44879	-1.85079	-1.44469	0.0539408	-0.288666	FHL1	four and a half LIM domains 1	2273
210785_s_at	0.000144389	2.70897	0.886045	0.983374	1.20382	1.37958	1.08262	1.11857	1.86046	1.08594	-0.369583	0.0683098	-0.314722	-1.19194	-0.701978	-0.518899	-0.0683088	-0.752555	-0.330306	-0.236154	-1.06354	0.100125	C1orf38	chromosome 1 open reading frame 38	9473
210993_s_at	0.00025424	2.0094	0.537972	1.31966	0.435677	-0.0347462	0.655948	0.0987663	0.281161	0.0347462	0.208179	0.325898	-0.664195	-0.493985	-1.00487	-0.658963	0.200734	-1.29011	-0.940094	-0.144826	-1.1713	-0.0367727	SMAD1	SMAD family member 1	4086
211302_s_at	0.000796255	2.84703	1.36258	2.40143	2.70259	1.42575	-0.135209	0.102578	-0.000258446	0.611454	1.06739	0.217686	-1.65218	-1.12637	-0.573031	-0.00644302	0.000257969	-0.420174	-0.902779	-0.533937	-0.494239	0.370309	PDE4B	phosphodiesterase 4B, cAMP-specific	5142
211597_s_at	0.00101442	4.82638	-0.716922	-0.403277	0.724565	0.464405	0.980206	1.59385	1.37215	1.91033	1.3686	2.47446	-1.62457	-2.5198	-3.36692	-2.25798	0.0425577	-0.429118	-3.27415	-0.540831	1.07233	-0.0425577	HOPX	HOP homeobox	84525
211668_s_at	0.000259962	6.41719	0.0521145	0.0865555	1.4862	-0.282396	0.151314	0.954999	0.88977	1.14127	2.20978	2.33828	-2.85251	-1.90678	-3.42714	-2.8294	0.166687	-3.64826	-2.25781	-0.545019	-0.439193	-0.0521145	PLAU	plasminogen activator, urokinase	5328
212611_at	0.000796255	3.07916	0.153681	0.793255	1.02453	-0.0350113	1.45308	0.637649	1.22988	0.230415	0.0350103	-0.130623	-1.28131	-1.91132	-0.24057	-3.18496	0.829358	-1.589	-1.35206	-1.01328	-1.14702	0.0566425	DTX4	deltex homolog 4 (Drosophila)	23220
212831_at	0.000265572	2.43572	-0.566327	0.0902867	0.599813	0.622169	1.40541	1.23326	1.63481	0.542457	0.47378	-0.0350328	-0.854429	-1.09318	-1.32307	-0.918589	-0.314826	-1.11054	-0.735597	0.0379553	0.0350323	-0.565624	MEGF9	multiple EGF-like-domains 9	1955
213001_at	0.000361943	2.64103	0.948375	1.86695	1.13883	0.624525	1.27376	0.689385	0.944875	0.204488	-0.00960541	-0.050602	-1.20177	-1.3605	-1.23585	-0.647988	0.87735	0.00960541	-0.524091	-0.265963	-1.5773	-0.453501	ANGPTL2	angiopoietin-like 2	23452
213004_at	0.000184176	2.23219	1.10397	1.0587	0.975436	0.438128	0.526237	0.391063	0.217576	0.347204	-0.3071	0.19224	-1.05325	-1.27992	-0.88133	-0.205794	0.132487	-0.869106	-0.954147	-0.132487	-0.870992	-0.526609	ANGPTL2	angiopoietin-like 2	23452
213533_at	0.000323721	5.47723	1.84685	2.27056	2.04281	1.14494	0.72884	0.107199	1.79567	-0.350117	2.43316	0.321559	-1.11806	-1.15877	-3.36231	-0.921405	-0.107199	-0.831764	-3.10089	-2.19174	-0.198152	0.797306	D4S234E	DNA segment on chromosome 4 (unique) 234 expressed sequence	27065
213749_at	0.000698246	2.70245	2.26596	1.93395	0.253996	0.31108	0.00288391	0.825205	0.691334	1.36652	-0.658594	0.29196	-0.832053	-0.842014	-1.05966	-1.24311	-0.552286	-0.879104	-1.67521	-0.00288439	0.410498	-0.382541	MASP1	mannan-binding lectin serine peptidase 1 (C4/C2 activating component of Ra-reactive factor)	5648
213763_at	0.000578547	2.02108	-0.0129671	-0.443738	0.340202	0.194896	0.396219	0.731667	0.130022	1.51151	0.870034	0.761065	-1.23312	-0.879143	-0.491634	0.0129662	-0.419902	-1.07765	-0.517007	-0.176632	0.249562	-1.13978	HIPK2	homeodomain interacting protein kinase 2	28996
214030_at	0.000191072	2.22119	0.841703	1.31577	0.604839	0.660222	0.00653935	-0.0967207	0.587827	0.689688	0.285837	-0.00653935	-0.710732	-1.0626	-1.27712	-0.635561	-0.10244	-1.19382	-0.983204	0.130419	-0.876164	0.0870743	CRYBG3	beta-gamma crystallin domain containing 3	131544
214582_at	0.000910838	4.93131	2.98394	3.06703	2.42388	0.432123	3.30239	2.4674	2.09747	0.286427	-0.321303	-0.334843	-0.286427	-2.11657	-2.25723	0.460276	1.33785	-1.19023	-0.976028	-0.756495	-0.398087	-0.43225	PDE3B	phosphodiesterase 3B, cGMP-inhibited	5140
214825_at	0.000183197	7.03257	0.666154	0.423283	1.96075	0.963426	1.37663	1.48554	2.64688	3.04358	-0.319489	3.34768	-1.2815	-0.0534968	-0.117213	-2.134	-1.01827	-2.60459	-2.30637	-1.77168	-1.31248	0.0534964	FAM155A	family with sequence similarity 155, member A	728215
215028_at	0.000439128	9.14777	1.80345	3.08661	1.0884	0.577095	2.30895	2.74043	4.31139	1.31524	-2.30616	0.838568	-2.61811	-0.386209	-0.628446	-2.29661	-0.343129	-1.57793	-2.96063	0.343129	-4.03115	-1.67116	SEMA6A	sema domain, transmembrane domain (TM), and cytoplasmic domain, (semaphorin) 6A	57556
215501_s_at	0.000301665	2.11257	0.340957	0.73549	0.450245	0.299168	-0.13687	0.0556927	0.685144	0.435465	0.257986	0.553704	-0.963376	-1.44441	-0.175124	0.0646963	-0.768343	-1.38183	-1.79937	-0.0556936	-0.198022	-0.391553	DUSP10	dual specificity phosphatase 10	11221
215724_at	0.000968855	5.52065	1.21099	1.65788	-0.154609	0.599504	-0.492086	1.79786	2.10349	-0.0575473	2.03934	1.63898	1.29746	-2.42735	-3.61715	-1.99852	0.0575473	0.371797	-3.78408	-1.95427	-1.83866	-0.41135	PLD1	phospholipase D1, phosphatidylcholine-specific	5337
215813_s_at	0.000191072	2.51777	0.568699	0.736093	1.32696	1.33932	0.160995	-0.340963	0.825076	0.799171	0.471704	0.550474	-0.969871	-1.96555	-0.85972	-0.566663	-0.160995	-0.882935	-1.10147	-0.294785	-0.37077	0.288848	PTGS1	prostaglandin-endoperoxide synthase 1 (prostaglandin G/H synthase and cyclooxygenase)	5742
216039_at	0.000470702	23.3378	4.53877	0.526258	5.29091	3.85927	1.03092	0.527881	-2.0006	6.43319	0.929583	5.48934	-1.87992	-4.32743	-4.48747	-0.526258	-1.50282	-1.44538	-1.63398	1.00364	-1.59126	-2.42957	GABRA2	gamma-aminobutyric acid (GABA) A receptor, alpha 2	2555
217590_s_at	0.000191072	45.1479	2.13465	2.83137	2.54136	2.08697	3.03743	2.56843	3.4159	-0.544893	2.36396	-0.153592	-4.51141	-9.19274	-3.98384	-5.95299	1.12677	-2.75577	-4.31335	-2.29768	-2.95685	0.153592	TRPA1	transient receptor potential cation channel, subfamily A, member 1	8989
217995_at	0.000374347	2.29186	-0.0257807	0.0257807	0.429399	0.156999	0.728227	0.64559	0.766512	-0.359365	1.05021	0.332905	-1.33727	-1.1012	-2.00135	-1.17659	0.131323	-1.28576	-0.802911	-0.676727	0.162702	-0.126921	SQRDL	sulfide quinone reductase-like (yeast)	58472
218309_at	0.000220679	2.61915	0.547952	0.831379	-0.0359087	0.0359087	0.562184	0.241688	0.424487	0.170547	0.712988	0.315263	-1.58846	-1.23929	-1.72397	-1.86871	-0.0816259	-1.51909	-1.7135	-0.355474	-0.313695	0.319315	CAMK2N1	calcium/calmodulin-dependent protein kinase II inhibitor 1	55450
218541_s_at	0.000809561	8.57835	0.640662	1.98821	1.52954	0.518622	1.56815	-0.119721	0.119721	1.52463	3.09885	2.07895	-2.54589	-4.18041	-2.3822	-4.18041	-0.292238	2.67934	-3.30516	-0.474078	-0.259516	-3.11883	C8orf4	chromosome 8 open reading frame 4	56892
218711_s_at	0.000263167	3.8486	0.643376	0.609608	1.01159	-0.00862312	0.990037	1.18384	1.52324	-0.0477161	0.108638	1.05503	-2.33289	-1.19745	-2.10947	-2.6932	-0.146129	-0.470108	0.0451107	0.00862217	-2.71916	-0.759625	SDPR	serum deprivation response	8436
218815_s_at	0.000208855	2.63365	0.283613	1.07611	0.664966	0.868507	1.11492	1.24948	2.0231	-0.0642042	1.03052	-0.338075	-0.828485	-1.12514	-0.453567	-0.660616	0.381148	-0.918283	-1.16266	0.0642033	-0.530489	-0.827834	TMEM51	transmembrane protein 51	55092
218865_at	0.000128872	8.08188	1.63302	2.23345	1.78703	1.54362	1.69208	1.34175	2.26506	0.29528	2.39876	-0.311629	-2.7064	-0.807693	-2.62559	-2.33073	0.544007	-1.97982	-0.445076	-3.33144	-1.29044	-0.29528	2014-03-01	mitochondrial amidoxime reducing component 1	64757
218985_at	7.92825e-05	10.2909	1.01844	1.91759	0.357075	-0.357075	1.09952	2.51429	2.13901	1.01195	0.738556	0.88699	-2.39726	-3.78886	-2.89948	-1.60582	-1.05283	-3.14956	-3.09801	-2.81302	0.696692	-2.19852	SLC2A8	solute carrier family 2 (facilitated glucose transporter), member 8	29988
219142_at	0.00059398	3.25602	-0.28087	2.84523	1.1069	0.113082	1.51239	0.0640321	2.21497	0.321809	1.30852	1.20583	-0.863852	-0.165292	-1.52903	-0.482889	-0.95035	0.862893	-1.00743	-0.0640321	-1.74843	-0.670781	RASL11B	RAS-like, family 11, member B	65997
219478_at	0.000191072	50.117	0.680136	3.41007	0.77854	0.531559	2.53031	0.921768	2.06123	-0.491707	4.76167	0.411105	-7.34216	-5.08339	-5.5043	-6.21268	0.263772	-6.35844	-6.98246	-2.51683	-0.263772	-0.877317	WFDC1	WAP four-disulfide core domain 1	58189
219514_at	0.000349515	2.0078	1.11199	1.24108	0.858217	0.411771	0.584423	0.662556	0.345612	0.523133	-0.439208	0.133725	-0.408308	-1.00451	-1.20058	-0.133725	0.542411	-0.392656	-0.733249	-0.256408	-0.578772	-0.457042	ANGPTL2	angiopoietin-like 2	23452
219517_at	0.000464692	2.2781	1.02755	1.21765	0.340892	0.453806	1.13528	0.493669	1.3431	0.415995	-0.887343	-0.0410738	-0.757206	-0.846687	-0.546225	-0.234602	0.0410738	-1.16148	-1.31188	0.0430126	-1.2187	-0.386066	ELL3	elongation factor RNA polymerase II-like 3	80237
219855_at	0.000216254	2.14868	1.31625	1.69706	1.19576	-0.0628529	0.376687	0.390936	1.12513	0.302779	0.223113	0.150714	-0.91772	-0.20168	-0.533709	-0.509143	-0.0716095	-0.393004	-0.794638	-0.253766	-0.706536	0.0628529	NUDT11	nudix (nucleoside diphosphate linked moiety X)-type motif 11	55190
219992_at	0.000212503	2.65478	0.38115	0.810484	0.396823	0.604707	0.673404	0.0988369	0.74416	0.0845957	-0.0420566	0.0420561	-1.24233	-1.20982	-1.61315	-0.989511	0.136992	-0.382746	-0.765504	-0.54387	-2.84952	-0.832303	TAC3	tachykinin 3	6866
220122_at	0.00114091	3.91914	0.804305	0.501635	-0.611509	0.948176	0.618517	0.372952	0.507747	1.55415	1.24004	0.250772	-0.751274	-3.27204	-3.39229	-0.738183	-0.250772	-1.56097	-2.72819	-0.81389	1.51644	-1.52744	MCTP1	multiple C2 domains, transmembrane 1	79772
220180_at	0.000144389	5.29396	-0.21785	1.15361	0.963391	0.342785	0.949268	0.255079	0.677067	2.87844	1.60003	2.65513	-1.0188	-2.59351	-0.684086	0.217849	-1.45758	-0.706967	-1.48349	-1.8	-1.42026	-1.83966	CCDC68	coiled-coil domain containing 68	80323
220313_at	0.00104896	3.74121	1.01069	0.822202	0.39305	1.05728	0.502315	-0.489092	0.449218	0.519719	1.3081	-0.0470254	-0.473553	-1.28634	-2.72705	-3.38176	-2.30354	-1.59831	-1.32873	1.55847	0.0470252	-2.01481	GPR88	G protein-coupled receptor 88	54112
220375_s_at	6.69985e-05	4.60377	0.907583	1.14925	1.12772	0.608227	0.811796	0.214911	0.923639	0.533152	0.126373	0.383527	-1.51639	-2.74788	-1.69742	-2.61071	-0.416171	-1.5349	-2.23823	-1.33148	-1.02244	-0.126374
221011_s_at	0.000552557	2.33902	0.562429	1.37275	0.00124931	0.507719	0.319973	0.870264	1.2477	-0.30077	1.25625	0.00202274	-0.0805607	-0.867037	-0.00124931	-0.977348	-0.41172	-1.47992	-1.68713	-1.08958	-0.0439978	0.219099	LBH	limb bud and heart development homolog (mouse)	81606
221029_s_at	0.000578547	2.06917	0.0144339	0.368733	0.0263777	-0.0144329	0.369022	0.385244	0.322144	0.115973	0.494679	1.17999	-1.03703	-0.556193	-1.951	-0.584274	0.0332556	-1.87368	-0.297438	-0.370922	-0.335525	-0.25555	WNT5B	wingless-type MMTV integration site family, member 5B	81029
221541_at	0.000191072	3.47967	0.985944	2.08647	1.74406	0.418055	0.328833	0.626705	0.620845	0.687708	1.59844	-0.630623	-1.94242	-1.76648	-0.765465	-1.84252	-0.328834	-0.700641	-1.13244	-0.581386	-0.798021	0.335137	CRISPLD2	cysteine-rich secretory protein LCCL domain containing 2	83716
221563_at	0.000259962	2.0305	0.286782	0.61228	0.278121	0.226089	0.0683422	0.20271	0.685956	-0.0683422	0.117696	0.384628	-1.03952	-1.40223	-0.149583	0.0902615	-0.603238	-1.6483	-1.41879	-0.11438	-0.630358	-0.507917	DUSP10	dual specificity phosphatase 10	11221
221885_at	0.000307062	18.2224	1.07583	1.96236	1.25583	0.368249	1.40513	1.30139	2.36148	0.125576	1.66395	-0.125575	-6.06782	-6.76832	-5.09231	-3.19611	0.330713	-5.6042	-1.56663	-0.409257	-1.94251	-0.165777	DENND2A	DENN/MADD domain containing 2A	27147
221886_at	0.000191072	9.8912	1.88875	2.25282	1.76424	0.881907	1.41859	0.98037	2.08531	-0.043736	1.63534	0.0437355	-3.16886	-3.16344	-5.1161	-3.77812	0.448769	-1.91103	-1.92281	-0.155243	-1.30196	-0.08534	DENND2A	DENN/MADD domain containing 2A	27147
222303_at	0.000144389	5.1488	0.07024	2.5539	1.21612	2.18133	1.75929	0.983292	1.83073	0.226452	2.37382	-0.0053606	-2.15957	-0.922062	-1.671	-0.0590415	-0.84377	-1.61975	-1.92889	-0.600172	0.00536108	-0.653657
40560_at	0.000556267	2.17008	-0.033576	0.314657	0.375878	-0.629889	1.15739	0.434875	0.773532	0.233521	1.20429	0.141919	-0.981226	-1.4475	-0.921553	-0.705954	0.033577	-1.59797	-1.15231	-0.19735	0.119739	-0.354348	TBX2	T-box 2	6909
52837_at	0.000869192	3.85941	0.525241	1.79445	0.0312119	-0.255924	1.83725	1.97783	1.0739	0.971212	-0.0312119	1.79766	-1.70562	-1.57917	-1.91136	-2.54981	1.64897	-0.690647	-2.08147	0.0570135	-0.72038	-0.229718	KIAA1644	KIAA1644	85352
53991_at	0.000191072	11.9455	1.26195	1.74812	1.14016	0.630301	1.32412	1.24612	2.3469	-0.164117	1.35281	0.164118	-3.46337	-3.2064	-6.05872	-4.59809	0.402178	-2.81663	-1.8553	-0.664494	-2.24343	-0.229181	DENND2A	DENN/MADD domain containing 2A	27147
222717_at	0.000884472	4.24005	0.970234	0.674317	0.913208	-0.444386	0.63127	0.909593	1.23993	0.530842	-0.804652	1.16355	-1.90509	-2.46467	-3.00908	-3.75569	0.159063	-0.159063	0.24314	-0.198352	-2.89838	-1.06878	SDPR	serum deprivation response	8436
223313_s_at	0.000910245	2.25646	0.237517	0.426127	0.669433	0.0512209	0.255169	-0.191302	0.65748	0.250169	1.30392	0.771433	-0.776572	-1.8532	-0.624883	-0.840733	-0.0512199	-0.743002	-2.20177	-0.29768	-0.582802	0.662399	MAGED4///MAGED4B///SNORA11D///SNORA11E	melanoma antigen family D, 4///melanoma antigen family D, 4B///small nucleolar RNA, H/ACA box 11D///small nucleolar RNA, H/ACA box 11E	100124541///100124542///728239///81557
223672_at	0.000556267	2.27075	0.611015	1.05905	0.948878	1.00046	-0.2524	-0.491848	0.81024	0.810759	1.27791	1.28253	-0.542897	-0.295365	-0.77044	-0.375834	-0.939213	-1.20178	-1.26302	-0.325754	0.686783	0.252401	SGIP1	SH3-domain GRB2-like (endophilin) interacting protein 1	84251
224215_s_at	0.00105987	3.12248	-0.297018	2.58895	0.943543	0.115054	1.4646	0.32667	0.627203	0.924305	-0.168873	0.382075	-2.07248	-1.89067	-0.384487	-0.115054	0.299085	-1.8269	-2.29421	0.251326	-1.2328	-0.254218	DLL1	delta-like 1 (Drosophila)	28514
224602_at	0.000191072	2.03646	0.318284	0.577235	0.603997	0.023447	0.323107	0.463535	0.471709	-0.0367298	0.263854	0.257984	-1.22465	-1.13357	-1.35621	-0.965986	-0.023447	-0.57731	-1.29063	-0.507229	-0.140564	0.225378	C4orf3	chromosome 4 open reading frame 3	401152
224604_at	0.000237021	2.02387	0.571288	0.802216	0.590367	0.0386162	0.318904	0.166572	0.369046	0.507716	-0.0386152	0.512843	-1.14804	-1.24372	-1.32954	-0.835376	-0.0514669	-0.226896	-1.15954	-0.501736	-0.0546122	0.21872	C4orf3	chromosome 4 open reading frame 3	401152
224605_at	0.000233597	2.27029	0.445088	1.07738	0.732485	-0.0677118	0.300283	0.0677118	0.356439	0.801952	0.227936	0.54166	-1.32001	-1.16637	-1.73709	-0.893413	-0.145367	-0.382353	-1.30735	-0.485946	-0.244014	0.336377	C4orf3	chromosome 4 open reading frame 3	401152
225001_at	0.000729983	2.7002	0.0283995	0.449846	0.0686235	-0.238047	1.29631	1.34127	1.58419	0.493231	0.365684	0.273213	-1.76137	-0.466407	-1.71369	-1.81893	0.747361	-0.905462	-0.676993	-0.0283985	-1.79056	-0.253472	RAB3D	RAB3D, member RAS oncogene family	9545
225282_at	0.00100202	2.38714	0.153274	0.291641	0.427856	-0.028532	1.31745	1.48537	1.19404	-0.00183678	0.389856	0.173704	-0.78485	-0.894196	-1.93137	-1.97476	0.855239	-0.572594	-0.466422	-0.674123	0.00183582	-0.708793	SMAP2	small ArfGAP2	64744
225288_at	0.000374347	2.19611	0.118125	0.874472	-0.0218067	-0.117629	0.583922	0.195838	0.599257	0.746165	0.926192	0.3186	-0.574075	-1.00031	-1.54339	-0.784712	0.45619	0.00262451	-0.00262499	-1.12039	-1.63863	-0.921062	COL27A1	collagen, type XXVII, alpha 1	85301
225626_at	0.000426488	2.33016	0.101114	0.809504	0.640621	0.620193	1.22717	1.01471	0.390062	-0.399039	1.54885	0.624266	-0.298963	-0.101114	-0.92428	-0.238935	0.480497	-1.54038	-1.09696	-0.128439	-0.349007	-1.42924	PAG1	phosphoprotein associated with glycosphingolipid microdomains 1	55824
225660_at	0.000301665	19.7696	-0.0857701	1.71176	-0.29847	0.730692	2.78368	2.28252	4.03339	1.78583	-0.323113	2.00679	-4.19186	-5.927	-4.14566	-4.73662	1.12486	-4.22627	-4.05231	0.0857706	-2.57655	0.220818	SEMA6A	sema domain, transmembrane domain (TM), and cytoplasmic domain, (semaphorin) 6A	57556
226333_at	0.000289435	2.39331	0.763466	0.991041	0.517783	0.58536	1.25797	0.776516	1.76603	0.102003	0.376596	-0.306597	-1.43242	-0.709582	-1.01268	-0.511461	0.51562	-1.14709	-0.905122	-0.102975	-0.102002	-0.352169	IL6R	interleukin 6 receptor	3570
226636_at	0.000211711	2.17022	0.910608	1.02224	1.00673	0.746417	0.355373	0.0380669	0.716969	0.603756	0.90197	-0.0380659	-0.568642	-1.01126	-1.17008	-0.986505	-0.321362	-0.304055	-0.790129	-0.24241	-0.300611	0.780698	PLD1	phospholipase D1, phosphatidylcholine-specific	5337
226844_at	0.000184176	3.56403	-0.0101018	1.67025	1.08112	0.378611	2.01356	0.648567	1.30727	0.493694	0.46181	0.0101018	-1.66793	-1.55271	-0.0651321	-1.67451	0.407566	-1.51761	-1.54222	-0.853251	-1.36729	-0.447133	MOB3B	MOB kinase activator 3B	79817
227088_at	0.000926562	4.85799	0.865471	1.38075	-0.227344	-0.125887	0.937947	0.766599	0.94535	0.674778	-0.348282	1.13501	-2.5919	-3.06095	-4.01787	-3.76766	0.052907	-2.52937	-1.13878	0.254416	-0.0171137	0.0171137	PDE5A	phosphodiesterase 5A, cGMP-specific	8654
227190_at	0.000387918	5.43776	0.700728	2.69239	1.59977	-0.385827	1.47511	-0.0466247	1.74393	1.65966	0.787653	0.651454	-0.624521	-3.88929	-1.5417	0.0466247	0.299213	-1.57895	-3.33838	-0.788954	-2.08184	-0.0540934	TMEM37	transmembrane protein 37	140738
227224_at	0.000501024	2.18911	0.529615	0.0663233	0.357228	-0.171443	0.286459	0.155653	-0.0663242	0.153861	0.670659	0.227825	-1.32898	-1.08509	-1.21259	-1.32507	-0.185187	-2.12875	-1.5199	0.272298	0.122672	-0.702985	RALGPS2	Ral GEF with PH domain and SH3 binding motif 2	55103
227233_at	0.000191072	11.7716	0.992278	4.34301	2.34731	0.528019	1.18171	0.197503	0.937754	1.63844	2.6037	1.74995	-0.197503	-0.881084	-0.842417	-5.23731	-1.33914	-4.59959	-1.11731	-1.78378	-2.50754	-0.547059	TSPAN2	tetraspanin 2	10100
227236_at	0.000115494	8.18694	1.56105	4.20629	2.25843	1.32154	1.20738	-0.124688	1.27034	1.6595	3.20584	1.45038	-0.268417	-1.83441	-1.1247	-2.82078	-0.245947	-1.12364	-1.77947	-1.94692	-1.29758	0.124688	TSPAN2	tetraspanin 2	10100
227272_at	0.000324146	2.0766	0.0758839	0.504222	0.231091	0.427446	-0.143576	0.158768	0.659496	0.782219	1.38174	0.738843	-1.417	-0.375123	-1.2488	-1.28761	0.235936	-0.418516	-0.50868	-0.0758839	-0.24548	-0.384923	C15orf52	chromosome 15 open reading frame 52	388115
227533_at	0.00084877	2.08247	0.72537	0.482144	0.630012	0.243509	-0.0735283	0.211424	0.056386	0.585245	0.38059	-0.0426693	-1.28063	-1.33684	-1.29205	-0.804033	0.0426693	-1.4289	-1.6281	0.593696	-0.176937	-0.0733509
227719_at	0.000272795	3.97451	1.00738	1.09132	1.4235	0.541482	0.628803	0.426806	1.45063	0.628075	0.0509014	-0.423127	-1.89985	-2.13418	-2.54264	-2.62224	-0.0509014	-1.49141	-2.01088	-0.597675	-0.545586	0.813374	SMAD9	SMAD family member 9	4093
227727_at	0.000265572	2.18913	0.34496	1.05872	0.242365	0.0337143	0.352743	0.139945	0.517628	0.784895	-0.100496	0.607266	-1.15437	-1.13565	-0.950436	-0.0883455	-0.0337133	-1.45785	-1.24404	0.280884	-1.30312	-0.235202	MRGPRF	MAS-related GPR, member F	116535
227798_at	0.000439128	2.00417	0.887554	1.08074	1.01206	0.264403	0.109582	-0.0685949	-0.157423	0.903336	0.0685959	0.57872	-0.365047	-0.706569	-0.319363	-0.823842	-0.139714	-1.2003	-1.08451	0.0943584	-1.08845	0.282351	SMAD1	SMAD family member 1	4086
227892_at	0.000128872	3.04576	0.321344	0.429747	0.677114	-0.0891628	0.272542	0.752389	1.61989	1.40289	1.28137	1.20861	-1.48109	-0.991191	-1.95882	-0.733438	-0.879891	-0.929167	-0.517053	-0.169909	0.0891624	-0.619879	PRKAA2	protein kinase, AMP-activated, alpha 2 catalytic subunit	5563
227911_at	0.000796255	3.19261	0.929243	2.24183	1.83193	0.960423	0.170826	-1.06637	0.902902	2.28189	0.878529	0.65313	-0.29319	-0.904326	-1.9537	-1.22099	-0.311171	-0.663206	-0.170825	0.904865	-1.65097	-0.699485	ARHGAP28	Rho GTPase activating protein 28	79822
227929_at	0.000418058	3.16516	0.751206	0.867986	0.116285	0.46199	0.55653	-0.0408993	0.0408993	1.53374	0.680082	0.992766	-1.75362	-1.74821	-3.21747	-0.851419	-0.200049	-1.22116	-0.846568	0.702322	-1.17036	-0.35566	LIN7A	lin-7 homolog A (C. elegans)	8825
228109_at	0.000128872	5.59086	0.717911	0.466748	1.22993	0.185247	0.655252	0.343992	0.540283	0.212115	1.27567	0.934352	-1.82568	-3.12131	-1.24994	-4.00908	-1.06746	-1.97765	-2.82879	-0.361011	-1.64304	-0.185247	RASGRF2	Ras protein-specific guanine nucleotide-releasing factor 2	5924
228221_at	0.000259962	2.15374	-0.0516772	1.34193	0.0516777	-0.322927	0.766325	0.67702	0.935113	1.23568	1.00666	0.625651	-0.631926	-0.784124	-1.15388	-0.422689	0.235162	-0.603321	-0.395786	-0.245195	-0.88015	0.0788894	SLC44A3	solute carrier family 44, member 3	126969
228302_x_at	0.000556267	2.99921	0.71452	0.93814	0.157464	-0.150601	1.23606	1.10342	1.36145	-0.802088	0.437292	0.35482	-1.74246	-1.37049	-2.0702	-1.75485	0.348242	-1.78264	-1.78639	-0.286529	-0.200645	0.1506	CAMK2N1	calcium/calmodulin-dependent protein kinase II inhibitor 1	55450
228415_at	0.000203967	2.89482	0.478775	1.77475	0.504214	-0.0470991	0.940932	0.769276	0.8035	0.0470991	1.2753	0.535649	-1.38469	-0.96504	-1.28319	-0.888767	-0.0489502	-1.04646	-2.06905	-1.00516	-0.049407	0.488381	AP1S2	adaptor-related protein complex 1, sigma 2 subunit	8905
228439_at	0.000910838	4.89351	0.059217	0.284125	0.854517	1.50035	2.3405	1.15303	1.96844	-0.241064	1.05103	-0.0592165	-1.50815	-3.87197	-2.22236	-0.885841	1.04296	-2.27382	0.88655	-0.308937	-2.29288	-2.56332	BATF2	basic leucine zipper transcription factor, ATF-like 2	116071
228706_s_at	0.000259962	5.29113	0.191832	1.34531	0.768284	-0.20637	0.0567527	0.303879	1.25356	1.65735	1.24195	-0.0567527	-1.84243	-2.86831	-2.56162	-2.50476	0.16363	-2.9335	-3.24045	-0.554238	-1.82822	0.689946	CLDN23	claudin 23	137075
228707_at	0.000259962	6.08299	0.508229	1.90007	1.19466	-0.707713	0.899099	0.223312	0.625191	1.36124	1.46402	0.173854	-1.60968	-2.71234	-2.01926	-3.01058	-0.173853	-2.44307	-2.17566	-0.293447	-4.41753	0.449562	CLDN23	claudin 23	137075
228855_at	0.000272795	2.37053	0.677046	0.895334	0.371307	-0.170031	0.170176	0.725508	0.609714	0.179604	0.263721	0.115424	-1.57192	0.0145807	-2.16962	-1.51775	-0.0145807	-0.647906	-0.955999	-0.461134	-1.12023	-0.169721	NUDT7	nudix (nucleoside diphosphate linked moiety X)-type motif 7	283927
229273_at	0.000191072	6.68329	0.0461178	1.86775	0.939871	1.48711	0.967753	-0.611423	1.90069	2.80446	3.61338	2.91509	0.234224	-0.380098	-0.940184	-2.36034	-0.0461178	-1.43037	-1.95333	-0.591579	-2.41661	-1.59038	SALL1	sal-like 1 (Drosophila)	6299
229498_at	0.000249691	2.17064	0.389708	0.840676	0.489865	0.231751	1.13252	0.759525	1.00657	0.53573	0.0793333	-0.0793323	-0.592297	-0.85022	-1.29456	-0.993858	0.807482	-0.709059	-0.349606	-0.296088	-1.04466	-0.472025	MBNL3	muscleblind-like splicing regulator 3	55796
229529_at	0.000241321	4.95787	0.689124	1.46348	2.05497	-0.0312767	1.42362	0.906443	2.16327	0.746152	0.0312757	0.838956	-2.43737	-2.25184	-2.48285	-1.48388	0.973978	-2.76141	-1.17598	-0.173112	-0.977444	-0.041276	TCF21	transcription factor 21	6943
229568_at	0.000259962	3.16377	0.326764	1.72922	1.63854	1.16453	1.76412	0.231988	1.52388	0.84831	1.13313	-0.563485	-0.464393	-0.895401	-0.774623	-1.76269	0.67639	-0.255183	-0.909589	-0.231988	-1.79494	-0.407033	MOB3B	MOB kinase activator 3B	79817
229584_at	0.000212503	3.32628	1.43002	1.51253	1.88808	-0.102501	0.488061	0.0199814	1.14846	1.77802	0.503453	1.66285	-0.995469	-0.218766	-2.09367	-1.71095	0.28787	-0.338145	-0.716001	-0.0199804	-1.04438	-0.160639	LRRK2	leucine-rich repeat kinase 2	120892
229622_at	0.000115494	5.45894	1.81605	1.58459	1.1483	-0.248374	1.19141	0.601865	1.30843	1.17155	2.30353	0.604465	-1.81962	-2.53939	-2.32227	-1.2603	-0.432719	-1.93552	-2.1267	0.248374	-0.493235	-0.32303	FAM132B	family with sequence similarity 132, member B	151176
229695_at	0.000793578	2.1301	1.24073	0.969464	1.24988	0.0137987	0.000660419	0.295293	-0.000660419	0.464204	0.539259	1.38509	-0.25193	-0.506779	-1.51105	-0.857353	-0.133213	-0.45962	-1.08848	0.859447	-0.439079	-0.363436
230264_s_at	0.000381998	2.02765	0.21861	0.786717	0.263448	0.386116	1.45768	0.642742	0.541453	-0.393601	0.440796	-0.0487576	-0.923762	-1.20319	-0.618145	0.0487576	0.068016	-0.880664	-1.3743	-0.255527	-0.512645	-0.251411	AP1S2	adaptor-related protein complex 1, sigma 2 subunit	8905
230658_at	0.00108525	3.13682	0.613811	0.590732	0.530517	1.64049	0.0149417	0.537727	-0.0241675	0.942843	-0.0149417	0.493808	-2.79725	-1.70954	0.0538259	0.171433	-0.669785	-3.47021	-0.384698	-1.54059	-0.0763984	-0.744073	SLC7A2	solute carrier family 7 (cationic amino acid transporter, y+ system), member 2	6542
230869_at	0.000495191	17.0976	1.25539	0.639296	1.96501	0.643559	1.84024	1.94009	3.04443	3.11021	-0.895807	3.25856	-1.53331	-0.622522	-0.333972	-6.67761	-0.820884	-7.25389	-3.58823	-1.84961	-1.8102	0.333973	FAM155A	family with sequence similarity 155, member A	728215
231001_at	0.000259962	2.10327	0.46202	0.67468	1.25311	0.980488	0.202994	0.18803	0.825209	0.817966	-0.312177	0.481408	-0.809558	-1.4832	-0.0349274	-1.0995	-0.730564	-0.622807	-0.132069	-0.0656014	-0.209324	0.0349264	FIBIN	fin bud initiation factor homolog (zebrafish)	387758
232224_at	0.000479428	3.6401	1.31004	2.44807	-0.0839434	0.739878	1.05322	1.05955	0.621727	0.634643	-0.0971527	-0.310606	-1.9161	-2.20584	-1.64136	-1.78929	0.292462	-1.89874	-2.05529	0.0839443	-0.467504	0.333378	MASP1	mannan-binding lectin serine peptidase 1 (C4/C2 activating component of Ra-reactive factor)	5648
232239_at	0.000374347	2.29845	0.0720711	0.711197	0.00690031	-0.648891	0.848058	0.451901	0.362225	0.914474	0.886593	0.739834	-0.79783	-1.33963	-1.29795	-1.82947	0.238124	-0.00689983	-0.693472	-0.738328	-1.10153	-0.0952935	LOC643529	hCG2024094	643529
232381_s_at	6.69985e-05	3.28464	0.530024	0.543662	0.641997	0.169485	0.360159	0.43015	1.23592	0.717348	1.37377	1.15381	-1.05333	-1.39083	-1.949	-1.76339	-0.173974	-0.169485	-1.39581	-0.883139	-0.481638	-0.740413	DNAH5	dynein, axonemal, heavy chain 5	1767
232530_at	0.00107487	2.53087	0.712837	0.922482	0.283278	0.483342	0.252952	0.585581	0.133517	-0.0286918	1.43377	-1.09634	-1.99992	-1.84435	-1.75177	-0.959071	-0.348155	-0.593393	-1.94225	-0.584959	0.0286918	0.281549	PLD1	phospholipase D1, phosphatidylcholine-specific	5337
232914_s_at	0.00101416	2.83777	0.483514	0.825324	0.854237	-0.347452	0.097805	0.87397	0.621797	-0.401836	0.677552	0.112461	-2.23448	-0.460221	-2.94318	-2.29728	0.0415697	-1.75548	-1.05906	-0.554755	-0.0415697	0.054244	SYTL2	synaptotagmin-like 2	54843
233325_at	0.000212503	2.0595	0.753695	0.745369	0.696995	0.247892	0.615069	0.00624418	0.326103	0.571247	0.221332	-0.00624418	-0.265461	-1.09056	-1.1947	0.508965	-0.0721254	-0.389743	-1.02006	-1.24448	-0.854607	-0.622438	SLC35D2	solute carrier family 35, member D2	11046
235171_at	0.000191072	4.072	0.921693	1.27776	-0.0814781	0.396136	0.157099	0.0814781	0.607453	0.440855	0.502905	0.351178	-2.32503	-2.0128	-2.31719	-1.11737	-0.67352	-3.6927	-1.53581	0.164837	-0.779819	-1.31288	LOC100505501	uncharacterized LOC100505501	100505501
235392_at	0.000875212	2.12673	0.444687	0.750021	0.785592	0.670421	-0.483511	-0.381417	0.0839424	0.752964	0.586806	0.390498	-0.978183	-1.13971	-1.24376	-0.13419	-0.728548	-2.08904	-1.0592	-0.0794702	0.0862627	0.0794706
235417_at	0.000374347	6.90985	0.564889	1.35556	-0.191298	-1.05894	1.23329	1.95045	1.51556	1.1218	2.24718	2.17919	-3.6418	-1.49552	-3.49077	-2.92736	0.789367	-0.581908	-1.45848	-3.43229	-0.921402	0.191298	SPOCD1	SPOC domain containing 1	90853
235740_at	0.000738608	3.34221	0.969396	0.78752	0.746759	0.70279	0.0166006	0.06915	0.363605	1.66645	0.980058	-0.0166016	-0.456565	-2.80842	-2.54816	-1.30889	-0.491156	-1.30291	-2.07604	-1.18424	1.27302	-0.218942	MCTP1	multiple C2 domains, transmembrane 1	79772
235776_x_at	0.00111095	2.05029	0.849	1.59138	0.530498	0.0486164	0.404792	0.555663	2.10359	0.387726	0.0839024	-0.302574	-0.297787	-1.02085	-0.553872	-0.256239	0.117458	-0.745918	-1.11163	-0.122618	-0.0656118	-0.0486174	LINC00475	long intergenic non-protein coding RNA 475	158314
236065_at	0.000191072	2.12342	0.808466	0.313625	1.38108	-0.0351191	0.882087	0.52189	0.02033	0.512072	0.341021	0.458651	-0.551202	-0.02033	-0.879191	-0.919099	0.214017	-1.49024	-0.376909	-0.173053	-0.676349	-0.787464
236123_at	0.000230917	6.29278	2.33579	2.5949	2.15751	0.579822	1.22639	0.224407	1.31474	1.53209	-1.09902	0.363121	-2.42898	-2.48947	-2.99226	-0.224406	-0.265151	-2.62801	-1.48695	0.549731	-2.06446	-1.27728	ST7L	Suppression of tumorigenicity 7 like	54879
236345_at	0.000868383	3.94601	0.279549	0.321289	1.20368	-0.132973	0.811141	0.138629	1.01359	2.08403	1.09533	1.75938	-0.395101	-0.540204	-3.25428	-2.77187	-0.107155	-0.412814	-3.21639	-0.200689	-0.438965	0.107154	TBXAS1	thromboxane A synthase 1 (platelet)	6916
236444_x_at	7.92825e-05	25.6066	2.48415	3.83856	1.48641	0.715687	2.26956	0.258022	0.0658312	3.28947	3.31018	3.21767	-3.32494	-4.31712	-3.97371	-1.686	-3.0462	-3.42371	-1.30409	-0.425451	-4.28185	-0.0658307
236883_at	0.000501024	2.0204	0.536312	0.843589	-0.60462	0.260838	0.489712	0.275176	0.8389	0.522492	0.108932	0.216108	-0.670591	-0.587399	-0.0932522	-1.69248	-0.615139	-0.0994449	-1.47727	-0.398916	-1.11775	0.0932517
236927_at	0.000600294	2.11598	1.28072	1.80822	0.553116	-0.164907	1.20214	0.417375	0.157619	0.0961537	0.277785	0.181849	-0.493255	-0.0961537	-1.03969	-0.588412	0.507538	-0.874964	-1.13152	-0.52526	-0.200563	-0.560942	SVEP1	sushi, von Willebrand factor type A, EGF and pentraxin domain containing 1	79987
237250_at	0.000626058	26.9542	3.95631	0.497398	5.88984	3.20927	0.685981	0.906727	-3.97204	6.17634	1.90023	5.1043	-3.32156	-3.00674	-2.48702	-0.497398	-3.37231	-2.31383	-4.00453	1.14475	-1.11919	-4.19221
237335_at	0.000374347	6.98425	0.977297	1.77786	2.67789	0.873748	2.39407	1.72218	3.19844	0.262341	3.33344	-2.15038	-1.36301	-2.45986	-1.98082	-0.262342	-0.721477	-2.34433	-2.23346	-1.68531	-0.555589	0.632039	ZP1	zona pellucida glycoprotein 1 (sperm receptor)	22917
237483_at	0.000910838	2.12691	0.48525	1.46033	0.677974	0.882848	0.393916	-0.626691	0.895646	1.26963	-0.0215435	0.600725	-0.279086	-0.194805	-0.424683	-0.671433	-0.204668	-0.747947	-1.88045	0.021543	-0.834036	0.346071
238127_at	0.000662708	2.65178	0.99061	1.11271	0.582188	-0.341942	0.149741	0.623057	1.61114	2.06662	0.211351	2.03782	-0.216091	0.021657	-1.06626	-0.953658	-0.27017	-0.039948	-0.188606	-0.0216565	-2.0728	-0.218768	GAS6-AS1	GAS6 antisense RNA 1 (non-protein coding)	650669
238441_at	0.000323721	3.29807	0.22358	0.810836	0.743323	-0.163858	-0.123971	0.131105	1.54731	1.83772	1.21005	1.27802	-2.63192	-1.24561	-1.98267	-1.31811	0.144582	-1.35864	-0.61281	-0.224716	0.12397	-0.616175	PRKAA2	protein kinase, AMP-activated, alpha 2 catalytic subunit	5563
238512_at	0.000271527	8.31755	2.98128	3.38148	2.87901	1.35601	1.3932	0.15518	1.43296	1.67435	-1.03858	1.07501	-2.55866	-2.65268	-2.44121	-0.231014	-0.15518	-3.37378	-2.03761	1.23334	-2.28759	-0.767306
238669_at	0.000340695	2.93983	0.569326	1.39654	1.45099	1.20142	0.0564976	-0.80662	0.661219	1.34915	-0.0226288	0.440842	-1.10258	-2.20872	-1.14633	-0.405685	-0.597635	-1.13209	-1.6995	0.0226278	-1.18996	0.199299	PTGS1	prostaglandin-endoperoxide synthase 1 (prostaglandin G/H synthase and cyclooxygenase)	5742
239039_at	0.000301665	2.34633	1.43277	1.02998	1.13104	-0.0077486	0.358152	1.26676	0.94302	1.09751	-0.213414	1.04662	-0.728657	-0.502498	-1.34066	-1.07692	0.693551	0.00062561	-0.000624657	-0.643512	-0.489889	-0.130816
239202_at	0.000662708	2.41538	0.642293	-0.438969	0.371857	0.483892	-0.61002	0.932732	0.641085	1.03669	1.22145	1.54514	-1.30804	-1.26437	-1.19807	-0.782606	-0.264991	-1.19162	-1.3009	0.125586	0.414281	-0.125587	RAB3B	RAB3B, member RAS oncogene family	5865
239340_at	0.000809561	4.48524	0.816942	4.16905	1.08112	2.9135	2.81226	0.337988	2.61222	0.125	-0.125	0.477878	-1.15384	-0.547945	-0.420454	0.491565	-0.181607	-0.707008	-0.17791	-0.92155	-0.349153	-2.46297
240027_at	0.000794912	2.83408	0.1265	0.583322	0.700013	0.00198364	1.01371	0.226309	-0.0270414	1.45453	1.18668	0.7707	-1.51619	-2.06655	-3.02671	-0.511882	-0.00198364	-0.502197	-0.857731	-0.024889	-0.790482	0.306496	LIN7A	lin-7 homolog A (C. elegans)	8825
240349_at	0.000786084	3.91363	0.329159	0.522069	1.05424	0.0319242	0.20152	0.414799	1.28333	1.99184	1.85416	1.82009	-2.28925	-0.785731	-4.2478	-0.323045	-0.374426	-1.16185	-0.358929	-0.420246	-0.0319242	-0.188739	PRKAA2	protein kinase, AMP-activated, alpha 2 catalytic subunit	5563
241017_at	0.000620114	2.31951	0.957774	1.40916	0.694161	1.00269	0.652691	-0.105235	0.227656	0.428	1.23016	-0.0788345	-0.529639	-0.753361	-0.526025	-0.812535	0.0788345	-0.882183	-1.67295	-0.334217	-1.28015	0.992245	RPL31///TBC1D8	ribosomal protein L31///TBC1 domain family, member 8 (with GRAM domain)	11138///6160
241122_s_at	0.000439128	18.2409	0.764465	0.749332	0.294828	-0.0958648	1.05393	0.681602	0.625412	0.554488	-0.187996	1.17561	-6.86066	-6.43764	-6.17614	-2.90694	0.0958643	-6.21425	-5.39814	0.713749	-1.42126	-1.66985	MUSK	muscle, skeletal, receptor tyrosine kinase	4593
241837_at	0.000910838	2.90871	0.806161	1.1857	0.710393	1.02322	1.45066	1.18258	0.297761	0.897868	-0.275364	0.166881	-0.653614	-0.298371	-1.01333	-0.456691	0.269397	-0.516394	-3.74219	-0.665857	-0.714016	-0.16688
242332_at	0.000191072	5.98536	0.990283	1.24871	0.310941	0.723889	1.71693	1.3487	1.74497	-0.081253	0.615642	0.081253	-2.63547	-2.40771	-2.6249	-3.5992	0.31647	-2.29892	-2.74116	-0.431756	-0.493208	-0.198441	FOXF1-AS1	FOXF1 antisense RNA 1 (non-protein coding)	400550
242458_at	0.00068109	2.24362	0.514392	0.069807	0.163155	-0.0698075	0.112609	0.765799	0.379847	0.189327	0.601753	-0.363833	-1.6277	-1.79325	-1.05927	-1.11692	-0.131203	-1.9625	-1.35093	0.246486	0.220327	-0.720284	RALGPS2	Ral GEF with PH domain and SH3 binding motif 2	55103
242461_at	0.000374347	3.52377	-0.0783706	0.777827	0.81781	0.184346	0.942463	1.60213	0.207099	-0.599593	0.653673	0.882112	-2.27588	-1.75807	-2.11898	-1.76531	0.0783701	-2.18543	0.500674	-2.3521	-0.592534	-0.31245
242494_at	0.00068109	2.04349	0.37191	1.28918	0.204375	0.0752926	-0.0752926	-0.178936	0.327585	0.825357	0.617526	1.00037	-0.431008	-1.0199	-0.902888	-1.76762	-0.207531	-1.03846	-0.420943	0.245445	0.165899	-0.475987
242979_at	0.000212503	2.42851	0.270392	0.618661	0.168928	0.0775375	0.371008	0.284839	0.611001	0.550426	-0.250412	0.246607	-1.47714	-1.96369	-1.34754	-1.54734	-0.0775375	-1.3654	-1.42627	0.245262	-0.532317	-0.359767	IRS1	insulin receptor substrate 1	3667
243059_at	0.000184176	5.39809	1.00877	1.05132	1.01016	0.348777	1.06999	0.987214	0.95182	0.158424	0.754758	0.241583	-1.93675	-2.55973	-3.54692	-2.76214	-0.158424	-3.01352	-1.72759	-0.366899	-0.408048	-0.261635	FOXF1-AS1	FOXF1 antisense RNA 1 (non-protein coding)	400550
243163_at	0.000587137	6.33836	0.756327	-0.0642672	0.425774	1.11943	0.633409	0.0493441	1.56816	1.13659	1.79423	0.622084	-2.76465	-1.55706	-3.92582	-0.167288	0.591181	-4.20026	-1.28659	-0.754312	-4.48587	-0.0493441
243594_x_at	0.000982291	3.39996	0.387967	1.07675	0.0733952	0.483988	1.32508	1.48619	1.27519	-0.0733952	0.639528	0.184792	-0.284218	-0.200147	-3.62415	-0.563357	-0.246627	-2.41293	-2.32519	0.409523	-1.23431	-0.314266	SPIRE2	spire homolog 2 (Drosophila)	84501
243743_at	0.000301665	5.42195	1.27526	1.40338	0.647997	-0.485292	0.607474	-0.00507307	0.823827	2.3045	1.4436	2.70971	0.00507259	0.0788007	-3.74272	-2.59303	-0.299851	-2.82994	-0.884255	-1.14779	-1.0239	-1.22511
244053_at	0.000318268	2.32721	0.347155	0.788817	0.133928	0.377405	0.494871	0.263783	0.543381	0.473708	-1.05926	1.19042	-1.06656	-0.873386	-0.976602	-1.35474	-0.0535879	-1.91653	-0.84258	-0.677772	-0.923612	0.0535874
244523_at	0.000374347	2.5329	0.243151	0.917425	2.13064	0.11148	1.24374	0.577007	1.06397	0.546039	-0.226385	0.0759745	-0.330681	-0.756068	-1.22982	-0.0759745	0.619588	-1.17949	-1.3682	-0.631276	-1.00268	-0.770272	MMD	monocyte to macrophage differentiation-associated	23531
1552785_at	0.00114091	2.04975	1.01574	0.505998	0.426582	0.747298	-0.472794	0.71042	0.844989	1.18699	-0.74976	1.10433	-0.420486	-0.93619	-0.250089	-0.0306921	-1.28063	0.149636	-1.09565	-1.08408	-0.117205	0.0306921	ZNF781	zinc finger protein 781	163115
1553129_at	0.000968855	2.00606	0.273844	1.38429	0.0908642	0.227508	0.0267968	0.384127	0.376371	0.718418	-0.198336	0.37872	-0.83446	-0.254076	-1.07111	-0.526582	0.105495	-0.466024	-2.25483	-0.338429	-0.714244	-0.0267973	SVEP1	sushi, von Willebrand factor type A, EGF and pentraxin domain containing 1	79987
1553175_s_at	0.000662708	3.37069	0.18555	0.266602	-0.332164	-0.0486612	0.32466	0.205196	0.136952	1.04221	0.0486612	1.09112	-2.19665	-2.59753	-2.46554	-1.9265	-0.965635	-3.18113	-1.47132	0.324668	0.355288	-0.485974	PDE5A	phosphodiesterase 5A, cGMP-specific	8654
1553224_at	0.000354973	2.5534	0.569256	0.968056	0.272625	-0.0505538	0.946415	0.90947	0.70409	-0.163985	0.757415	0.380945	-0.934039	-1.54482	-2.56926	-0.303227	-0.136984	0.108969	0.0505538	-1.26091	-0.805923	-0.834817	LUZP1	leucine zipper protein 1	7798
1554485_s_at	0.000191072	17.5096	1.81952	3.71901	2.34476	-0.435648	1.69194	0.553786	2.68412	2.6595	1.43512	0.319673	-0.319673	-3.27971	-4.78347	-3.63395	0.434945	-5.13046	-0.418976	-1.85238	-4.71634	-0.80896	TMEM37	transmembrane protein 37	140738
1554918_a_at	0.000144389	2.85605	0.0363293	-0.0589046	0.643599	0.541925	0.961456	1.4013	1.29101	0.392748	0.0973482	0.398552	-1.48618	-1.68988	-1.22121	-1.28872	0.0878325	-1.11553	-1.46584	-0.69053	-0.528475	-0.0363293	ABCC4	ATP-binding cassette, sub-family C (CFTR/MRP), member 4	10257
1555039_a_at	0.000191072	2.60636	0.393058	-0.25499	0.678141	0.886773	0.519546	1.19168	0.702577	0.175431	0.0401878	0.216922	-1.53803	-1.63165	-1.2538	-0.957711	0.148441	-1.213	-1.78846	-0.331819	-0.664837	-0.0401878	ABCC4	ATP-binding cassette, sub-family C (CFTR/MRP), member 4	10257
1556128_a_at	0.000272795	2.87906	0.21331	-0.0360684	1.10031	0.0360684	0.876184	0.528327	0.583996	0.535593	1.6224	0.817388	-1.02475	-2.14524	-1.09018	-1.69748	-0.213099	-0.725774	-1.98691	0.46604	-0.386483	-0.174593	RASGRF2	Ras protein-specific guanine nucleotide-releasing factor 2	5924
1557418_at	0.000191072	2.37116	0.302224	0.801149	1.03291	0.266173	0.101274	-0.101274	0.533922	0.767195	1.89784	0.364356	-1.17236	-0.433416	-0.711188	-1.31269	-0.127506	-0.402152	-0.855528	-1.13552	-0.476962	0.137125	ACSL4	Acyl-CoA synthetase long-chain family member 4	2182
1562415_a_at	0.000259962	7.13019	0.150292	2.05394	0.042469	-0.0424685	1.00214	1.59834	1.37958	1.85127	2.47715	1.74446	-1.5957	-3.25274	-3.79074	-1.36779	0.713455	-3.94193	-0.329659	-1.40751	-0.922925	-0.186706	SPOCD1	SPOC domain containing 1	90853
1557729_at	0.000191072	2.75684	0.260674	1.02347	0.668707	0.158887	0.00769997	-0.00841808	0.676694	0.165131	0.56509	0.0655022	-1.97675	-1.94552	-1.67911	-1.42709	-0.519139	-1.62148	-1.27464	0.278406	-0.873681	-0.00770092	GRK5	G protein-coupled receptor kinase 5	2869
1558308_at	0.000191072	4.01084	0.224188	1.31312	0.464441	0.140314	0.191392	-0.45372	1.77075	1.81921	1.9804	2.37305	-1.74539	-1.24787	-1.56091	-1.44936	-0.706351	-1.89446	-0.0618725	0.061872	-0.758662	-0.852904	LOC100292680	uncharacterized LOC100292680	100292680
1558871_at	0.000501024	5.15561	0.838803	0.217302	0.731318	1.16704	0.58623	1.22442	1.49383	1.10619	-1.92483	1.44998	-0.807782	-3.13147	-3.08149	-1.43721	-2.06387	-0.800775	-0.217302	0.228677	-3.99544	-1.4645
1561181_at	0.000349515	4.53111	0.823498	0.937437	0.772326	-0.0756054	0.493125	0.372981	0.0756054	0.30581	0.345495	0.669694	-1.46178	-0.895957	-3.21119	-3.60278	0.285636	-3.8607	-2.12038	-1.05594	-0.160922	-0.994275
1562227_at	0.000975516	2.56539	-0.126134	0.946588	0.207294	0.225749	0.619939	0.17723	0.520174	0.248075	0.126134	-0.212787	-1.26343	-1.66101	-1.89298	-1.94137	0.135543	-2.88488	-0.95414	0.295938	-0.286346	-0.406849	PDE5A	phosphodiesterase 5A, cGMP-specific	8654
1562228_s_at	0.00028379	3.14105	0.236604	0.50254	0.0515194	0.288916	0.651353	0.916861	0.496062	0.872348	-0.321466	0.552993	-2.0656	-2.27731	-2.07744	-2.36094	0.210926	-1.71713	-1.30113	-0.181555	-0.443038	-0.0515184	PDE5A	phosphodiesterase 5A, cGMP-specific	8654
1568648_a_at	0.000212503	15.6966	-0.333934	2.55234	0.967195	2.72216	1.42832	-0.838372	3.40446	3.82037	1.12227	2.3009	-4.25468	-4.67069	-4.05933	-2.24528	-2.70461	-2.54613	-2.74607	-0.501891	0.333935	0.816645	LOC100505851	uncharacterized LOC100505851	100505851
1569603_at	0.000349515	2.07809	0.44942	0.815701	1.12857	1.1195	-0.0985651	-0.0791769	0.439036	0.3816	1.25893	0.211372	-0.722538	-0.815924	-0.976639	-0.262685	-0.453235	-0.186096	-0.360847	-1.47631	0.248918	0.0791769

## Sheet: SPFs_Specific_Genes
Probe Set ID	p (Corr)	FC	CoSMFs11.CEL(normalized)	CoSMFs3.CEL(normalized)	CoSMFs4.CEL(normalized)	CoSMFs8.CEL(normalized)	ILSMFs1.CEL(normalized)	ILSMFs3.CEL(normalized)	ILSMFs5.CEL(normalized)	StSMFs10.CEL(normalized)	StSMFs2.CEL(normalized)	StSMFs9.CEL(normalized)	CoSSFs11.CEL(normalized)	CoSSFs3.CEL(normalized)	CoSSFs4.CEL(normalized)	CoSSFs8.CEL(normalized)	ILSSFs1.CEL(normalized)	ILSSFs3.CEL(normalized)	ILSSFs5.CEL(normalized)	StSSFs11.CEL(normalized)	StSSFs2.CEL(normalized)	StSSFs9.CEL(normalized)	Gene Symbol	Gene Title	Entrez Gene
200606_at	0.000228066	33.3362	-0.910789	-1.20944	-4.15487	-1.14154	-4.25728	-1.36959	-4.11559	0.100938	-0.100938	-0.603027	6.397	4.52663	6.63827	6.11075	-0.625075	2.70054	0.411717	1.45242	3.83707	1.3787	DSP	desmoplakin	1832
200986_at	0.000855722	2.28477	-0.0787277	-0.148827	-1.31913	-1.35544	0.370815	-0.118653	-0.513733	0.0787277	-0.718621	-0.831892	0.918405	0.386992	0.831742	1.00079	1.23766	1.87403	1.11934	0.751471	-0.456896	-0.378558	SERPING1	serpin peptidase inhibitor, clade G (C1 inhibitor), member 1	710
201195_s_at	0.000631511	2.50153	-0.322209	-1.40169	-1.02214	-1.12617	0.551349	-0.0821304	-0.338321	-0.932271	-0.0163765	0.0163765	1.4851	1.33424	0.15353	-0.18326	1.08497	1.01212	2.02033	0.505978	1.30044	-0.158958	SLC7A5	solute carrier family 7 (amino acid transporter light chain, L system), member 5	8140
201534_s_at	8.46626e-05	2.80917	-0.334856	-0.26092	-0.355575	-0.324869	-0.677683	-0.127685	-0.38422	-0.202635	-0.713754	-0.015501	1.88367	1.07302	2.18406	1.52558	0.015501	2.20377	0.93224	0.693001	0.687333	0.305569	UBL3	ubiquitin-like 3	5412
201565_s_at	0.0010241	2.14836	-0.843314	-0.845552	0.348561	-0.223771	-0.573627	-0.640189	-0.957339	0.0531034	-0.323785	-0.85227	0.460976	-0.523556	1.60064	2.10571	0.264241	0.757104	0.166157	0.792997	0.603026	-0.0531025	ID2	inhibitor of DNA binding 2, dominant negative helix-loop-helix protein	3398
201650_at	8.56627e-05	23.5492	-5.06694	-4.86787	-5.20371	-4.42919	-4.33241	-0.516561	-3.5073	-1.12257	-3.28982	0.788583	2.14451	3.98863	1.06082	-0.443486	1.11221	2.07837	0.443486	2.33952	0.473446	0.830804	KRT19	keratin 19	3880
201739_at	0.000192561	3.84284	-0.696454	-0.651217	-0.662095	1.03267	-2.14153	-2.11437	-1.76667	-1.37745	-1.05365	-1.09624	1.1626	1.16943	2.09963	1.84483	-0.226893	0.782389	0.755975	0.253881	0.82599	0.226894	SGK1	serum/glucocorticoid regulated kinase 1	6446
201761_at	0.000130837	2.56122	-0.424442	-1.52724	-0.59569	-0.63136	-0.907397	-1.32902	-2.11569	-0.779697	0.138412	-0.195549	0.78388	0.740727	0.221878	0.644787	0.113297	0.32592	0.630561	0.533622	1.31925	-0.113296	MTHFD2	methylenetetrahydrofolate dehydrogenase (NADP+ dependent) 2, methenyltetrahydrofolate cyclohydrolase	10797
202016_at	9.51049e-05	14.7408	-3.34346	-0.379665	-1.27597	-0.960944	-4.49981	-4.37254	-3.62161	-2.20566	0.673154	-2.39224	2.68693	3.16056	2.15973	1.04609	0.559028	1.76392	3.46154	0.150438	1.60091	-0.150438	MEST	mesoderm specific transcript homolog (mouse)	4232
202147_s_at	0.000226222	2.05564	-0.158835	-0.845739	-0.0532207	0.420447	-0.21651	-0.767198	-0.93188	-0.144607	-0.333997	-0.473042	0.995634	1.1153	0.95499	1.0871	0.0532217	0.25285	0.430324	1.3327	0.735402	-0.0662165	IFRD1	interferon-related developmental regulator 1	3475
202291_s_at	6.45755e-05	11.7152	-3.48447	-0.262818	-2.45351	-2.27964	-0.343293	-1.64773	-4.18231	0.229146	-0.48171	-1.079	2.31461	2.06428	3.20073	3.17586	1.16704	2.80411	2.30673	2.01946	0.694099	-0.229147	MGP	matrix Gla protein	4256
202311_s_at	0.000969071	2.3368	-0.25326	-0.163882	-0.143744	-0.284514	-0.0179033	-1.21639	-0.640923	0.142301	-1.07241	0.311565	0.991658	0.956113	0.719646	0.955038	1.46875	2.06137	2.09426	-0.272854	-0.0856934	0.0179043	COL1A1	collagen, type I, alpha 1	1277
203083_at	0.000674199	5.61421	-0.35885	0.201057	-0.986659	0.801365	-0.587546	-1.03138	-2.24622	-2.18707	-4.06737	-3.9939	1.40993	1.6979	1.80739	1.89392	0.653744	1.57547	1.33806	0.627841	-0.368947	-0.201057	THBS2	thrombospondin 2	7058
203139_at	0.00115701	3.63065	-1.06954	-0.823678	-1.74772	0.400579	-0.532616	0.0872536	-4.30507	-0.950107	-1.61855	-1.5153	0.449532	0.232322	2.45736	1.35038	0.00758839	-0.00758839	-0.0464611	0.764326	1.17379	0.146296	DAPK1	death-associated protein kinase 1	1612
203157_s_at	0.000480568	2.12002	-0.440866	-0.819059	-1.00423	0.0207882	-0.990439	-0.754927	-0.574433	0.129982	-0.393077	-0.0404081	1.00316	0.963354	1.50651	0.275827	-0.253027	-0.0207882	0.545165	0.121799	1.60109	0.230998	GLS	glutaminase	2744
203159_at	6.45755e-05	2.36381	-0.665779	-1.05511	-0.961007	-0.0379133	-0.693517	-0.760855	-0.460958	0.0379124	-0.563091	-0.114351	1.02832	0.896109	1.63202	0.451279	0.24706	0.393264	0.87093	-0.0763712	1.27411	0.419731	GLS	glutaminase	2744
203325_s_at	0.000842493	2.47408	-0.0861578	0.308481	-0.58896	0.285995	-0.598096	-0.889176	-0.748354	-0.292567	-0.823127	-0.456822	1.63204	1.2767	1.92708	1.32019	0.818304	1.47918	1.66335	-0.544741	-0.478138	0.0861588	COL5A1	collagen, type V, alpha 1	1289
203358_s_at	2.18067e-05	2.22587	-0.533446	-0.245551	-0.583707	-0.194816	-0.239958	-0.188075	-0.036582	-0.305425	-0.448061	-0.276222	0.767899	0.953092	1.25202	1.28836	0.183189	0.926357	1.28588	0.638754	0.036582	1.15972	EZH2	enhancer of zeste homolog 2 (Drosophila)	2146
203417_at	0.000751845	2.86044	-0.176001	-0.258194	-1.34272	-0.003829	0.485571	-0.697304	-0.395635	-0.668653	-1.44797	-1.28739	1.62684	1.38077	1.40653	0.881913	0.885488	2.04261	1.67073	0.654893	0.00382805	-1.18336	MFAP2	microfibrillar-associated protein 2	4237
203440_at	4.1366e-05	6.24335	-0.693181	-2.2193	-1.019	-1.48858	-0.497457	-0.0435047	-2.0123	-0.949221	-2.53182	-0.639354	2.35591	1.93219	2.56233	0.890232	1.28575	2.51938	1.85382	0.23887	0.64753	0.0435047	CDH2	cadherin 2, type 1, N-cadherin (neuronal)	1000
203441_s_at	2.18067e-05	6.29025	-1.23645	-1.893	-1.23035	-1.0293	-0.645348	-0.294003	-2.18901	-0.800716	-1.81069	-0.454163	2.57861	2.10257	2.94943	0.827322	1.24827	2.24807	1.35461	0.438629	0.906642	0.294003	CDH2	cadherin 2, type 1, N-cadherin (neuronal)	1000
203688_at	8.46626e-05	2.08316	-0.116316	-0.592728	-0.88312	-0.126966	-0.55581	0.0334625	-0.699465	-0.391505	-0.997004	-0.318748	0.787002	0.601326	1.4212	1.01041	-0.0334616	1.00769	0.348096	0.404505	0.118355	0.274416	PKD2	polycystic kidney disease 2 (autosomal dominant)	5311
203788_s_at	0.000873258	3.06284	0.340645	-1.10146	-0.0445633	0.343042	-1.72462	-0.819112	-2.59043	0.0445623	-1.43912	-0.101449	1.74056	1.43417	1.12841	1.39418	-0.0768404	1.62345	1.30983	0.927157	-0.305062	-0.119678	SEMA3C	sema domain, immunoglobulin domain (Ig), short basic domain, secreted, (semaphorin) 3C	10512
203789_s_at	0.000870625	3.20729	0.0393085	-0.755046	-0.0393085	0.377768	-2.02059	-1.52256	-3.16441	-0.209938	-1.5364	-0.344317	1.19322	1.41628	1.447	1.06986	-0.286512	1.07209	1.03256	0.92576	-0.409945	0.177724	SEMA3C	sema domain, immunoglobulin domain (Ig), short basic domain, secreted, (semaphorin) 3C	10512
203824_at	9.65576e-05	48.9099	-2.81864	-0.461996	-3.69656	-2.74916	0.120071	-3.67526	-0.936323	-2.84734	-3.29186	-0.390266	6.57863	6.5394	6.54132	1.30218	0.93795	5.97348	3.05905	4.05152	0.509748	-0.120071	TSPAN8	tetraspanin 8	7103
203851_at	0.00100596	2.12917	-0.570428	-1.69805	-2.09474	-0.6716	0.286742	-0.0268869	-1.18831	-0.031971	-0.254932	-0.353995	0.0268869	0.938312	0.061059	0.167767	0.47012	0.172278	0.849893	0.832498	0.865254	-0.0853023	IGFBP6	insulin-like growth factor binding protein 6	3489
203854_at	0.000177541	12.3897	-3.87268	-0.0721021	-1.68915	-0.727642	-0.653941	-2.22564	-1.78402	-2.59643	0.0721026	-3.66647	3.62583	4.03583	3.65391	1.19831	2.75378	1.19951	2.43376	-0.957081	0.203897	0.947035	CFI	complement factor I	3426
203946_s_at	0.000427691	2.92206	-1.57135	-1.86699	-1.56149	0.351149	0.210428	-1.04071	-0.479409	-1.17187	-0.997728	-1.02279	1.46004	0.366435	1.65994	1.64236	0.348199	0.652883	0.653644	-0.210428	0.373605	-0.627587	ARG2	arginase, type II	384
204035_at	4.30373e-05	7.5798	-1.26221	-2.97404	-0.29325	-0.902474	-1.60255	-1.08649	-1.25812	-0.715752	-0.727047	0.29325	1.95898	2.15794	1.94151	1.78008	1.16676	3.56963	2.55741	2.65419	1.63596	-0.729544	SCG2	secretogranin II	7857
204051_s_at	4.1366e-05	13.9595	-0.931156	-4.92378	-2.06467	-1.07126	-2.45462	-2.25538	-1.5671	-1.5026	-0.451596	-1.88518	3.62934	2.30769	4.4038	0.451597	0.782244	0.452991	2.31796	1.8797	1.25964	1.4395	SFRP4	secreted frizzled-related protein 4	6424
204052_s_at	0.00046894	10.6407	-1.47532	-5.40631	-0.298307	-0.636372	-4.58787	-0.534051	-4.01646	-1.15142	0.298308	-0.436824	3.17029	2.06041	3.34655	-0.48018	0.588974	0.821888	2.81915	1.19694	1.47932	0.867228	SFRP4	secreted frizzled-related protein 4	6424
204154_at	2.18067e-05	4.05228	-0.497623	-0.963154	-0.516418	-1.61263	-0.0977097	-0.931373	-0.376494	-0.493197	-1.14534	0.0977097	1.61491	1.85761	1.32588	1.96324	1.78834	1.43367	1.98024	-0.24551	0.992321	0.940418	CDO1	cysteine dioxygenase, type I	1036
204204_at	0.000268585	2.48333	-0.414103	-1.20848	-1.24839	0.161361	-0.296265	0.261292	-0.716242	-0.685566	-0.503634	-0.771085	1.16979	0.981162	1.74973	1.65223	0.298051	0.91669	0.729811	-0.169832	0.535377	-0.161361	SLC31A2	solute carrier family 31 (copper transporters), member 2	1318
204337_at	0.000835633	10.0426	-2.62018	-2.76231	-1.49874	-0.712502	-0.505826	-2.4227	-4.06604	-0.129996	0.182666	0.403933	4.2689	3.53795	4.41506	3.41949	-0.917817	1.09656	3.0742	0.129995	1.13439	-1.00978	RGS4	regulator of G-protein signaling 4	5999
204338_s_at	0.000135316	19.9085	-3.87599	-3.76038	-3.54651	-3.74412	-3.89867	-4.92412	-3.56896	-0.18119	-1.01829	0.848687	3.01075	3.16958	3.4382	3.52817	-0.83334	0.751485	0.937098	0.291179	1.00924	0.18119	RGS4	regulator of G-protein signaling 4	5999
204457_s_at	0.00098242	3.83893	-0.531647	-0.059701	-0.859195	0.429393	-2.20153	-2.2256	-2.81496	-0.218789	-0.107344	-1.47618	1.46939	0.708949	2.63218	2.0117	0.132839	2.1769	0.609243	0.0597019	-0.623524	0.164122	GAS1	growth arrest-specific 1	2619
204602_at	0.000334305	5.32923	-0.342947	-3.10019	-0.108509	0.765602	-3.04412	-0.805776	-2.31327	-1.95012	-0.408415	-0.571291	1.63785	1.19232	2.39538	2.39511	0.10851	0.767048	0.75916	1.3613	1.77487	-0.131346	DKK1	dickkopf 1 homolog (Xenopus laevis)	22943
204614_at	0.000240743	12.566	-2.46562	-3.74028	-0.101736	-0.501614	-0.617418	0.753711	-1.08029	-4.2701	-2.42199	-1.40588	2.80424	2.19124	0.139505	3.9115	0.0799284	3.87657	4.07814	-0.0799274	1.99195	1.67024	SERPINB2	serpin peptidase inhibitor, clade B (ovalbumin), member 2	5055
204619_s_at	6.24634e-05	4.00131	-0.760669	-2.01436	0.560905	-0.505343	-1.47756	-1.47043	-2.36285	-0.831801	-1.39439	-1.2823	1.52294	0.760326	1.48187	0.579429	0.530414	1.58388	1.26109	-0.206773	0.206773	0.745986	VCAN	versican	1462
204620_s_at	4.30373e-05	3.82737	-1.13849	-2.13814	0.210972	-0.366601	-1.27789	-1.55738	-2.62982	-1.52376	-1.08734	-1.69933	1.02858	0.851368	1.37973	0.795803	0.310378	0.876601	0.560984	-0.0399704	0.0399704	0.352307	VCAN	versican	1462
204719_at	0.000113285	13.9357	-2.84705	-4.43177	0.483611	-3.77571	-3.82365	-3.82954	-5.23951	-0.364083	-2.4833	0.0131464	1.48674	2.20524	1.26852	1.18951	-0.256066	1.83766	1.8055	0.923884	1.26147	-0.0131474	ABCA8	ATP-binding cassette, sub-family A (ABC1), member 8	10351
204774_at	0.000367773	8.5403	-0.25811	-2.49324	-2.0956	1.53272	-0.463339	-0.673553	-1.26307	-1.95223	-2.01713	-0.971922	3.74885	4.40477	3.09302	3.36459	1.97825	2.55369	1.07958	0.535668	-0.729108	0.258109	EVI2A	ecotropic viral integration site 2A	2123
204844_at	0.000288302	10.2823	-2.8061	-1.50025	-4.63515	-3.62567	-3.92795	-4.63515	0.463458	-1.26649	0.00656462	-0.872608	1.75033	-0.666634	0.582734	1.51435	1.31601	3.16869	1.30738	-0.00656462	0.695323	1.15997	ENPEP	glutamyl aminopeptidase (aminopeptidase A)	2028
204976_s_at	6.45755e-05	2.10989	-0.275376	-1.49939	-0.45233	0.0769959	-0.886422	-0.821763	-0.707396	-0.259954	-0.527168	-0.719575	0.780885	0.128065	0.563339	0.525433	0.0688944	0.848954	0.734736	0.247521	0.870376	-0.0688944	AMMECR1	Alport syndrome, mental retardation, midface hypoplasia and elliptocytosis chromosomal region gene 1	9949
205082_s_at	0.000340506	3.0092	-1.21644	-0.37529	0.164936	0.058651	-1.92542	-0.510128	-0.532893	-1.5924	-0.858496	-1.26322	0.359801	1.60789	1.54583	1.44121	-0.058651	1.28487	0.264465	1.13948	0.989261	-0.731041	AOX1	aldehyde oxidase 1	316
205083_at	0.000170367	2.8271	-0.630219	-0.479212	0.330841	0.0990162	-1.27015	-0.0990162	-0.783047	-1.2218	-0.881521	-1.16185	0.848756	1.65404	1.54755	1.2774	-0.180509	1.54043	0.692445	1.00828	0.79964	-0.291774	AOX1	aldehyde oxidase 1	316
205100_at	6.22108e-05	2.21901	-0.318543	-0.991873	-0.390945	-0.306335	-0.194546	-0.464463	-0.293792	-0.116762	-0.212414	-0.57053	0.754522	0.283686	0.742363	1.83154	0.54504	0.714268	1.53185	0.592616	0.526285	0.116763	GFPT2	glutamine-fructose-6-phosphate transaminase 2	9945
205130_at	0.000457982	2.3534	-0.205203	-0.439445	0.246352	-0.0705032	-0.465641	-0.549353	-0.400272	-0.824498	-0.934669	-0.532707	1.85388	2.11687	0.832518	1.1881	0.571475	0.834791	0.706492	-0.612897	0.0705032	0.60976	MOK	MOK protein kinase	5891
205327_s_at	0.000835568	2.09042	0.047163	-0.481894	-0.105617	-0.047163	-0.0711031	-0.453124	-1.01896	0.327171	-0.752438	-0.132879	1.80276	0.544103	1.35877	-0.115675	0.849949	1.69365	1.26388	0.106155	-0.0823364	0.527854	ACVR2A	activin A receptor, type IIA	92
205422_s_at	0.000416205	3.27881	-0.152308	-1.02662	-0.398425	0.232919	-1.23133	-1.51042	-2.38385	-0.0217409	-2.03919	-0.242041	1.44858	0.0217409	2.23582	1.18969	-0.384219	0.974859	0.893607	0.80853	0.184772	0.985356	ITGBL1	integrin, beta-like 1 (with EGF-like repeat domains)	9358
205442_at	0.000122838	4.21903	0.0879831	-0.84575	-0.0879831	-0.384168	-1.31785	-1.0652	-1.44133	-0.219666	-0.64797	-0.779561	2.50311	1.57832	2.37855	0.868143	-0.4217	3.10188	1.30991	0.661589	1.64649	0.441336	MFAP3L	microfibrillar-associated protein 3-like	9848
205475_at	2.89267e-05	47.5626	-1.05182	-2.05049	-1.59726	-1.65909	-6.031	-2.35029	-3.56587	0.168039	-0.542691	-1.94193	4.62775	5.305	5.59041	4.02363	-0.168039	3.88785	4.18905	2.02083	3.43848	2.18017	SCRG1	stimulator of chondrogenesis 1	11341
205518_s_at	0.000835568	3.72786	0.318506	-0.00239563	-0.915273	-0.849509	0.00239563	-1.31857	-1.73027	-0.923754	-0.664029	-1.42469	3.14164	2.92382	2.47912	1.28694	-0.239777	0.53708	1.28122	0.160464	-0.214662	0.120027	CMAHP	cytidine monophospho-N-acetylneuraminic acid hydroxylase, pseudogene	8418
205932_s_at	6.20947e-05	5.48481	-0.993465	-2.02046	-1.14034	-0.390412	0.150563	-0.451998	-1.75612	-2.72955	-1.62365	-2.50235	1.62245	0.840625	2.57458	0.890547	1.00166	0.392214	0.638926	1.16284	2.12337	-0.150564	MSX1	msh homeobox 1	4487
205934_at	0.000349488	3.90007	-0.536837	0.142341	-3.38792	-1.06007	0.0231943	-1.19417	-1.73847	-1.35039	-1.25425	-0.833588	1.04148	1.8527	2.07509	1.43836	0.510198	1.47757	0.022542	-0.0225425	-0.0527082	0.102142	PLCL1	phospholipase C-like 1	5334
205969_at	0.000268585	15.8207	-0.100146	-1.60762	-2.80387	-3.97715	-3.17297	0.100147	-4.93154	-0.573192	0.350864	-2.05259	5.25312	3.08969	2.01242	-0.274861	-0.258935	1.77418	2.68797	3.19	3.13317	0.462577	AADAC	arylacetamide deacetylase (esterase)	13
206007_at	0.0002356	14.5145	-0.592369	-3.86137	0.0977101	-0.0977097	-0.350553	-4.58129	-3.69498	-0.433966	-1.56231	-1.16433	3.07139	2.83792	3.95118	3.56683	0.466864	2.89614	3.11986	3.01408	0.401597	-0.972822	PRG4	proteoglycan 4	10216
206067_s_at	4.30373e-05	58.1016	-0.845742	-2.79822	0.0587215	-1.24916	-3.22739	-3.58408	-3.18476	-4.23306	-0.0871716	-1.651	6.75987	7.13015	6.14353	3.43319	2.8057	4.3388	4.15802	-0.0587215	1.99377	1.09889	WT1	Wilms tumor 1	7490
206085_s_at	3.67565e-05	4.00137	-0.840068	-1.35658	-0.352973	-0.323484	-1.4951	-0.942738	-0.980815	-0.0717249	-0.461645	0.0717244	1.62121	1.55969	2.48471	2.19195	-0.169262	0.947662	1.56044	1.29246	1.01218	0.750506	CTH	cystathionase (cystathionine gamma-lyase)	1491
206101_at	0.000353277	4.97197	-0.652288	-0.0505934	-0.131767	-1.68215	-1.34955	-2.4519	-4.43642	0.0752478	-1.56661	-1.524	0.876373	0.999713	1.23727	1.69257	0.799724	1.31967	2.03794	0.722979	0.0505924	-0.368686	ECM2	extracellular matrix protein 2, female organ and adipocyte specific	1842
206157_at	0.000368866	2.80227	-0.194782	-1.87813	0.0340843	0.198097	-2.60355	-1.78377	-1.88751	-1.47115	-0.870833	-1.45531	0.142375	0.508186	0.62198	0.773209	-0.0340843	0.154499	0.22172	0.431928	0.460395	-0.327083	PTX3	pentraxin 3, long	5806
206176_at	0.000540236	3.17309	-1.06991	-0.108137	0.481413	-2.37769	-0.595581	-1.37139	-1.97036	-0.249534	-1.59693	-0.837251	0.946581	0.899327	0.590561	0.186874	0.534878	2.08939	1.52617	0.108137	0.929215	-0.847634	BMP6	bone morphogenetic protein 6	654
206638_at	0.00041475	7.73379	0.577095	-0.742853	-2.04216	-2.9492	-0.301481	-2.36285	0.504114	-1.4491	-2.20073	-1.16446	3.41594	3.64207	2.46589	1.48269	3.05787	0.301481	2.91404	-0.394012	1.28458	-0.790408	HTR2B	5-hydroxytryptamine (serotonin) receptor 2B, G protein-coupled	3357
206814_at	0.000397666	3.43908	0.047514	-0.342249	-1.14691	-0.169908	-0.222549	0.664628	-0.717518	-1.60251	-0.38496	-0.632178	1.13276	2.23203	-0.047514	0.975974	1.88591	1.90411	2.53056	0.561792	2.47341	-0.335466	NGF	nerve growth factor (beta polypeptide)	4803
206954_at	0.00115198	4.73879	-2.4254	-0.345868	0.0196424	-1.59031	-0.0196428	0.525263	-0.55445	-0.963788	-2.53704	-1.58272	2.92225	2.49977	1.81596	0.934924	1.63263	2.24385	2.28968	-1.83982	-0.724841	1.19646	WT1-AS	WT1 antisense RNA (non-protein coding)	51352
208078_s_at	0.00098242	2.8562	-0.422331	-0.426008	5.81741e-05	0.538807	-2.31363	-1.16153	-5.91278e-05	-1.063	-0.65174	-0.802989	1.90761	1.26462	1.54595	0.715996	-0.677399	1.85758	1.65617	-0.21825	0.1175	0.668766	SIK1	salt-inducible kinase 1	150094
209167_at	0.000862233	5.16065	-2.74944	-1.92929	-1.25904	0.808354	0.100777	-1.61262	-3.09705	-1.25275	-1.77717	-2.06442	-0.0766678	0.686141	0.489545	3.77548	0.293487	0.322104	0.0766678	2.5337	1.72415	-0.981727	GPM6B	glycoprotein M6B	2824
209383_at	0.00081208	2.38697	0.158405	-0.437675	0.791485	-0.729462	-0.0607405	-0.436465	-0.98563	-0.954297	-0.362213	-1.08493	0.657908	1.40874	0.0607395	-0.131063	1.02485	1.03442	1.65617	1.66062	1.46777	-0.389905	DDIT3	DNA-damage-inducible transcript 3	1649
209682_at	4.30373e-05	3.15819	-0.519886	-0.190757	0.0550518	-0.196127	-0.0550528	-0.123109	-1.15347	-0.454543	-0.406877	-0.773842	1.43843	1.38596	2.06638	2.31178	0.896569	1.25605	1.21119	0.750739	1.70858	-0.253292	CBLB	Cbl proto-oncogene, E3 ubiquitin protein ligase B	868
209747_at	0.000492216	2.27157	-0.70154	-0.758054	-0.595262	-0.948038	0.10376	-0.367616	-1.10367	0.218982	-0.831266	-0.717214	1.46408	0.860636	2.0513	0.650944	0.240005	0.638522	0.56232	0.0652904	-0.330809	-0.0652904	TGFB3	transforming growth factor, beta 3	7043
209758_s_at	1.97691e-05	39.4288	-0.869417	-1.51436	-4.21668	-1.00654	-3.48151	-3.8884	-5.43343	-1.27001	-2.86032	-0.935681	3.68544	3.81036	4.32885	3.816	0.869418	2.87884	3.43328	1.2768	2.19184	1.24459	MFAP5	microfibrillar associated protein 5	8076
209928_s_at	0.000763145	2.1964	-0.968444	-0.826724	-0.37212	-0.578997	-0.0699549	-0.17812	-1.41289	-1.18715	0.60846	-1.43666	0.444674	0.186912	0.198528	0.228428	0.0699558	1.8166	0.960712	0.669605	0.463806	-0.110394	MSC	musculin	9242
209955_s_at	0.000405973	2.36886	-0.66673	-1.59033	-0.0381298	0.399732	-0.87295	-0.856884	-1.7793	-1.54148	-0.57977	-1.94118	0.531955	0.104041	0.914288	0.42632	-0.406665	0.551846	0.408177	0.0381298	0.201165	0.205668	FAP	fibroblast activation protein, alpha	2191
210002_at	1.97691e-05	6.20336	-0.819872	-2.53907	-0.988578	-0.694003	-1.30285	-0.588214	-1.98196	-0.529428	-0.750402	-0.56922	2.18469	2.00654	2.09377	0.917523	1.35776	2.63937	2.38784	0.730557	0.719427	0.529428	GATA6	GATA binding protein 6	2627
210135_s_at	0.000458971	10.7006	-0.899695	-1.66212	-0.723405	-1.78363	-3.99442	-3.0575	-0.956356	-0.366867	0.977497	-4.18968	0.549242	4.69518	1.89635	0.215562	1.83595	-0.215562	0.45736	0.858838	2.82882	4.41829	SHOX2	short stature homeobox 2	6474
210143_at	0.000439921	4.50999	-0.0876207	-2.9558	-0.38518	-0.973037	-0.421452	0.0876207	-0.65099	-0.833807	0.268308	-0.602824	3.10475	2.17855	1.37336	-0.371964	-0.17744	1.73452	1.16385	2.92336	2.48044	0.767036	ANXA10	annexin A10	11199
210261_at	8.46626e-05	7.33262	-1.77146	-2.97959	-3.45295	-0.902763	-2.25309	-2.06408	-1.60705	-0.00451279	-0.596529	0.0303898	1.53153	2.35998	2.25881	2.45983	0.654712	1.9428	-0.0936637	0.353351	1.66979	0.00451279	KCNK2	potassium channel, subfamily K, member 2	3776
210335_at	0.000183079	3.71052	-0.105111	-1.19508	-0.0931912	0.188424	-0.895623	-1.01121	-1.54738	-1.03923	-0.695335	-0.284633	1.84316	1.35224	2.70841	2.75177	-0.0974784	1.07991	0.824005	1.14596	0.536693	0.0931912	RASSF9	Ras association (RalGDS/AF-6) domain family (N-terminal) member 9	9182
210510_s_at	0.000226222	2.07433	-0.298143	-0.890719	-0.636281	-0.6342	-0.493985	0.382754	-0.968606	-0.805342	-0.567665	-0.728834	0.303563	1.5584	0.298143	0.771786	0.51188	0.402049	0.777164	0.307385	0.48338	-0.528298	NRP1	neuropilin 1	8829
210511_s_at	0.000751723	4.66896	-1.06302	-1.37002	-0.737065	-0.218918	-2.61817	-1.54489	-1.1681	-0.564814	1.79308	0.026947	1.86668	1.5919	2.08403	1.39419	-0.026948	3.35614	1.60979	-0.383588	2.89179	0.382072	INHBA	inhibin, beta A	3624
210809_s_at	9.51049e-05	31.5818	-0.192852	-4.5162	-1.59838	-0.31084	-6.49503	-5.88925	-6.93442	-2.85817	-0.182829	-4.73511	1.62915	2.05051	2.45022	1.91357	0.973894	1.59374	1.89816	0.182828	2.0541	1.35099	POSTN	periostin, osteoblast specific factor	10631
211476_at	0.000631511	6.39428	-3.53443	0.265956	-1.56755	-2.47871	-2.02381	-1.67437	-3.66562	0.75725	-1.15399	-0.815342	2.55479	2.67343	0.858324	0.67464	1.83705	-1.75172	1.80156	1.489	1.00609	-0.265956	MYOZ2	myozenin 2	51778
211571_s_at	0.000870625	4.71303	-0.864235	-1.79176	1.01712	0.334808	-3.09595	-2.47596	-3.37187	-0.63097	-0.496872	-1.03445	1.91865	1.78531	2.44519	1.52192	-0.334807	0.443227	-0.616067	0.682669	0.827874	1.28246	VCAN	versican	1462
211712_s_at	0.000764965	5.17445	0.176758	-0.304568	-1.44944	-1.47117	0.171635	-1.78321	-0.115823	-0.102256	-1.0055	-0.677837	3.07015	3.66134	0.102257	1.71553	2.14275	3.59554	2.45455	-0.203747	1.74835	-1.1341	ANXA9	annexin A9	8416
211742_s_at	0.000910468	3.98471	-0.284322	-1.5581	-0.307808	1.53483	-0.584327	-0.272184	-0.496261	-2.43969	-0.939069	-2.35678	1.95851	1.36279	2.95053	2.43983	0.989653	1.6597	0.688478	0.339355	-0.419981	0.272183	EVI2B	ecotropic viral integration site 2B	2124
212192_at	8.65841e-05	2.22791	-0.391052	-0.0568132	-0.414583	-1.5041	-0.579583	-0.463578	-0.470168	-0.0590019	-1.20242	-0.627131	0.511481	0.178338	1.57217	0.723026	0.0568123	0.440715	0.319276	0.704471	0.881511	0.400675	KCTD12	potassium channel tetramerisation domain containing 12	115207
212344_at	0.0002356	10.7972	-0.600211	-1.05157	-3.70484	0.161265	-2.90776	-1.69481	-3.32917	-3.7459	0.4614	-4.84047	1.85778	2.03591	2.997	-0.161264	0.188029	1.89561	1.84584	0.773926	-0.289423	1.93033	SULF1	sulfatase 1	23213
212353_at	0.000350394	11.2372	-0.12633	-1.14986	-4.03986	0.123097	-2.93379	-1.8852	-3.36935	-4.06671	0.256443	-5.54963	2.10166	1.86088	2.5545	-0.612814	0.101174	1.94193	1.98873	0.554809	-0.101173	1.77121	SULF1	sulfatase 1	23213
212354_at	0.000349488	9.84848	-0.382049	-0.908623	-4.18063	0.308768	-2.02119	-1.22747	-3.0091	-3.43521	0.0788403	-5.35522	1.7344	1.85585	2.68832	-0.380734	0.455744	2.04719	2.13191	0.667809	-0.0788393	1.74549	SULF1	sulfatase 1	23213
212488_at	0.00100373	2.69135	-0.311598	0.706586	-0.682562	-0.151387	0.0465231	-1.52081	-0.941195	-0.0149574	-0.634207	-0.138023	1.41812	1.3256	1.8535	1.71923	1.23753	1.72085	2.16475	-0.297481	-0.515391	0.0149584	COL5A1	collagen, type V, alpha 1	1289
212489_at	0.000940317	3.10189	-0.318479	0.77529	-0.86315	-0.283743	-0.547687	-1.2681	-0.509284	0.283743	-1.14021	-0.418143	1.88052	2.13742	1.76938	1.83902	1.10047	1.96245	2.3414	-0.648711	-0.633066	0.292832	COL5A1	collagen, type V, alpha 1	1289
212530_at	9.15551e-05	2.72598	-0.0902309	-0.800151	-0.146833	-0.175452	-1.56417	-1.26574	-1.335	0.00239754	-0.524479	-0.00239658	1.23851	1.31059	1.23644	0.908736	-0.287736	1.01618	1.04685	0.343312	1.1887	0.564105	NEK7	NIMA (never in mitosis gene a)-related kinase 7	140609
212667_at	0.000670847	2.34202	-0.291035	-0.0446796	-0.499236	-0.146082	-1.16781	-2.12263	-1.8643	-0.303669	-0.479446	0.0446796	0.858122	0.787482	1.11589	1.27321	-0.274013	0.447749	0.390058	0.0801973	0.642961	0.0816641	LOC100505813///SPARC	uncharacterized LOC100505813///secreted protein, acidic, cysteine-rich (osteonectin)	100505813///6678
213094_at	0.000434617	6.50854	-0.142686	-1.03333	0.142687	-1.33871	-2.04076	-0.160794	-0.204205	-2.43639	-0.245219	-2.13672	3.03084	3.59799	3.89927	1.28462	-0.317494	3.23898	1.82133	0.260007	0.432946	0.178736	GPR126	G protein-coupled receptor 126	57211
213100_at	0.00115198	3.39649	-0.657038	-0.479381	-0.654779	-0.766902	0.287175	0.116218	-1.33908	-2.09759	-2.29914	-3.39418	0.823866	1.15018	0.669989	0.123231	1.08892	1.60881	1.87027	-0.116219	0.142314	-1.00562	UNC5B	unc-5 homolog B (C. elegans)	219699
213135_at	6.45755e-05	5.65621	-0.628396	-0.888164	-0.214205	-0.425033	-0.33429	-0.219781	-1.11222	-2.18931	-0.587807	-2.48257	2.63063	2.69463	1.30967	3.06128	0.688365	1.33172	2.43205	0.641865	0.91217	0.214205	TIAM1	T-cell lymphoma invasion and metastasis 1	7074
213256_at	0.00108437	2.09322	-0.237635	-0.75366	0.237636	-0.548395	-1.15976	-0.873608	-0.889371	-0.980727	0.539076	-1.19541	1.06538	-0.290592	1.51665	0.672065	-0.669062	0.801943	0.603053	0.354734	0.244283	0.496964	2014-03-03	membrane-associated ring finger (C3HC4) 3, E3 ubiquitin protein ligase	115123
213332_at	0.000450285	3.11472	-0.630198	-1.44356	-0.657426	-0.15579	-0.620518	0.323462	-0.942025	-1.59302	-1.4868	-1.55369	1.50912	1.0983	1.10318	-1.01638	0.409247	1.54369	2.29352	0.296413	0.15579	0.238612	PAPPA2	pappalysin 2	60676
213355_at	0.000240743	18.2055	-0.351448	-1.76845	-3.66037	-2.77858	-3.75759	0.304151	-3.8857	-1.03229	1.64254	-3.48898	3.36391	3.19353	4.49043	2.98769	-0.304151	3.07102	-0.751202	0.935104	2.45265	3.6473	ST3GAL6	ST3 beta-galactoside alpha-2,3-sialyltransferase 6	10402
213462_at	0.000288302	2.16222	-0.794371	-0.195086	-0.266199	-0.121062	0.0633516	0.231116	-0.149181	-0.27252	-0.210431	-0.307302	1.31771	0.977888	1.51693	1.3227	0.764731	1.34161	1.73733	-0.0633526	0.302398	-0.114471	NPAS2	neuronal PAS domain protein 2	4862
213506_at	0.000911927	2.71912	-1.1708	-1.9687	-0.0374088	-0.501753	-0.390618	0.0374088	-2.31957	-0.619885	0.223346	-0.936196	1.80438	0.684431	1.64095	-0.482712	-0.238228	1.10815	1.06958	0.31853	0.12956	0.712568	F2RL1	coagulation factor II (thrombin) receptor-like 1	2150
213524_s_at	0.000298452	4.39032	-1.16087	-0.887464	-1.20204	-1.49814	-0.741794	-0.0136881	-1.71882	-1.67459	0.0136871	-2.40936	2.03322	0.649935	2.86452	2.82183	0.248471	0.59668	0.81825	0.216299	0.226219	-0.425242	G0S2	G0/G1switch 2	50486
213764_s_at	8.46626e-05	122.199	-0.678933	-1.87226	-6.77582	-1.41793	-4.60094	-8.8742	-9.63282	-1.30971	-2.89611	-0.545649	4.42376	4.26591	4.58386	4.61056	0.54565	2.92943	3.41804	1.28401	2.92401	1.74125	MFAP5	microfibrillar associated protein 5	8076
213765_at	2.18067e-05	43.3928	-0.434917	-2.29224	-4.15456	-1.296	-4.38183	-5.07534	-4.07725	-0.954193	-2.34909	-0.432551	4.14953	4.24357	4.30624	4.03948	0.43255	2.78766	3.15702	1.28411	2.98131	1.56441	MFAP5	microfibrillar associated protein 5	8076
213782_s_at	4.1366e-05	16.4422	-0.628448	-3.21118	-3.32958	-1.08242	0.144001	-0.238964	-3.358	-2.50465	-0.144	-1.78262	3.7918	4.39928	2.5744	1.81509	2.25159	1.98711	3.38822	1.81767	2.46806	-0.235793	MYOZ2	myozenin 2	51778
213790_at	0.000758874	4.5863	-0.0641146	-0.79805	-0.194147	0.355321	-0.836234	-1.83601	-3.30667	0.0641155	-2.17598	-0.611667	2.56954	2.1288	2.19492	1.51957	1.77199	2.23357	1.13677	0.163605	-0.323594	-0.825288	ADAM12	ADAM metallopeptidase domain 12	8038
213791_at	0.000857826	3.71393	0.233432	-0.667139	-0.873078	-0.78369	-0.637564	-0.741929	-1.79392	-2.08748	0.334569	-2.94013	2.91939	1.94539	1.38013	1.62259	1.01815	0.0934172	-0.0934172	0.220866	0.280817	-0.414782	PENK	proenkephalin	5179
214605_x_at	0.000171875	3.53707	-0.0246925	-1.45596	0.0246916	-0.943297	-1.39278	-0.388453	-2.37249	-2.21075	-2.32319	-1.9481	0.818497	0.945091	-0.500565	0.13519	0.11515	1.05016	1.14022	1.01015	0.242065	0.234572	GPR1	G protein-coupled receptor 1	2825
214769_at	0.000763145	3.42805	-1.19816	0.252776	-0.150543	-1.87045	-1.44437	-0.582183	-0.662244	-1.10317	-2.48066	-1.05058	1.47121	1.25001	0.790983	0.623618	0.150544	2.24941	0.973755	1.03869	-1.8954	0.831491	CLCN4	chloride channel, voltage-sensitive 4	1183
214844_s_at	9.51049e-05	7.05571	-0.851795	-1.15445	-1.47678	-0.398332	-0.431314	-0.973949	-1.55607	-4.23231	-0.115361	-3.31979	1.87519	2.4529	1.77478	2.09456	0.668585	1.33171	2.11773	0.115361	1.02968	0.217258	DOK5	docking protein 5	55816
214981_at	2.89267e-05	19.8091	0.0567045	-2.50679	-2.61627	-4.05762	-1.66524	-2.47143	-3.82729	-2.58602	-2.62392	-1.37446	1.87837	2.2575	3.80337	1.72201	-0.0162873	2.98829	4.33652	0.0162873	1.81759	0.604888	POSTN	periostin, osteoblast specific factor	10631
215172_at	0.00100596	5.19279	-0.973755	0.484497	-3.14877	-4.92103	-0.00784302	0.242571	-1.24903	-1.26518	-2.40448	-1.75616	1.52569	0.926878	2.27909	0.00784302	1.11487	0.572123	0.704207	2.17752	-0.438951	-0.103354	PTPN20A///PTPN20B	protein tyrosine phosphatase, non-receptor type 20A///protein tyrosine phosphatase, non-receptor type 20B	26095///653129
215646_s_at	9.51049e-05	4.92899	-1.02031	-2.21882	0.479863	-0.355322	-2.16825	-2.28588	-3.44797	-1.33911	-1.27732	-1.56367	1.35205	1.13276	1.94205	1.02158	-0.028266	0.985178	0.338388	0.028265	0.309379	0.734729	VCAN	versican	1462
216060_s_at	0.000291931	2.77892	0.0438356	-0.0438356	-0.290174	-0.497167	-1.12908	-0.5434	-0.583691	-0.383155	-0.279924	-0.272832	2.53684	1.35643	2.31396	0.771052	-0.210218	1.67947	0.86382	0.0937042	0.705997	0.654734	DAAM1	dishevelled associated activator of morphogenesis 1	23002
216331_at	0.000911927	3.31704	0.423806	-3.24462	-1.05889	0.032516	-2.37893	-0.298259	-2.50332	-0.14552	-2.35134	-1.65878	1.19248	0.900047	0.0765224	0.0241914	0.748908	-0.0241914	0.604848	-0.121594	0.141293	0.573127	ITGA7	integrin, alpha 7	3679
217127_at	4.30373e-05	4.57377	-0.642981	-1.74853	-0.732893	-0.568731	-1.68924	-1.39821	-1.89503	-0.174562	-0.841022	0.174562	1.91719	1.00608	2.45084	2.15332	-0.309594	0.836738	1.43415	0.982915	1.06887	0.876695	CTH	cystathionase (cystathionine gamma-lyase)	1491
217892_s_at	0.000943978	2.15951	-0.0369759	-0.574982	0.0369759	0.440442	-1.34395	-1.09212	-1.62261	-0.5362	-1.34448	-1.27516	0.514556	0.197088	1.12206	1.26279	-0.461025	0.193527	0.475505	0.482641	-0.0785952	0.0494604	LIMA1	LIM domain and actin binding 1	51474
218145_at	0.000835633	2.6094	-0.0357151	-1.06804	0.596771	-0.761268	0.325372	-0.35808	-0.393232	-0.995434	0.0357151	-0.673348	1.27457	1.3478	-0.293854	-0.0653162	1.39187	1.70968	2.40211	1.51554	1.41273	-0.18518	TRIB3	tribbles homolog 3 (Drosophila)	57761
218237_s_at	0.000540244	2.01505	-0.179828	-1.02917	-0.985772	0.179828	-0.523451	-0.460184	-1.30434	-0.511907	0.211045	-0.575336	0.945697	0.583773	1.14033	0.867044	-0.43175	0.206347	-0.197418	0.528342	1.01775	0.268906	SLC38A1	solute carrier family 38, member 1	81539
218517_at	8.46626e-05	2.11913	-0.181796	-0.640952	-0.0565205	-0.423383	-0.691044	-0.210765	-0.141018	-0.116402	-0.0512733	-0.779092	0.680651	0.807086	1.26124	1.41282	0.172961	0.960321	1.40503	0.0512724	0.619086	0.171994	PHF17	PHD finger protein 17	79960
218559_s_at	0.00113123	4.07014	-2.59099	-0.925736	-2.65101	0.290028	0.635225	-1.48644	-1.73481	-0.0858145	-0.80127	-1.79755	1.15478	1.13414	2.32802	2.85815	1.8513	0.460872	0.0858145	0.543817	-0.680223	-0.634236	MAFB	v-maf musculoaponeurotic fibrosarcoma oncogene homolog B (avian)	9935
218665_at	0.000384006	2.19588	-1.13108	-0.329282	-1.34612	-0.662121	-0.533742	-1.29782	-1.30756	0.228952	0.0314703	-0.717811	-0.207472	0.109773	1.14291	0.226842	0.136407	1.35167	0.500525	0.23093	0.822783	-0.0314713	FZD4	frizzled family receptor 4	8322
218706_s_at	0.000439921	2.66373	-0.442593	-0.121283	-0.582818	0.237897	-0.950998	-0.909874	-1.05874	-0.0135527	-0.364925	0.0135527	1.84446	2.0215	2.40077	0.951213	-0.263272	0.737518	1.02688	-0.063632	0.672592	0.613129	GRAMD3	GRAM domain containing 3	65983
218858_at	4.30373e-05	9.8498	-1.94745	-1.05945	-2.97845	-0.688127	-1.86182	-2.40509	-3.6749	-0.0436926	-1.84462	0.174135	2.19162	2.85094	2.30822	1.72544	1.5973	2.67256	2.18181	-0.187721	0.0436916	1.28764	DEPTOR	DEP domain containing MTOR-interacting protein	64798
219087_at	0.000384006	9.01787	-1.27073	-0.182899	-2.27943	-1.48862	-1.41743	-3.7834	-4.75941	1.58858	-1.02094	-0.0855618	2.51902	2.54703	2.75962	2.18387	-0.172837	2.67661	2.4475	0.939454	1.04219	0.0855627	ASPN	asporin	54829
219257_s_at	0.000835633	2.19862	-0.401885	-0.686259	-0.503741	-0.147903	0.173563	-0.0851402	-1.71596	-0.00702763	-0.00654316	-1.49381	1.04714	-0.539022	0.763038	0.655982	0.425603	1.57026	1.15919	0.678515	0.724053	0.00654316	SPHK1	sphingosine kinase 1	8877
219270_at	0.000813691	2.85312	-0.478192	-1.03402	-0.354403	-0.551161	0.615618	-0.134824	-0.742497	-1.364	0.134824	-0.918865	1.01796	1.13085	0.290211	-0.325977	1.65309	1.85725	2.40985	0.784926	2.04486	-0.56516	CHAC1	ChaC, cation transport regulator homolog 1 (E. coli)	79094
219439_at	0.00061392	2.06037	0.342978	-0.660783	-0.127641	0.319633	-1.15003	-0.976235	-1.19659	-0.747882	-1.55906	-1.16752	0.562039	-0.345284	0.832485	0.766138	-0.0150938	0.325339	0.638135	0.265903	0.0150928	0.461171	C1GALT1	core 1 synthase, glycoprotein-N-acetylgalactosamine 3-beta-galactosyltransferase, 1	56913
219529_at	0.000408983	6.30212	-0.109553	-1.41241	-2.56414	0.617678	-0.63295	-0.113367	-1.15357	-3.24208	-0.71881	-3.54754	2.71454	2.28315	1.93468	0.109553	1.15156	2.37178	2.20086	-0.853314	0.670106	1.09873	CLIC3	chloride intracellular channel 3	9022
219634_at	9.15551e-05	2.6305	-0.543741	-0.731931	-0.661314	0.00414562	-0.704053	-0.244176	-0.96556	-0.0290871	-0.165401	-0.071188	0.880793	1.1701	2.15466	1.72501	0.580149	0.705744	0.631963	-0.00414562	0.347811	1.64896	CHST11	carbohydrate (chondroitin 4) sulfotransferase 11	50515
219773_at	0.000334959	20.6972	-0.687974	-1.18428	-1.18805	-0.671234	-4.23947	-5.38848	-1.77014	-1.07666	0.274533	0.35518	5.4593	2.21554	4.33582	1.15484	2.39874	5.68204	3.7881	-0.457511	-0.274532	3.83472	NOX4	NADPH oxidase 4	50507
219778_at	0.000445231	2.84806	-0.264368	0.666839	-1.20589	-2.19499	-0.328566	-1.32692	-0.179379	-0.365863	-1.11706	-0.138293	1.23885	1.34803	1.58681	-0.119225	0.277884	1.59816	1.43845	0.293089	0.119225	0.864021	ZFPM2	zinc finger protein, multitype 2	23414
220392_at	0.000791352	10.9233	-3.16828	-4.66853	-3.80034	-2.14727	-0.187192	1.26323	-4.49438	0.187192	-3.79497	-0.273199	1.00065	1.03471	0.368327	3.11735	2.76702	2.40287	2.03713	-0.373842	2.43156	-1.37619	EBF2	early B-cell factor 2	64641
220941_s_at	0.000291869	2.27042	-1.68623	-0.900612	-0.541457	0.0548182	-0.852601	-1.16689	-0.772923	-0.710861	0.153516	-0.668787	0.10892	0.59411	1.5892	0.990613	-0.233235	0.165453	0.652507	-0.0548177	0.664735	0.260056	C21orf91	chromosome 21 open reading frame 91	54149
221530_s_at	0.000456586	2.85962	0.0044775	-0.838234	-0.826478	-1.16519	-1.20964	-0.00447655	-1.22179	-0.305214	0.0656729	-0.895057	2.16871	1.63366	2.28275	0.885514	-0.159814	0.688805	0.502757	-0.378897	0.972617	0.16619	BHLHE41	basic helix-loop-helix family, member e41	79365
221731_x_at	6.45755e-05	3.54697	-0.977745	-2.14642	0.26657	-0.47792	-1.48201	-1.78385	-2.77851	-1.54906	-1.10384	-1.24856	0.820529	0.716536	1.2767	0.747729	0.0294142	0.673252	0.387889	-0.0294132	0.19986	0.162029	VCAN	versican	1462
39549_at	0.000853002	2.08185	-0.287901	-0.272462	-0.016654	0.154387	-0.53118	-0.680503	-0.665257	-0.0427074	-0.560485	0.0440693	1.55424	0.825333	1.87423	1.55222	-0.162326	0.888601	1.10232	0.227647	0.016654	-0.158957	NPAS2	neuronal PAS domain protein 2	4862
52255_s_at	0.00061392	2.43894	-0.594437	-1.148	-1.53563	0.0301476	0.0651808	-0.419032	-0.759427	-0.527354	-0.402205	-0.652813	0.432572	0.920887	0.0437937	1.79557	1.87619	1.15044	1.12127	-0.486561	0.0949392	-0.0301476	COL5A3	collagen, type V, alpha 3	50509
222446_s_at	0.000969071	2.80518	-0.437556	-0.990752	-0.639408	-0.936964	-0.302157	-0.598759	-1.65839	0.04074	0.81937	-0.101184	2.41142	2.13436	2.36725	1.08994	0.622219	0.207108	0.919904	-0.04074	-0.109353	0.473762	BACE2	beta-site APP-cleaving enzyme 2	25825
222449_at	0.000384006	2.59131	-0.777839	-0.576191	0.0404167	-0.169807	0.179896	-0.786497	-2.23693	-0.898714	-1.10812	-1.77009	1.35124	-0.137588	1.25342	0.136758	0.310524	0.96358	0.628785	0.28661	0.88003	-0.0404167	PMEPA1	prostate transmembrane protein, androgen induced 1	56937
222457_s_at	0.000771563	2.44189	-0.0740643	-0.795093	-0.0565958	0.180826	-1.84471	-1.30227	-1.92758	-0.484857	-1.48546	-1.37854	0.614209	0.265771	1.20443	1.34119	-0.759736	0.133409	0.314342	0.3636	0.0565958	0.177823	LIMA1	LIM domain and actin binding 1	51474
222668_at	0.000183888	2.13045	-0.513853	-0.872453	-0.182152	-0.659267	-1.33796	-1.54941	-0.566283	0.175391	-0.220169	-0.100734	0.744053	0.801744	0.432911	0.639223	0.100733	0.337131	0.768868	0.762808	0.761891	-0.264672	KCTD15	potassium channel tetramerisation domain containing 15	79047
223121_s_at	0.000911927	20.9893	-3.07054	-2.7594	-2.76935	-3.8118	2.19703	1.47976	-3.82509	-0.490325	-2.81034	-1.88576	3.58359	3.4267	3.24986	5.99706	5.11483	3.52912	4.19665	-2.49135	-0.926783	0.490325	SFRP2	secreted frizzled-related protein 2	6423
223122_s_at	0.000564655	13.9002	-2.04375	-1.5376	-2.20789	-2.76216	2.02663	1.09419	-2.94649	-1.24203	-0.79442	-2.53827	3.06567	2.65367	2.44597	5.43466	4.90409	3.49409	3.99035	-0.969908	-0.436688	0.436687	SFRP2	secreted frizzled-related protein 2	6423
223194_s_at	0.000763145	2.60385	-0.619351	-0.940065	-0.186503	-0.420662	0.170639	0.307625	-1.70364	-1.24228	-0.898254	-1.54376	1.60488	0.897917	1.29593	0.0500298	0.268383	1.55283	1.09205	0.844598	-0.0500307	-0.826369	SLC22A23	solute carrier family 22, member 23	63027
223395_at	0.000288302	6.33715	-1.87288	-0.59094	-0.695377	0.017498	-0.482982	-0.688731	-3.67515	-1.27003	0.180406	-2.68066	2.20124	2.89909	2.38732	0.883666	-0.017498	1.89024	1.90961	2.59427	0.838138	-0.706583	ABI3BP	ABI family, member 3 (NESH) binding protein	25890
223627_at	0.000215928	2.43578	-1.13404	-0.623622	-0.552195	-0.0178995	0.017899	-0.674557	-0.595157	-0.722694	-1.29367	-0.528677	0.459403	0.0639939	1.41856	1.13191	0.37339	2.0282	0.330241	0.796533	0.242772	-0.125771	MEX3B	mex-3 homolog B (C. elegans)	84206
223721_s_at	0.000631511	3.87132	0.128633	-0.677509	0.947453	0.00377035	-2.0813	-1.08009	-2.29997	-1.75904	-0.121367	-1.83786	1.99781	1.65935	2.17974	-0.00376987	-0.344649	1.54628	1.17036	-0.152868	1.12879	1.56996	DNAJC12	DnaJ (Hsp40) homolog, subfamily C, member 12	56521
224325_at	0.000631511	4.31071	-0.858544	-0.168169	0.00176191	-0.0694318	-0.987692	-0.865301	-1.7909	-1.37878	0.515145	-3.11199	2.30797	0.258739	2.79003	1.98134	-0.00176191	2.24156	1.56577	-0.409508	0.143188	1.48805	FZD8	frizzled family receptor 8	8325
224341_x_at	0.00100261	3.95879	-0.23768	-1.99369	-0.928145	-1.83911	-0.737205	-0.463172	-1.70017	0.778964	-1.04244	0.330524	2.93941	1.75801	2.8975	0.23768	-0.616672	0.755948	1.47017	0.590753	2.38682	-0.401152	TLR4	toll-like receptor 4	7099
224396_s_at	0.000367773	5.51274	-1.70815	-0.996348	-1.87127	-1.38435	-1.98461	-1.84708	-4.36258	0.955708	-0.87696	-0.0870829	1.89562	2.14666	1.99431	1.80083	-0.499172	0.781038	0.577212	0.849573	0.831823	0.0870829	ASPN	asporin	54829
224578_at	8.46626e-05	2.08011	-0.729291	0.109807	-0.626083	-0.345988	-0.344056	-0.906711	-0.809581	-0.586895	-0.0881224	-0.99775	0.575827	0.562789	0.850768	0.584082	0.238351	0.910945	1.2376	0.48796	0.0881224	-0.294483	RCC2	regulator of chromosome condensation 2	55920
224997_x_at	0.000419998	3.65064	-0.154131	-0.600624	-1.06815	-1.1811	-0.000335693	0.000335693	-0.05023	-0.864785	0.681743	-0.829125	0.817386	1.70645	-0.012744	2.83435	2.27165	3.00207	2.37655	0.562266	1.10617	-0.0490689	H19///MIR675	H19, imprinted maternally expressed transcript (non-protein coding)///microRNA 675	100033819///283120
225816_at	8.56627e-05	2.28412	-0.387316	-1.02617	-0.0913849	-0.468122	-1.3867	-0.363959	-0.0405607	0.0271044	-0.679569	-0.749871	0.560745	0.347696	1.24167	1.08463	-0.0271034	1.00193	1.2316	0.0691357	0.653239	0.586321	PHF17	PHD finger protein 17	79960
225996_at	0.000441221	4.77898	-0.052516	-2.35179	0.0525165	-0.0759478	-0.240659	-0.939135	-1.11564	-2.79442	-0.528232	-0.969701	3.39265	1.74729	3.14776	0.325005	0.885518	1.79575	-0.486128	0.601101	0.716292	1.42627	LONRF2	LON peptidase N-terminal domain and ring finger 2	164832
226372_at	0.000226222	2.36701	-0.992404	-1.01438	-1.78592	-0.223647	0.0169506	-0.237498	-0.762964	-0.255274	0.10741	-0.0424576	0.749644	1.10416	1.29298	0.753782	0.99353	1.05818	0.70796	-0.184422	-0.0169506	0.781623	CHST11	carbohydrate (chondroitin 4) sulfotransferase 11	50515
226421_at	4.30373e-05	2.14126	-0.514255	-1.37912	-0.397419	0.00497437	-0.920062	-1.07489	-1.07181	-0.219047	-0.633271	-0.714248	0.412203	0.0481329	0.47433	0.489626	-0.00497437	0.708753	0.675043	0.265555	0.908866	0.0879145	AMMECR1	Alport syndrome, mental retardation, midface hypoplasia and elliptocytosis chromosomal region gene 1	9949
226666_at	0.000450285	2.40062	-0.0405273	0.297129	-0.651531	-0.325368	-1.28208	-0.720171	-1.13727	-0.539845	-0.182266	-0.437295	1.91844	1.20786	1.71361	0.427105	-0.440804	1.18264	0.47648	0.0405273	0.489176	0.599827	DAAM1	dishevelled associated activator of morphogenesis 1	23002
226695_at	0.000470709	2.88169	-0.597362	-1.05869	-1.20939	0.421192	0.00635529	-0.459537	-1.39656	-0.10747	-1.26773	-1.08138	0.713379	1.00307	2.13716	2.12604	0.394882	-0.00635624	0.530985	1.61925	0.467141	-0.466985	PRRX1	paired related homeobox 1	5396
226757_at	0.00109298	2.94123	-0.705448	-0.842843	-0.518729	-0.503827	-0.236373	0.0244284	-0.812359	-0.195367	0.635281	-0.457689	1.16143	2.805	-0.0244284	-0.0920334	0.352075	2.40589	3.01166	0.98362	1.26723	0.0808249	IFIT2	interferon-induced protein with tetratricopeptide repeats 2	3433
226865_at	0.000367773	3.50555	-0.436378	-1.12227	-0.90066	1.11186	-0.325512	-1.32499	-1.30594	-1.01726	-1.09696	-2.11343	1.7675	0.11639	2.30889	0.756511	-0.11639	1.99251	1.07654	0.120071	0.283485	1.25937	LOC100509635	uncharacterized LOC100509635	100509635
226899_at	0.000260699	2.83763	-0.0651798	-0.734797	0.0651798	-0.266671	-0.243354	-0.337001	-1.51052	-1.73166	-1.33463	-0.846691	1.63662	0.639316	0.865373	0.784667	0.69599	1.71338	1.64798	0.286911	0.243309	-0.471995	UNC5B	unc-5 homolog B (C. elegans)	219699
226961_at	3.67565e-05	27.4585	-0.876227	-2.67141	-1.04694	-0.261909	-0.638711	-1.32265	-1.51998	-1.70242	-4.14986	-0.586954	4.86299	4.46142	4.35976	2.67325	2.34822	5.60264	5.05813	0.261908	2.38268	1.00377	PRR15	proline rich 15	222171
227058_at	0.000280669	3.64951	-1.15983	-1.43817	-0.0583019	-0.89086	-1.7826	-1.6937	-2.90034	0.427413	-1.08309	-0.658468	1.07867	0.796696	1.46562	1.942	-0.691534	0.188102	0.766351	1.0529	0.781953	0.0583029	C13orf33	chromosome 13 open reading frame 33	84935
227061_at	0.000758874	2.6438	0.0202999	-0.773223	-0.398538	-1.19725	-1.82611	-2.04389	-2.54356	0.0427589	-1.53234	0.205589	0.560987	0.922451	0.876679	0.424792	-0.133471	0.649871	0.748781	-0.243402	0.19344	-0.0203009
227140_at	0.00100122	4.35597	-1.09528	-1.39791	-0.630446	-0.227564	-3.01306	-1.69501	-1.58748	-0.534801	1.87871	0.227563	1.88071	2.00347	2.00026	1.37101	-0.317047	2.61394	1.27435	-0.322024	2.36006	0.289946	INHBA	inhibin, beta A	3624
227242_s_at	0.000631511	9.69318	0.889111	-2.07404	0.403749	0.0225019	-1.13524	-3.25792	-3.69613	-4.19374	-5.46178	-4.34322	1.16334	1.54	1.16988	2.12615	-0.0225019	-0.0988684	-0.401969	1.98549	0.804326	1.65715	EBF3	early B-cell factor 3	253738
227243_s_at	0.0001893	7.20643	0.791454	-2.34867	-0.160658	-0.355691	-0.890677	-2.23944	-3.71307	-3.1624	-2.7457	-3.21797	1.38896	1.35042	1.57135	2.09371	-0.136673	0.136673	0.194574	1.79619	0.754459	1.30036	EBF3	early B-cell factor 3	253738
227276_at	0.000170362	3.47727	-0.743424	-1.64934	-1.01049	0.54541	-0.404201	-1.10281	-0.621386	-1.32187	-1.63373	-1.27202	1.4531	0.18292	2.2321	0.522281	0.0381165	1.9484	1.19666	-0.0381174	0.0930281	1.13721	PLXDC2	plexin domain containing 2	84898
227337_at	0.000367773	5.652	-1.0878	-0.703908	-0.581096	0.186115	-1.23137	-1.23311	-1.54137	-0.38945	-0.186114	-0.752115	3.3631	3.12166	3.94843	3.34229	-0.607109	1.36621	1.42329	0.359798	0.813138	0.33659	ANKRD37	ankyrin repeat domain 37	353322
227405_s_at	0.00100261	2.66833	-0.35594	-0.0409727	-0.0263319	0.0263309	-0.558751	-0.556708	-1.22161	-1.31989	0.326636	-0.879049	1.63604	0.352742	2.38736	1.68054	0.289315	2.00491	1.23104	-0.608269	-0.175416	0.754824	FZD8	frizzled family receptor 8	8325
227408_s_at	0.000492216	2.639	-0.501784	-0.778585	-0.723395	0.208373	-0.794897	-0.709435	-1.04288	0.260177	-0.112604	-0.373929	1.99284	1.68644	2.1699	1.5703	-0.292579	0.924481	0.808793	0.112604	0.604134	-0.145967	SNX25	sorting nexin 25	83891
227696_at	0.000835568	2.09499	-0.40771	-1.02246	0.515826	0.0560513	-1.64899	-1.32425	-1.35961	-0.928078	-0.237576	-0.239919	0.289805	0.42442	0.00955963	-0.0629759	-0.00955963	0.116872	0.735467	1.00639	1.12391	0.438818	EXOSC6	Exosome component 6	118460
227755_at	6.45755e-05	2.49772	-0.937133	-1.26111	0.334024	-0.467261	-0.547629	-0.509218	-0.779448	-0.443753	-0.462471	-0.769566	0.961743	1.21509	0.529124	0.355048	0.474734	1.22924	1.55568	0.691193	0.684729	-0.334025
227856_at	0.0002356	2.13186	-0.293684	-0.564427	-0.620569	0.113899	-0.0812731	-0.283232	-0.463467	-0.0385332	-0.162769	-0.59526	0.687981	0.0385332	1.3139	2.04373	0.346259	0.754856	0.923786	0.826474	1.1109	-0.114594	C4orf32	chromosome 4 open reading frame 32	132720
227900_at	3.67565e-05	2.98792	-0.602259	-0.536104	-0.121472	-0.0788517	-1.02329	-0.508238	-1.52806	-0.0144978	-0.956332	-0.45464	1.57214	0.770741	1.45346	1.82916	0.461085	1.12021	0.902785	0.652733	1.19085	0.0144978	CBLB	Cbl proto-oncogene, E3 ubiquitin protein ligase B	868
227995_at	0.000485947	3.39199	-0.0916061	-0.950691	-1.07892	1.07886	-0.0526857	-1.07941	-0.909269	-1.55313	-1.20052	-2.17529	1.857	0.402622	2.02076	0.573644	0.240644	2.27402	1.20149	-0.065546	0.0526857	1.05134
228235_at	0.000159832	4.00205	-0.770441	-1.50021	-0.21948	-1.5285	-1.86709	-1.88645	-1.41838	-0.275278	0.230261	-1.00763	1.74959	2.01159	0.154746	0.837062	0.405746	1.79406	2.35544	0.100716	-0.100715	0.455946	MGC16121	uncharacterized protein MGC16121	84848
228481_at	0.00036259	8.71903	0.0968847	-2.20703	-5.12171	-0.0968847	-0.269859	-1.33604	-1.67972	-3.04673	-0.976243	-4.181	1.17649	1.55626	2.10658	0.931386	0.31943	1.96955	3.19117	-0.851083	1.31565	0.707894
229390_at	0.000873258	3.10116	-0.424867	-0.159429	-0.24897	-0.195694	-0.939555	-0.800209	-1.0008	-0.180575	0.356149	-1.37216	1.25309	1.34906	2.77673	3.41229	0.15943	-0.288197	0.330095	1.18887	0.51315	0.66745	FAM26F	family with sequence similarity 26, member F	441168
229638_at	0.000200957	6.62314	-1.94585	-1.93882	-1.57945	-0.667723	-3.8769	-1.46449	-2.0463	0.21033	-0.221355	-0.119483	1.77955	1.56684	3.50156	2.70944	0.511417	1.21732	1.07991	-0.190902	0.119483	1.33049	IRX3	iroquois homeobox 3	79191
229649_at	0.000427691	23.042	-1.94176	-0.903327	-4.72293	-5.1126	-3.70057	-4.27057	-0.409942	-0.880893	0.418926	0.963216	4.91857	4.69684	4.13072	3.29717	-1.06701	3.16899	3.96415	1.59206	-0.151923	0.151923	NRXN3	neurexin 3	9369
229674_at	0.000727001	9.69745	-1.96906	-5.474	-3.46538	-1.65989	-2.29434	-2.63905	-2.95658	0.85407	-0.220973	1.17497	3.26774	0.743329	2.97844	3.17543	-0.469134	1.51726	1.79273	-0.126877	1.12004	0.126877	SERTAD4	SERTA domain containing 4	56256
229784_at	0.000492979	2.02843	-0.857635	-0.880357	-0.454701	-0.321643	-0.751284	-1.21832	-1.05555	-0.112071	0.459872	-0.875369	0.898319	0.81524	0.625805	0.186895	-0.708806	0.65661	1.07953	0.143973	0.11207	0.326941	MGC16121	uncharacterized protein MGC16121	84848
229797_at	0.000842493	3.03623	-1.31924	-1.48979	-2.23047	-1.94228	0.261827	-0.0110569	-0.713316	0.669589	-0.91163	-0.580538	1.92419	0.0110569	1.67738	-0.0949221	0.4857	1.50369	0.988909	1.26798	0.250312	-0.258405	MCOLN3	mucolipin 3	55283
230083_at	0.000458971	3.18148	0.114101	-1.09308	-0.432732	-0.0210409	-1.67383	0.02104	-2.37555	-1.63778	-2.09612	-1.88619	1.14462	1.56433	0.683285	-0.254032	0.13359	0.687232	0.724684	1.06813	0.558516	-0.694534	USP53	ubiquitin specific peptidase 53	54532
230670_at	0.000367773	4.85603	-0.368516	-0.0143194	-2.59207	0.0143189	-0.393846	-0.329113	-3.40237	-0.907716	-1.82863	-2.84064	1.06204	0.555122	1.6846	1.22551	0.702128	2.81507	1.13209	0.945407	-0.0271678	0.04006	IGSF10	immunoglobulin superfamily, member 10	285313
230831_at	0.000480568	9.91507	-0.724714	-1.88942	-1.25132	0.095294	-2.25945	-1.91651	-5.19594	-1.22033	0.157112	-1.07554	3.93628	2.57626	4.36906	2.23037	-1.70756	1.55368	1.67025	2.07858	-0.0952945	1.20379	FRMD5	FERM domain containing 5	84978
231817_at	0.000100418	3.63478	0.100114	-1.23285	-0.852738	0.032815	-1.73012	-0.176588	-2.36175	-1.61221	-1.71922	-1.72831	1.22547	1.3733	1.04555	-0.032815	0.372737	0.620572	1.05613	1.02099	1.06662	-0.410715	USP53	ubiquitin specific peptidase 53	54532
231989_s_at	1.47585e-05	2.28479	-0.41092	-0.514989	-0.578557	-0.375755	-0.713933	-0.838761	-0.757859	-0.120089	-0.457884	-0.284583	0.827245	0.998434	0.318573	0.969304	0.611368	0.899137	1.22117	0.224528	0.677415	0.120089	61E3.4///LOC100132247///LOC100271836///LOC100652992///LOC613037///LOC728888///NPIPL3///SLC7A5P1///SMG1P1	nuclear pore complex interacting protein-like///nuclear pore complex interacting protein related gene///smg-1 homolog, phosphatidylinositol 3-kinase-related kinase (C. elegans) pseudogene///uncharacterized LOC100652992///nuclear pore complex interacting protein pseudogene///nuclear pore complex-interacting protein-like 3-like///nuclear pore complex interacting protein-like 3///solute carrier fami…	100132247///100271836///100652992///23117///440345///613037///641298///728888///81893
231993_at	0.000480004	2.74171	0.0464573	-0.672995	-0.858135	0.0128403	-1.68181	-1.52457	-2.06015	-0.262473	-1.99815	-0.1788	1.61832	-0.0128403	0.735375	0.320596	-0.577125	0.527427	0.92153	0.305281	0.543765	0.990638	ITGBL1	Integrin, beta-like 1 (with EGF-like repeat domains)	9358
232068_s_at	0.000911927	4.19518	-0.0869622	-2.15106	-0.754856	-1.9224	-1.40428	-1.07094	-1.08413	1.08619	-0.604277	0.286337	3.0292	1.63274	3.02281	0.0869627	-0.442778	1.32164	1.27106	0.929246	2.48819	-0.358103	TLR4	toll-like receptor 4	7099
233088_at	0.000779679	2.22278	-0.531377	-0.984718	-1.16275	-1.37849	0.0608192	0.0070591	-0.219372	-1.55415	-1.77254	-0.0694008	0.711598	0.14644	0.038506	0.464689	-0.449189	0.226266	-0.0070591	1.31312	1.12658	0.347772
234994_at	0.000384006	6.07363	-0.131647	-1.35344	-0.859358	0.250094	-2.86633	-2.83739	-3.8295	-1.76252	0.340767	-1.10127	2.35885	2.03815	1.78761	1.68799	0.649129	1.96437	1.91478	-0.383051	-0.274487	0.131646	TMEM200A	transmembrane protein 200A	114801
235272_at	0.000193776	3.04837	-0.241745	-1.79816	-1.4184	-0.118346	0.455097	-0.320629	-0.202299	-1.99457	-0.711175	-1.39864	1.04334	1.14392	0.118346	1.01305	0.965344	1.04537	0.807703	1.4889	0.973033	-0.267505	SBSN	suprabasin	374897
235333_at	0.000472204	2.45321	-0.551994	-0.772902	-0.475813	-1.25124	-0.867116	-0.103441	0.37468	-0.0800915	-1.04615	-0.408404	1.48153	1.59009	0.957708	0.231339	0.0800924	0.576387	0.92931	-0.764722	1.67937	1.00311	B4GALT6	UDP-Gal:betaGlcNAc beta 1,4- galactosyltransferase, polypeptide 6	9331
235335_at	0.000873258	2.29685	-0.453693	-0.41205	-0.0567579	-0.187758	0.0567579	-0.509178	-0.398423	-0.100575	-2.15819	-0.125272	1.38993	1.03009	0.955968	0.622976	1.1111	1.59706	1.29677	0.0924454	-0.56441	0.119493	ABCA9	ATP-binding cassette, sub-family A (ABC1), member 9	10350
235463_s_at	0.000183888	2.01011	-1.04794	-0.52395	-0.533316	-0.578423	-0.0347242	-0.240949	0.0347247	-0.248055	-0.460555	-0.544028	0.68228	1.07973	1.38201	1.19296	0.077405	0.271166	0.861089	-0.0467801	0.108588	0.287059	CERS6	ceramide synthase 6	253782
235944_at	0.000631511	7.03793	0.787326	0.442314	-0.352151	-0.131713	-2.33735	-1.79394	-4.648	-0.750054	-1.92757	-1.77995	3.32108	2.6211	2.6668	-0.254	0.945417	2.7342	1.91297	1.71286	0.0803699	-0.0803699	HMCN1	hemicentin 1	83872
236118_at	0.000298452	3.01232	-0.000291348	-1.73156	-0.520102	-0.64508	-0.417563	-0.416825	-1.07055	-0.223246	-0.661234	-0.319	2.10589	2.29028	1.64435	0.000291348	0.155599	1.45083	1.57207	0.21067	0.411779	0.0615454	LOC100128893	uncharacterized LOC100128893	100128893
236184_at	6.45755e-05	5.30358	-1.33451	0.00435877	-0.279281	-1.15292	-0.00435829	-1.02202	-2.94612	-0.815096	-1.85456	-1.36777	2.06184	1.94151	1.79696	1.63996	1.15761	2.06331	1.30577	1.64048	0.374423	-0.684462
236234_at	0.00113123	3.58856	-0.627357	-0.25429	-1.40176	-0.479616	-2.39505	-2.9132	-1.87282	0.897969	0.0205111	-0.0205107	1.25044	2.38887	1.66936	-0.448061	-0.518039	1.2951	0.731265	0.988464	1.41991	0.610632	PDE1A	phosphodiesterase 1A, calmodulin-dependent	5136
236297_at	0.000214555	3.87168	-0.727938	-1.99087	-1.15034	0.232549	-0.041522	-0.920451	-0.937335	-1.73019	-1.74385	-2.26576	1.4915	0.041522	2.09272	0.833885	0.349568	2.02592	1.32337	-0.408506	0.110714	0.393193
236599_at	0.000336778	2.85279	-0.791301	-1.0674	-0.236309	-0.442719	0.152728	-0.152727	-1.83652	-0.899434	-0.630218	-1.74196	1.12224	0.889521	-0.204964	0.209404	0.782941	2.44492	1.26283	0.37026	0.233899	0.366815
237305_at	0.000870625	2.34022	-0.0435996	-0.586511	-0.949464	0.0435996	-0.738983	-0.0843606	-0.140421	-1.02753	-0.51513	0.3516	1.88361	1.06049	1.14568	1.14268	1.05637	2.21056	-0.216848	0.0569258	0.492948	-0.256756
237435_at	0.000240743	5.1633	-0.407908	-2.54	-0.224146	0.621455	-2.77322	-0.622638	-1.61067	-1.38264	-0.0197372	-0.325211	2.75328	2.30348	2.73469	1.70432	0.0165653	1.1159	1.18187	1.02723	1.57745	-0.0165663
238021_s_at	0.00061392	3.68265	-0.370513	-1.5224	0.625496	-1.3567	-2.36218	-0.79027	-1.26606	0.177915	-0.177915	-0.388764	1.80959	-0.416487	2.59071	2.19797	-0.22819	1.44007	0.249758	1.7066	0.459538	1.5665	CRNDE	colorectal neoplasia differentially expressed (non-protein coding)	643911
238022_at	0.000240255	2.50738	-1.01172	-0.647477	0.012445	-1.15178	-1.37077	-0.292918	-1.13267	-0.0124455	-0.337556	-0.326956	0.960788	-0.439413	1.73549	1.24837	0.0660343	1.13318	0.264647	0.91188	0.186872	0.922114	CRNDE	colorectal neoplasia differentially expressed (non-protein coding)	643911
238049_at	0.00115198	2.01079	-1.28234	0.588534	-0.850293	-0.799613	-1.53597	-0.913948	-0.1283	-0.322577	-0.00170994	-0.500841	1.17132	1.03628	0.975689	0.0778203	0.0592198	0.608123	0.606386	-0.43777	0.231768	0.00171041	GRAMD3	GRAM domain containing 3	65983
238455_at	0.000512191	3.69079	-0.617976	-1.84313	-0.664459	0.904255	-0.0971594	-1.13437	-1.03028	-2.19211	-1.61485	-1.87031	1.90353	0.110178	2.16036	1.06924	0.184933	2.30543	0.879906	-0.335887	0.0971584	0.304056
239066_at	6.0847e-05	6.71564	-1.92319	-0.314807	-1.8857	-1.72368	-1.5372	-1.40807	-2.79232	0.168558	-1.44958	-0.142004	1.38876	2.86884	1.94052	1.50049	1.49118	2.26	2.45252	-0.458341	0.142004	0.881289	LOC100506966	uncharacterized LOC100506966	100506966
239185_at	0.000280669	7.11818	-0.934275	-3.24932	0.0169244	-0.386425	0.803339	-0.0169239	-0.896211	-2.59281	-1.96248	-0.728265	3.20944	2.32726	2.91392	2.11336	1.86544	3.21289	2.16402	1.23944	-0.241628	-0.435502	ABCA9	ATP-binding cassette, sub-family A (ABC1), member 9	10350
239229_at	0.000920517	3.22531	-0.287315	-1.12797	-0.619922	-0.819396	0.164708	0.28797	-0.382486	-1.84597	-1.15576	-0.164708	1.98331	1.79667	0.393785	-1.04307	1.35204	2.59635	1.9154	1.54857	0.869664	-0.469188	PHEX	phosphate regulating endopeptidase homolog, X-linked	5251
239503_at	0.000751845	2.24128	0.116525	-0.436649	-1.03991	-0.619245	-0.822498	-0.131629	0.304183	-0.765369	-1.30501	-0.595048	1.32747	0.913714	0.895498	1.64256	0.177697	0.631195	1.24822	-0.681778	0.31054	-0.116525	C10orf114	chromosome 10 open reading frame 114	399726
239999_at	0.000831276	2.41083	-0.00423336	-1.56107	0.350216	-0.114967	-1.41028	-0.342722	-2.21578	-0.687508	-0.0767946	-0.414945	0.716729	0.159349	1.31155	0.637048	-0.227508	0.614343	0.660136	0.938012	0.00423336	1.40334	LINC00478	long intergenic non-protein coding RNA 478	388815
240815_at	0.00115198	2.80319	0.323791	-1.10709	-0.143243	0.19314	-1.81325	-0.553714	-2.5162	-0.112414	-2.15475	-0.652399	1.23747	0.793709	0.731092	1.06878	0.112414	1.43252	0.975736	0.936915	-0.644569	-0.309491
241470_x_at	3.67565e-05	6.86061	-0.284685	-0.240613	-0.458348	-0.194529	-1.96944	-1.03062	-2.21886	-1.51593	-2.01796	-0.594079	2.5395	1.37937	2.92589	2.74436	0.194529	2.53978	1.86616	0.730575	0.61101	1.72712
242465_at	0.0011169	2.44013	-0.782688	-0.744996	-0.887153	-0.730108	-0.313623	0.144423	0.340586	-2.20027	-2.54761	-1.30288	0.774636	1.0034	0.154593	-0.059742	0.584849	1.02734	0.559325	-0.537723	0.278813	0.059742	LOC100505592	uncharacterized LOC100505592	100505592
242541_at	3.71061e-05	6.196	-0.838373	-0.219399	-0.542648	-0.76138	0.165061	-0.636725	-1.89322	-0.723579	-1.17813	-1.42263	2.45168	2.80781	2.56406	2.16962	1.39702	2.93845	2.2154	1.71829	-0.0642586	0.0642586	ABCA9	ATP-binding cassette, sub-family A (ABC1), member 9	10350
242699_at	0.00115198	2.06319	-0.447219	0.0198836	-0.331565	-0.89608	-1.17898	-1.86736	-0.448511	-0.0198836	-0.412767	0.293409	0.641574	1.09866	1.1675	-0.376405	0.0897374	1.17396	0.721971	0.0803843	-0.169231	0.731561
243864_at	0.000791352	2.47856	-0.0300159	-0.564509	-0.722863	-1.22383	-1.83389	-1.83107	-2.18028	0.0300159	-1.21204	0.281195	0.514968	1.06873	0.739856	0.327724	-0.332165	0.5397	1.03553	-0.348463	0.116439	0.145432	CCDC80	coiled-coil domain containing 80	151887
1552712_a_at	0.000911927	2.11018	-0.550381	-0.789115	-0.403411	-0.327963	-1.46343	-1.38412	-1.80767	0.0956216	-0.283819	-0.0956211	0.458175	0.200378	0.282116	1.50538	-0.612946	0.181567	0.471474	0.200577	0.93417	0.142861	NMNAT2	nicotinamide nucleotide adenylyltransferase 2	23057
1553613_s_at	0.000455807	4.05628	-0.0757089	-1.35945	-0.763603	-0.830727	-0.608959	-0.719414	-3.18919	-0.733988	0.978714	-1.25484	1.69368	1.43184	1.2811	2.97283	0.464626	0.0757093	0.698951	1.34206	1.87737	-0.19376	FOXC1	forkhead box C1	2296
1554863_s_at	0.000382826	8.35526	-1.17171	-1.84294	-1.34337	-0.433629	-0.100686	-0.518289	-1.92311	-4.99887	-0.224593	-5.21019	1.70901	2.35487	1.64844	2.18859	0.478519	1.02918	2.31112	0.101449	0.93762	0.100686	DOK5	docking protein 5	55816
1555388_s_at	0.000539854	2.45865	-0.588412	-0.407199	-0.864005	0.365036	-0.622007	-0.502999	-0.715248	-0.171047	-0.0306444	-0.289076	1.70592	1.63613	2.24541	1.8019	-0.145519	0.79448	0.24647	0.254851	0.582759	0.0306444	SNX25	sorting nexin 25	83891
1555564_a_at	9.51049e-05	12.9691	0.292422	-0.225049	-2.9907	-4.27396	-2.18435	-2.44879	-0.814923	-3.7025	-1.93238	-2.90843	3.02806	3.84497	3.32151	0.225049	1.71471	0.927255	1.32304	0.630364	-0.499485	1.26592	CFI	complement factor I	3426
1555777_at	6.0847e-05	8.67186	-0.235705	-1.8531	-2.15435	-0.156938	-2.34903	-2.77902	-4.94196	-3.23229	-0.669347	-2.66446	1.25501	0.572465	1.81847	1.54094	0.500459	1.15826	1.36251	0.156938	1.31338	0.448783	POSTN	periostin, osteoblast specific factor	10631
1555778_a_at	9.51049e-05	105.021	-0.0156975	-4.94593	-1.8577	-0.0975361	-6.25873	-7.61243	-10.2084	-3.1593	-0.396437	-4.93683	3.23351	3.25632	4.63643	2.95201	1.08481	3.33815	3.9078	0.0156984	3.1566	2.07503	POSTN	periostin, osteoblast specific factor	10631
1555788_a_at	0.00098242	3.48153	-1.267	-1.14953	0.480219	-3.82274	-1.07991	-1.03961	-0.318305	-1.91831	0.249054	-2.52158	0.633103	1.45281	-0.138953	-0.33403	0.138953	0.243216	1.2764	0.943718	1.21785	0.17643	TRIB3	tribbles homolog 3 (Drosophila)	57761
1555989_at	0.00115198	2.11155	-0.414233	0.0633392	-0.399399	-0.548366	-0.899292	-1.83886	-1.46679	-0.0227461	-0.0668383	-0.11598	1.08696	0.894711	1.60512	0.0488348	0.0227461	-0.357073	0.90834	0.068615	0.420609	0.375035
1556579_s_at	0.000534063	3.96559	-0.312027	-0.419794	-0.961631	-0.0491238	-0.0651092	0.0491233	-1.72778	-1.05359	-1.48801	-2.80046	1.00896	0.784864	1.60761	1.60913	1.61742	2.89024	1.31644	0.688248	-1.41939	0.943431	IGSF10	immunoglobulin superfamily, member 10	285313
1557079_at	0.000751723	3.16517	-0.0659428	-1.49635	-1.04267	-0.766788	-2.06242	-1.61742	-2.22943	0.441245	-2.19843	-0.108677	1.82172	0.0659418	1.25449	0.116176	-0.921869	1.30449	0.0931826	0.264995	0.551708	0.925106	ITGBL1	Integrin, beta-like 1 (with EGF-like repeat domains)	9358
1557080_s_at	0.000588249	2.97425	0.179046	-0.985259	-0.99027	-0.139051	-1.68161	-1.55888	-2.67248	-0.381843	-1.63979	-0.304976	1.63531	0.13905	0.934089	0.355635	-1.16091	0.874243	0.775781	0.41016	0.832765	0.754027	ITGBL1	integrin, beta-like 1 (with EGF-like repeat domains)	9358
1557286_at	0.000367773	3.20571	-0.539387	-0.226457	-0.83935	0.540049	-1.77228	-1.57403	-1.48114	-0.244055	-0.720313	-0.0422716	1.46603	1.64639	2.52981	1.01207	0.00486755	1.36366	1.37146	-0.00486803	0.471675	0.0461111
1558044_s_at	0.000419998	2.14436	-0.649282	-0.977082	0.0187616	-0.0940924	-0.862714	-0.747307	-1.31744	-0.302028	-0.0770865	0.00370884	0.781867	1.33318	-0.00370884	-0.128849	0.388557	0.296904	1.59788	0.988099	0.733454	0.0135412	EXOSC6	exosome component 6	118460
1559901_s_at	0.00113734	2.50696	-0.0350647	-1.21687	0.0350642	-0.665797	-2.52574	-1.39071	-1.56513	-0.105022	0.228939	-0.421643	1.21908	0.479506	0.900525	0.467582	-0.340929	0.522921	-0.427841	0.63108	0.534119	1.61136	LINC00478	long intergenic non-protein coding RNA 478	388815
1559965_at	0.00110546	3.15897	-0.556745	-1.68014	-0.424855	-1.28379	-1.976	-1.28678	-3.06899	0.557351	-0.136034	0.160601	1.32291	0.0978675	1.27785	-0.0978675	-0.847509	0.576376	1.11957	0.570478	1.4502	1.42931	ZFHX4-AS1	ZFHX4 antisense RNA 1 (non-protein coding)	100192378
1559966_a_at	0.000758874	2.83255	-1.35227	-2.29331	-0.625634	-0.606433	-1.28905	-0.256569	-1.58499	0.320158	-0.35284	0.256569	1.35198	0.317247	1.05812	-0.43427	-0.48735	0.859785	1.15012	0.408936	1.87216	1.13992	ZFHX4-AS1	ZFHX4 antisense RNA 1 (non-protein coding)	100192378
1568779_a_at	0.000653456	4.10121	0.432659	-1.01976	-0.162303	-0.546987	-1.05708	-1.74661	-4.3988	-0.00358152	-1.13251	-1.42626	1.36082	1.3916	0.00358152	1.24896	0.182856	1.78788	1.62116	0.613636	1.13259	-0.0438085	ECM2	extracellular matrix protein 2, female organ and adipocyte specific	1842
