# Supplementary material for: Gastrointestinal Fibroblasts Have Specialized, Diverse Transcriptional Phenotypes: A Comprehensive Gene Expression Analysis of Human Fibroblasts
Source: PLoS One. 2015 Jun 5;10(6):e0129241. doi: 10.1371/journal.pone.0129241 (PMC4457624; doi:10.1371/journal.pone.0129241)
Supplement: S6 Table — (XLSX) [file pone.0129241.s012.xlsx]

## Sheet: 87 Common Organ Signature Genes
Probe Set ID	CoSMFs11.CEL(normalized)	CoSMFs3.CEL(normalized)	CoSMFs4.CEL(normalized)	CoSMFs8.CEL(normalized)	CoSSFs11.CEL(normalized)	CoSSFs3.CEL(normalized)	CoSSFs4.CEL(normalized)	CoSSFs8.CEL(normalized)	DuSMFs3.CEL(normalized)	DuSMFs4.CEL(normalized)	DuSMFs5.CEL(normalized)	DuSSFs3.CEL(normalized)	DuSSFs4.CEL(normalized)	DuSSFs5.CEL(normalized)	EsSMFs1.CEL(normalized)	EsSMFs4.CEL(normalized)	EsSMFs7.CEL(normalized)	EsSSFs1.CEL(normalized)	EsSSFs4.CEL(normalized)	EsSSFs7.CEL(normalized)	ILSMFs1.CEL(normalized)	ILSMFs3.CEL(normalized)	ILSMFs5.CEL(normalized)	ILSSFs1.CEL(normalized)	ILSSFs3.CEL(normalized)	ILSSFs5.CEL(normalized)	StSMFs10.CEL(normalized)	StSMFs2.CEL(normalized)	StSMFs9.CEL(normalized)	StSSFs11.CEL(normalized)	StSSFs2.CEL(normalized)	StSSFs9.CEL(normalized)	Gene Symbol	Gene Title	Entrez Gene
201242_s_at	-0.0997639	-1.15428	-1.39173	0.679395	1.62677	0.546423	2.40452	2.43666	-1.1806	-1.02455	-0.699001	-1.02288	-0.512916	-0.623076	-0.789443	-1.05755	-1.04812	0.857144	0.0372896	-0.265477	-0.351545	0.111247	0.434776	-0.877259	0.806229	0.580576	1.516	1.83297	0.609254	0.228425	0.993746	-0.0372896	ATP1B1	ATPase, Na+/K+ transporting, beta 1 polypeptide	481
201596_x_at	-0.815748	-0.933117	-0.999865	0.050869	5.46386	4.07675	5.35155	4.19566	-0.506167	-0.862663	-1.89297	-0.513654	-0.958324	-1.52233	-0.577046	-0.842659	-0.234574	0.955902	0.336714	2.17096	-0.238924	-0.22603	0.121163	-0.050869	0.637888	4.32828	1.23794	2.69826	1.50761	-0.387343	1.30294	1.6049	KRT18	keratin 18	3875
201693_s_at	-0.23507	0.580492	1.4639	2.03656	-0.213172	-2.36879	-0.477282	0.84651	0.590479	3.65415	2.68052	1.32959	2.6916	2.85808	0.465148	0.686611	1.27151	-0.512443	0.759689	-1.91937	0.320253	-1.29344	-1.164	-1.30614	-0.666081	0.0696068	-0.33589	-0.838227	-1.50095	-0.0696068	-1.44162	-0.936568	EGR1	early growth response 1	1958
201858_s_at	-0.784714	-1.3497	0.933771	0.151556	3.27601	4.01012	3.74191	3.50036	-3.26818	-3.59679	-5.53127	-3.21103	-2.98193	-6.75739	-0.151557	-4.25086	-2.14939	2.907	-2.61152	2.93416	-5.06954	-2.49784	-1.57072	-0.645143	2.11944	2.66221	0.702844	1.38636	1.70127	0.369694	1.9987	1.13573	SRGN	serglycin	5552
201859_at	-0.450949	-1.31214	1.10167	0.347731	2.24477	2.61096	2.79438	2.53971	-4.86055	-3.97987	-6.65946	-3.63463	-3.28009	-6.64125	-0.347731	-4.55723	-2.39026	1.94249	-3.3112	1.99736	-4.81099	-2.51549	-1.68924	-1.0215	1.47936	1.73621	0.918076	0.765477	1.54531	0.509803	1.58061	0.92205	SRGN	serglycin	5552
202761_s_at	-0.558102	0.86193	-1.83714	-0.904551	-0.178979	-0.731979	0.385979	0.673951	0.99572	1.47301	1.95941	1.76909	1.62908	2.23428	0.0380569	0.180012	-0.265174	-0.301108	0.50561	-0.0993838	0.398435	-0.465796	0.917987	0.136414	-0.0994987	-0.577253	-0.0380564	-0.74527	-0.219632	0.470609	-2.29892	-0.109086	SYNE2	spectrin repeat containing, nuclear envelope 2	23224
202992_at	-1.1627	0.712005	-0.911149	-1.08512	-2.11447	-2.07684	1.04127	1.61712	2.69032	2.48244	2.72202	3.07739	3.78275	2.62901	-0.930662	-0.433669	-2.48576	-3.90639	-0.494769	-1.99599	-1.32809	-0.264564	-2.72207	1.13407	1.74322	-2.27143	1.98748	-2.44668	1.62417	0.734188	0.264564	0.602078	C7	complement component 7	730
203650_at	1.08314	1.39279	2.00983	1.19306	-0.0867825	1.32201	-0.159126	-0.685513	-0.350659	-0.0993652	-0.874327	-0.860056	-0.582984	-1.17218	-0.453376	-0.414377	-0.223128	-0.144522	-0.638418	0.699191	0.20711	0.212124	-0.395932	0.158798	0.791453	0.552935	0.237954	0.0867825	-0.124634	1.60583	2.30644	0.753466	PROCR	protein C receptor, endothelial	10544
203662_s_at	-0.00972366	0.523177	0.888769	-0.443124	-2.30025	-2.50163	-2.42738	-1.95581	0.998919	0.00972366	0.700302	0.117997	0.19401	1.11643	-2.64661	-0.781769	-2.09994	-1.33747	-2.25944	-2.53191	1.28175	0.951501	-0.380917	-0.3213	-2.14751	-5.8126	1.70951	2.24393	1.24288	2.22146	1.74205	0.807785	TMOD1	tropomodulin 1	7111
203881_s_at	1.33598	1.20506	1.23573	-0.275922	2.43398	1.66284	1.98215	1.21115	-0.100543	-0.2599	0.543129	-0.477348	0.476537	-0.279647	-0.495295	0.0658379	-0.0388622	0.964749	0.0100527	-0.397691	-0.455666	-0.73728	-0.0100536	-0.324026	-0.234927	-0.0104895	2.1339	1.94611	2.31524	-0.194754	1.70225	-0.429029	DMD	dystrophin	1756
204490_s_at	0.763261	-0.458418	0.514444	0.810887	-0.583932	0.0149498	-0.251615	0.229923	-0.117764	-0.538241	-0.419256	-0.0149498	-0.454471	-0.33652	0.896049	0.28204	-0.349446	0.279418	-0.177897	-0.616218	-0.0773573	0.310562	0.513425	-0.225936	-1.10733	-1.13196	1.46497	1.64191	1.9499	0.856373	1.18286	0.974855	CD44	CD44 molecule (Indian blood group)	960
206104_at	3.79957	3.8024	2.11722	2.1907	2.89327	-0.909799	-0.687089	2.56154	0.389327	-0.435019	1.09043	1.73957	-0.530998	1.22976	-1.46671	-0.896729	-0.844022	-0.389327	-2.24364	-2.72135	-3.22357	-3.74262	-2.33558	-3.04784	-2.77306	-3.43348	4.40182	5.10368	4.27498	4.12443	4.37769	3.49206	ISL1	ISL LIM homeobox 1	3670
206377_at	-1.21108	0.562508	-2.95102	-0.645348	-2.14041	-2.1112	-2.36032	-2.75081	0.877358	0.54398	0.276617	0.0836315	0.089263	-0.479026	2.0744	2.1686	2.30659	0.773366	1.9554	0.0894337	1.09564	-0.634364	2.31922	-0.66754	-2.26354	-0.726743	0.517777	1.73374	-0.0836306	-0.156302	-1.48572	-1.25394	FOXF2	forkhead box F2	2295
206422_at	-1.98879	2.97841	3.56838	-1.71976	-1.89161	-2.4282	-0.740077	1.22458	5.25058	4.31456	5.00298	4.99197	3.70992	4.90017	-1.44532	-1.6685	-1.4482	-0.352103	0.80107	-2.05113	2.4552	0.253548	-1.0815	2.39114	-2.39334	-0.253548	-0.88049	2.2162	-1.76902	-1.92852	1.97106	1.42479	GCG	glucagon	2641
206561_s_at	-0.598532	-2.32967	-1.54775	0.716502	1.60588	0.428042	1.30132	-0.703058	-0.729995	-1.03081	-0.422045	-0.562739	-1.24057	-0.230677	-1.05933	-0.35892	-2.95331	0.538665	-0.773443	-1.21134	0.561412	0.790714	-0.0461035	0.608439	0.755737	0.0461035	1.5182	2.43344	1.03977	1.84188	2.87524	2.45202	AKR1B10	aldo-keto reductase family 1, member B10 (aldose reductase)	57016
206601_s_at	-2.98418	0.570607	0.0647149	-2.33739	0.641319	1.556	2.15032	1.75577	-1.24499	-1.37997	-0.486007	-1.78818	0.375524	-1.80075	-0.229165	-1.22683	-0.816785	0.0941014	1.00779	-0.373663	2.71215	3.44427	3.2652	2.25152	3.23898	2.52983	-0.0647149	-0.37587	-2.74577	0.138336	-2.20848	-1.17361	HOXD3	homeobox D3	3232
206795_at	2.88994	0.691644	2.65933	0.728111	1.98073	2.26073	-2.54544	-1.40017	1.39957	-1.54842	-1.40609	2.49866	-0.496162	0.759978	-0.207798	-0.828518	-2.73956	-1.72397	-0.011214	-1.49	0.0112143	-0.922795	-0.740193	-1.15541	-1.51075	-1.93626	2.46982	3.34382	3.1906	2.3774	4.76151	3.5016	F2RL2	coagulation factor II (thrombin) receptor-like 2	2151
207155_at	-1.17034	-2.62418	-0.624786	0.0185232	0.165553	-0.308428	-0.0524879	0.645907	0.712535	1.31063	-2.18271	0.946224	0.30022	-0.498837	3.14391	2.88605	2.2969	3.08485	3.15724	1.49901	-1.46087	-0.695844	1.07387	-2.70429	-0.413803	-1.28119	-0.924651	-0.0185232	0.443832	-2.39975	-2.12633	0.489811	TBX5	T-box 5	6910
208493_at	4.54059	4.8343	4.6575	5.40932	4.2883	4.75204	4.78869	4.94327	-0.429179	-0.352927	-0.253146	-0.580166	0.0238841	-0.238026	0.653484	-0.165938	0.172687	-0.110645	-0.222232	0.552373	-0.0161146	1.81736	0.0161146	-0.603326	-0.569424	-0.210576	-0.0875384	2.91815	0.98687	-0.660443	-0.977509	-0.676235	HOXA11	homeobox A11	3207
209835_x_at	0.738181	-0.395597	0.305939	0.743892	-0.567486	0.0049839	-0.359202	0.192823	-0.023942	-0.594026	-0.443886	0.106875	-0.323948	-0.314503	0.912257	-0.0049839	-0.340471	-0.148141	-0.125226	-0.772375	0.249754	0.388254	0.618256	-0.274017	-1.23447	-0.897983	1.1928	1.69419	1.82299	0.758072	1.02357	0.99568	CD44	CD44 molecule (Indian blood group)	960
209905_at	6.06445	6.92708	6.10567	5.94146	6.24273	6.77219	5.96099	6.29544	-3.02776	-0.596362	-2.78907	-1.67316	-1.39391	-2.5468	-2.25549	-3.28297	1.53809	-2.22226	-1.338	-1.69501	5.10177	4.02761	5.29009	5.52111	4.66375	4.01767	-2.00196	-2.29155	-2.38001	-1.68151	0.596362	-2.8938	HOXA10-HOXA9///HOXA9	HOXA10-HOXA9 readthrough///homeobox A9	100534589///3205
210261_at	-0.842573	-2.0507	-2.52406	0.0261245	2.46041	3.28887	3.1877	3.38872	-0.026125	-0.81753	-1.81459	-1.28162	-0.573919	-0.743064	-1.09391	-1.52299	-1.30851	1.63636	-0.290235	1.9083	-1.3242	-1.1352	-0.678159	1.5836	2.87169	0.835224	0.924375	0.332358	0.959277	1.28224	2.59867	0.9334	KCNK2	potassium channel, subfamily K, member 2	3776
210319_x_at	-1.56056	-0.252745	0.691109	-0.339621	-1.90136	-2.19708	-1.5123	-0.0584393	1.06098	1.54924	0.514802	0.588766	0.832689	0.925526	3.08706	4.03872	3.41783	1.55571	3.68666	1.29402	1.01803	0.0584388	-1.09394	0.918599	-0.479242	-0.632858	-0.611852	-1.00201	-0.950598	-5.15031	-2.07863	-1.33545	MSX2	msh homeobox 2	4488
210916_s_at	0.884015	-0.184134	0.56261	0.80577	-0.272693	0.172606	-0.139853	0.332323	-0.0161543	-0.679814	-0.319274	-0.0986099	-0.521756	-0.0949249	0.93026	0.299699	-0.131243	-0.132936	-0.0101242	-0.687887	0.0101242	0.445532	0.733087	-0.109771	-1.12078	-1.15635	1.85557	1.86315	2.18041	0.90908	1.32586	1.27381	CD44	CD44 molecule (Indian blood group)	960
211302_s_at	1.22484	2.26369	2.56485	1.28801	-1.78992	-1.26411	-0.710769	-0.144181	0.67079	1.3042	0.457901	1.30378	1.52357	1.42406	0.756853	-0.101113	-0.824763	-0.181395	0.0351601	-0.256338	-0.272946	-0.0351601	-0.137996	-0.13748	-0.557912	-1.04052	0.473716	0.929654	0.079948	-0.671674	-0.631977	0.232571	PDE4B	phosphodiesterase 4B, cAMP-specific	5142
211538_s_at	1.68644	1.16803	2.12354	1.99172	1.27576	0.286537	1.58206	1.3479	-1.07404	0.770741	-0.170361	-0.699147	0.27336	-0.272666	-1.00829	-2.72228	-3.59051	-0.702229	-3.26309	-1.14036	0.170361	0.579444	1.27942	-0.414327	0.212147	-0.409937	-0.464095	1.64416	-1.8229	-1.20393	-1.74751	0.501595	HSPA2	heat shock 70kDa protein 2	3306
211981_at	-0.493393	0.745928	-0.0884094	0.130318	1.23034	1.27225	2.30209	2.1465	-0.0426807	0.0988617	-0.404504	-0.0567122	0.791506	-0.224804	-0.525885	-0.201745	-0.946065	-1.74865	-0.0212297	-1.32488	-0.541514	-0.373302	-0.23092	0.103736	0.962666	0.226173	0.996938	1.70707	0.787761	0.0212288	0.156459	-0.0884991	COL4A1	collagen, type IV, alpha 1	1282
213106_at	0.240577	1.20778	-0.262881	-0.540149	-0.0716834	-0.841979	-0.255984	-1.35283	2.32552	1.08255	2.28057	1.89529	1.84795	1.86553	-0.492685	0.618064	0.524372	-1.28565	0.470497	-2.50345	0.390267	0.331607	-0.172528	-0.234944	-0.356575	-0.519119	0.0560484	-1.31011	-0.283087	1.49666	0.509573	-0.0560484	ATP8A1	ATPase, aminophospholipid transporter (APLT), class I, type 8A, member 1	10396
213147_at	2.21031	3.0041	2.14282	2.53195	1.91619	2.12816	2.26351	2.74516	-2.73265	-3.19889	-2.49905	-3.15568	-2.59652	-3.19765	-3.37195	-3.1151	-3.2856	-2.95131	-2.29257	-0.555833	1.76609	0.850753	1.12825	1.28786	1.2323	0.925075	0.731902	-2.19296	-0.718026	0.555833	-0.967638	-1.31101	HOXA10	homeobox A10	3206
213150_at	3.27088	3.37215	3.1432	3.27011	3.18072	2.76282	3.30299	3.58501	-2.58036	-2.31768	-1.62346	-1.76859	-1.3059	-3.25854	-1.99938	-2.08698	-1.44277	-1.69754	-2.95537	-0.722874	1.94638	1.38724	1.0643	2.04994	1.75665	1.87926	0.16211	-0.417574	-0.162109	0.206665	-1.38721	-0.623423	HOXA10	homeobox A10	3206
213493_at	-0.702784	1.61112	0.00713062	-0.962447	-2.01485	-0.618281	-1.76975	-2.8204	1.9481	2.77621	1.97592	1.71984	2.09911	1.81314	0.326753	0.634963	2.06836	-0.580133	-0.28408	1.11809	1.96503	-0.0606051	0.594897	1.57855	0.0889397	-0.0071311	-1.34914	-2.39564	-1.97394	-0.412556	-2.44257	-1.63368	SNED1	sushi, nidogen and EGF-like domains 1	25992
213823_at	3.12738	3.66006	3.19125	3.54235	2.92047	3.38768	3.4171	3.37498	-0.979228	-1.93686	-1.25227	-2.45936	0.0144348	-1.54867	-2.54323	-0.661982	-2.36726	-2.49605	-1.10636	-2.38184	1.4317	0.00665998	1.29265	0.899154	1.21463	0.940886	-0.00665998	-0.121077	-0.465462	0.715418	-1.19048	-0.718255	HOXA11	homeobox A11	3207
213992_at	-1.88805	-1.55512	1.23243	-1.86309	2.86777	4.30256	3.40208	-1.54266	1.37479	1.29416	0.361371	-0.297591	0.064105	-1.29077	0.38615	-0.379795	0.0680895	-0.761907	-0.660534	-0.287474	0.304748	-0.824962	0.483146	-1.00391	-0.0641046	0.992274	3.06224	1.82982	2.96789	-2.47206	-2.02282	-1.89452	COL4A6	collagen, type IV, alpha 6	1288
214218_s_at	0.180208	0.129165	-0.177288	-1.09544	-0.241094	-1.49615	-0.120848	-1.78838	0.187796	-1.18533	-0.0267696	0.0481925	-0.0847869	0.634191	5.89854	-0.306613	0.0267696	5.475	-0.0720696	-0.603873	5.31978	5.49652	5.86465	5.64683	5.96079	5.97035	5.99247	-0.239611	5.79716	-0.979454	-1.47118	-0.393912	XIST	X (inactive)-specific transcript (non-protein coding)	7503
214651_s_at	5.75022	6.03262	5.46975	5.48287	5.57741	5.72961	5.68154	5.50067	-0.480841	-1.79919	-2.88643	-0.0578742	-0.747119	-0.985095	-1.30794	0.00928831	-2.78617	-2.02733	-0.00928783	-0.418078	4.26727	3.52581	4.28037	4.729	3.7612	3.4903	-0.0656247	-3.15535	0.224454	-3.98233	-0.0901861	-0.640841	HOXA10-HOXA9///HOXA9///MIR196B	HOXA10-HOXA9 readthrough///homeobox A9///microRNA 196b	100534589///3205///442920
215321_at	2.00095	1.54795	0.561218	0.486653	-1.1786	-5.94368	-0.896773	-0.79742	1.81243	3.41602	2.54142	1.57346	3.35991	1.94991	0.279255	-0.103287	-0.193943	-1.42959	-0.3437	-0.945878	1.18829	0.589401	1.16787	-0.202162	-1.20409	-1.90014	-0.552658	-0.717788	-0.179314	1.56526	0.103287	-0.518427	RUNDC3B	RUN domain containing 3B	154661
218959_at	-0.889948	-0.359272	-2.5341	-1.09737	-2.98938	-2.83975	-1.09236	0.542334	1.27934	0.516161	0.134431	0.587061	0.684754	1.26194	-2.52346	-1.96879	0.265834	2.78154	-1.7041	-0.728556	3.76009	3.40917	3.26115	4.01429	2.67544	2.30919	-1.03218	-3.76253	-1.45998	-0.134431	-1.51388	0.548946	HOXC10	homeobox C10	3226
219845_at	-0.140933	-0.327106	0.302825	0.340809	0.924304	-1.23062	-0.26836	0.536998	-0.0578818	-0.473923	-1.85973	0.446669	0.121947	1.1752	0.0390582	0.231827	-0.826029	-0.623361	-2.87848	-3.19859	-2.0174	-1.23956	0.274283	-0.0731106	-1.05419	-0.0390587	4.72391	3.02068	4.98486	2.98393	3.31647	3.54159	BARX1	BARX homeobox 1	56033
219858_s_at	0.354515	0.0267291	0.342399	0.0329514	-1.86672	-1.9412	-1.54169	-1.14887	0.884982	-0.86892	0.426418	-0.0361462	-0.0267291	0.427172	0.448628	0.550787	-0.639554	-0.496904	-0.748083	-0.42851	-1.26051	-0.458753	0.311493	-0.933383	-2.25237	-1.99521	2.7748	1.77443	1.67917	1.66722	1.8255	1.68441	MFSD6	major facilitator superfamily domain containing 6	54842
220301_at	-0.557392	-0.568158	1.02366	0.475951	-1.47846	-1.69663	-0.831252	-0.81968	0.767859	0.220232	0.304378	-0.920944	-0.631124	0.0334101	0.486699	0.314383	-0.0486345	-1.75218	0.0691681	-3.04269	-0.0334101	0.127705	0.358155	-1.33439	-1.78995	-1.82716	2.07139	1.79526	1.57534	-0.0895147	0.815701	1.1894	CCDC102B	coiled-coil domain containing 102B	79839
221350_at	-1.70496	-4.19958	-1.93548	-1.77711	-4.23558	-1.54509	-0.474277	-0.247983	1.69286	0.892659	1.5286	1.0531	1.51109	1.92805	-1.59407	0.538627	-0.839781	2.88226	0.247983	2.48591	2.33342	3.38554	3.91876	3.04341	3.38278	2.6138	-0.364136	-0.891856	-0.44852	-0.669948	-3.38463	-1.11315	HOXC8	homeobox C8	3224
221728_x_at	-1.60221	-2.82505	-0.17613	0.243161	0.0107021	-0.0107026	-0.280499	-2.57599	0.29824	-0.223851	-1.48013	-0.357504	-0.181128	-1.07353	6.39885	-2.20223	-0.605184	6.37447	-2.5638	-2.64556	6.2411	6.48787	6.55759	6.75626	6.78268	6.98483	6.58685	0.415303	6.20235	0.164365	-0.981838	0.869834	XIST	X (inactive)-specific transcript (non-protein coding)	7503
224588_at	-0.0055232	-1.56687	-0.92722	-0.66952	-0.16213	-2.29419	-1.01269	0.185836	0.192606	-1.05429	-0.321455	1.90234	0.652394	-0.559308	8.92476	-0.685495	0.00552297	8.44681	-0.342002	-2.17284	9.13837	8.76552	9.15271	9.09368	9.37542	9.09339	9.46203	-1.53286	9.25917	-1.86048	-2.82515	0.258519	XIST	X (inactive)-specific transcript (non-protein coding)	7503
224590_at	0.14716	-0.940836	-0.414912	0.432563	1.15464	-0.485518	-3.74418	-0.151119	-3.52278	-3.33375	-0.14716	-0.747355	0.697334	-3.74418	5.8811	-3.3185	-2.96593	5.27163	-1.95074	0.661022	5.6903	5.41422	5.99625	5.94634	6.48693	5.56735	7.01259	0.241218	6.16114	-3.54568	-1.73949	-2.94254	XIST	X (inactive)-specific transcript (non-protein coding)	7503
226522_at	-0.739234	0.421715	-0.929117	-0.475658	-0.841924	-0.784106	-0.783479	-0.0935459	0.535577	0.101997	0.0935459	0.395899	0.393359	0.186568	0.483644	1.29538	2.29307	1.79024	1.67472	1.61359	-0.714153	-1.68626	-1.93788	0.899871	0.355513	0.409396	-1.14618	-1.08144	-1.2567	-0.66231	-1.09693	-0.755446	PODN	podocan	127435
227404_s_at	-0.911519	0.0900831	0.710846	1.18971	-1.3528	-3.43105	-0.567269	0.105228	0.75429	3.3783	2.75198	1.31551	2.60758	2.69503	0.269626	0.673349	1.59821	-0.980606	0.611151	-1.91614	0.998783	-1.06432	-1.43578	-1.45968	-0.0900831	0.996479	-1.11677	-1.51511	-2.23728	-0.958916	-2.40105	-1.69802	LOC100653132	uncharacterized LOC100653132	100653132
227618_at	-1.15196	-0.359408	0.248233	-0.741818	3.53239	3.86531	2.41774	3.11812	-1.07327	-4.12823	-1.14325	-0.414664	0.0445704	-3.567	-2.38582	-0.663955	-0.0445704	1.97394	1.6839	1.93626	-0.561702	-0.55158	-0.046761	0.648526	2.36487	-1.87271	1.82443	0.302369	1.44486	0.332655	-0.951947	1.5156
227671_at	-3.56343	-4.60635	-1.735	0.0957747	-0.27647	-2.40542	-0.816567	0.0610833	0.219947	-1.07663	-0.442051	-1.15287	0.248955	-0.0610833	5.74852	-0.18472	0.0724506	5.24395	-0.562405	0.101134	5.33589	5.36882	5.71257	5.41607	5.55626	5.47639	5.65795	-1.68893	5.36343	-0.131212	-2.15989	-2.01387	XIST	X (inactive)-specific transcript (non-protein coding)	7503
228186_s_at	-2.4022	-1.01635	-0.202641	-0.793016	-3.45959	-4.26034	-1.25116	-1.04309	1.47872	2.55864	1.61928	2.31152	2.10111	2.27294	-0.0803442	-0.269942	0.586208	0.265777	1.87699	-0.865917	-1.30885	0.1722	-3.83431	1.75166	1.6018	-0.262067	0.0803442	0.476926	-1.94597	1.77079	-0.598734	1.22124	RSPO3	R-spondin 3	84870
228407_at	0.0693045	2.43714	0.435337	-1.63056	3.49896	4.64138	1.06051	3.66082	-1.00138	-1.16209	-0.0693054	-0.352471	-0.614672	-0.504934	-0.14658	0.0995636	-0.34861	1.23811	-1.08804	3.47183	-1.6374	-2.73369	-2.39241	-1.63908	-0.247695	-0.950785	4.28946	2.50271	3.80198	1.10446	3.14494	0.407332	SCUBE3	signal peptide, CUB domain, EGF-like 3	222663
228564_at	1.15212	1.57146	0.421679	1.18179	1.19646	1.89714	0.190435	1.43888	-1.97928	-1.23448	-0.176803	-1.40597	-1.31946	-0.485508	-1.67489	-0.962985	-1.6655	0.560513	-0.860602	0.176802	2.90481	2.91365	3.42354	2.51806	2.90025	3.19943	-4.87014	-2.0563	-3.99796	-0.709126	-2.25028	-0.337276	LOC375295	uncharacterized LOC375295	375295
228608_at	-0.135395	-0.497889	-0.0135546	-0.0871625	1.78849	2.41632	1.50518	1.4699	0.0135541	-0.678429	0.0751691	-0.931709	0.225785	-0.360315	-1.6503	-0.674593	-1.14761	-0.282437	0.192214	-1.03269	-1.17417	-0.786741	0.22686	-0.340898	1.07904	0.15788	1.10427	1.08265	1.25038	-0.171876	1.04961	0.668384	NALCN	sodium leak channel, non-selective	259232
228807_at	-0.277398	0.678067	-1.07531	-0.577319	-2.15239	-1.19489	-3.70902	-3.9321	0.608098	1.71741	1.94304	1.1293	1.36009	1.80507	-0.106137	0.479206	0.815338	0.0224061	-0.0224056	0.0532122	1.08928	0.658737	-1.00842	0.922513	0.167725	0.0934238	-5.85028	-6.40531	-5.35249	-1.81763	-4.32413	-0.899774	ASPA	aspartoacylase	443
229339_at	1.84552	4.65357	-0.209806	-0.432428	-1.50237	-1.06088	-0.321249	2.23901	0.844576	2.70914	2.21309	1.18094	3.07577	1.94834	-0.724544	-1.42485	-1.75319	-1.63054	-4.71531	-1.25415	0.250206	-3.36715	-1.53784	-1.45385	-2.09948	-1.36918	4.60383	5.82686	3.76801	0.219971	0.209806	0.28934	MYOCD	myocardin	93649
229674_at	-0.593103	-4.09805	-2.08943	-0.283939	4.64369	2.11928	4.35439	4.55139	-2.52926	-1.40154	-1.236	-0.75767	-1.0484	0.298134	-0.918998	0.283939	-0.333512	-1.68545	-0.419352	0.934262	-0.918386	-1.2631	-1.58062	0.906817	2.89322	3.16868	2.23002	1.15498	2.55093	1.24907	2.49599	1.50283	SERTAD4	SERTA domain containing 4	56256
229831_at	4.86017	1.93025	3.64301	5.82626	5.32098	4.30113	4.88037	5.10612	-0.934134	-0.628455	1.26078	-0.775754	-0.265206	1.15864	-0.200339	-5.03918	-0.914204	-0.331434	-1.30906	-0.547533	-1.90142	0.212366	1.69891	0.200339	1.07196	-0.202217	-3.70641	-1.50914	-4.80107	2.08383	1.76608	-0.722462	CNTN3	contactin 3 (plasmacytoma associated)	5067
230121_at	-0.505544	-1.47931	-1.32966	0.638471	3.32137	0.452512	4.5319	3.40153	-1.39465	-0.790274	-1.34005	-1.08246	-1.93648	-1.37008	-1.3427	0.0773082	-0.0773077	-0.948709	-0.301781	0.559406	-1.26981	-1.18035	-0.738968	0.276541	2.40934	2.46028	2.69657	1.32958	2.30388	0.617397	1.3512	1.2124	C1orf133	chromosome 1 open reading frame 133	574036
230626_at	-0.564967	0.981929	1.56669	-0.352407	-1.93715	-4.26713	-2.71448	-0.624935	2.29626	3.16221	1.92798	2.15335	3.59179	1.97801	0.136732	-0.586528	-0.674674	-1.91086	0.378086	-1.73611	0.433322	0.172215	-1.41172	0.224727	-0.342945	-1.2733	0.368687	1.73427	-0.0335422	-0.337771	-0.0767922	0.0335422	TSPAN12	tetraspanin 12	23554
230660_at	-1.45811	-2.24171	0.0556827	0.386021	4.7178	1.54409	5.20681	4.7645	-0.576866	-3.87839	-1.77626	-1.04875	-1.81455	-2.44737	-0.585371	0.0740199	-0.0556831	-2.61792	-0.256143	0.602406	-0.832561	-2.49628	-0.536457	-1.16537	2.98884	2.58331	1.81153	0.8305	2.49188	1.17612	2.41623	1.14774	SERTAD4	SERTA domain containing 4	56256
230666_at	1.81131	2.51446	2.14334	2.26031	2.19502	1.98895	2.3337	1.87661	-0.350945	-2.66606	-0.838531	-1.7306	-0.219556	0.0430598	0.354497	-0.875747	-0.343064	-0.0456228	-0.567505	-0.875103	1.08534	-0.0430598	0.206158	-0.236634	0.582756	0.0482311	-0.290425	-0.329422	-0.325798	-0.0885386	0.340792	0.552616	HOXA11-AS	HOXA11 antisense RNA (non-protein coding)	221883
230670_at	-0.830905	-0.476708	-3.05446	-0.44807	0.599655	0.0927334	1.22222	0.763125	1.12689	2.02371	2.66961	2.50082	1.99105	2.93116	-0.997578	0.224083	1.40836	-0.429842	-0.202857	-0.0927339	-0.856236	-0.791501	-3.86476	0.239739	2.35269	0.669699	-1.37011	-2.29102	-3.30303	0.483018	-0.489557	-0.422329	IGSF10	immunoglobulin superfamily, member 10	285313
231786_at	6.51173	6.38003	4.19665	6.38672	6.79911	4.93135	7.34602	5.9245	-0.436339	-0.0933303	-0.219445	1.6131	2.83358	-0.786554	0.237138	-0.0982657	-0.272183	-0.786554	-0.786554	-0.786554	-0.340649	0.140301	3.06214	-0.786554	1.17126	-0.786554	-0.786554	-0.429207	0.0933303	-0.755664	0.82979	-0.786554	HOXA13	homeobox A13	3209
231936_at	-2.91623	-4.15622	-4.49611	-3.25988	0.0968742	-0.16535	-0.338085	0.731607	0.666433	-0.0929403	0.88332	0.2612	0.390246	0.933528	-4.08091	0.0929399	-0.448609	1.24237	0.211524	-0.108541	2.18458	1.9881	2.19506	1.86162	2.68397	1.94048	-2.80431	-2.57696	-1.30065	-1.32772	-4.76656	-0.542213	HOXC9	homeobox C9	3225
232176_at	1.14033	-0.338761	0.809181	-4.69721	-0.989798	-2.13554	-2.08127	-3.50902	2.95722	4.04476	2.84507	2.77535	4.33107	2.15185	2.28553	2.67516	1.83459	-2.22587	2.27071	-1.88667	-0.052969	-0.411172	-0.302524	-0.476464	-1.15229	-4.41308	1.18111	-0.883077	1.18608	0.0535808	-1.42839	0.052969	SLITRK6	SLIT and NTRK-like family, member 6	84189
232481_s_at	1.4029	-0.0939655	1.47226	-1.73027	-1.13698	-2.08572	-1.23492	-1.40756	3.5393	4.72573	3.31781	3.48446	4.94244	2.72622	2.597	2.8032	2.30707	-4.09689	2.8084	-3.11409	-0.522689	-1.23987	0.093966	-1.05934	-2.52393	-3.82407	1.235	-2.32362	1.39055	0.775952	-1.24809	-0.514344	SLITRK6	SLIT and NTRK-like family, member 6	84189
233002_at	1.24782	2.1025	1.76347	0.604141	-7.09583	-2.97893	-7.09583	-4.4712	0.644095	0.0215316	0.515499	0.0176272	0.382238	0.146075	0.168727	-0.658648	-0.974801	-0.147845	-1.98969	-3.42546	0.62241	0.907451	-1.42182	-0.0176268	-1.69521	-5.19139	-0.375581	-0.380333	-0.353279	1.58724	0.95234	1.4688	PPP4R4	protein phosphatase 4, regulatory subunit 4	57718
233947_s_at	1.4038	-1.57131	-1.67282	-0.689814	-0.128865	2.54043	-2.3882	2.25163	-1.40937	-1.7025	1.72398	-1.44576	-1.25242	1.96183	7.31473	7.3939	7.4831	6.41507	7.42046	5.33951	1.06527	-0.216041	-0.185644	1.13879	-1.48429	-0.25688	1.63636	0.128865	-0.726181	-0.79257	-1.5663	2.13399	TBX5-AS1	TBX5 antisense RNA 1 (non-protein coding)	255480
235004_at	-0.0541444	0.973245	-0.332549	-0.244304	0.0230579	2.37162	0.169207	0.973426	-1.48529	-1.07871	-1.41172	-0.0450678	-1.077	-1.10517	1.64621	0.021378	0.0816526	1.04599	-0.0213776	0.371137	-1.45054	-0.692717	-0.487948	-1.28302	-1.7119	-1.72579	3.44013	3.54521	3.68831	1.33186	3.32257	1.07919	RBM24	RNA binding motif protein 24	221662
235086_at	1.15998	0.716215	1.02068	1.76484	2.56326	2.48858	4.14449	3.87159	-0.963437	0.232412	-0.949819	-0.383449	-0.07304	-0.732504	-0.437303	-0.560355	-2.18082	-0.632227	-0.908806	0.744002	-1.74786	-2.59796	0.07304	-1.50719	-0.617452	-1.31759	1.96514	2.47809	2.26385	-0.146638	2.82285	1.97256	THBS1	thrombospondin 1	7057
235591_at	1.25708	0.1096	2.16857	2.27304	3.73997	2.2036	4.77829	3.38435	-1.65133	-2.0329	-0.902726	-0.225943	-0.635738	-0.48729	-1.18146	-2.5103	-2.8456	-0.583563	-1.04141	0.131853	-2.18153	-0.132609	0.585209	0.105533	2.60128	2.94445	-0.43811	-0.105533	0.206315	2.35753	5.14505	-0.279302	SSTR1	somatostatin receptor 1	6751
236452_at	1.73305	0.245245	0.86316	1.89373	2.33009	-3.51946	2.23894	3.32413	0.25771	-0.502381	-1.16611	-3.24397	-1.5562	-2.8106	-3.00046	-1.11388	-0.914762	-0.951046	-0.488327	-1.17287	-1.57908	-2.01087	0.0450706	1.35784	-0.0450706	-0.21688	2.94751	2.60557	2.80426	3.30037	4.03456	1.92196
236738_at	2.69542	1.79669	2.49165	5.37822	6.76362	5.59858	7.01195	5.6554	-0.897347	-4.17586	-2.23323	-0.0973578	-0.81878	-2.93245	-0.548856	-1.72335	-3.74287	1.2172	-0.464222	-0.61134	1.00311	0.0973573	-0.542927	1.91467	5.22981	2.65836	-0.723775	-0.832561	-1.17077	0.502511	-0.136805	0.947839	C3orf80	chromosome 3 open reading frame 80	401097
237206_at	1.22332	4.88431	0.0252061	0.437776	-0.619879	-1.72468	-1.29854	2.2547	0.645249	2.85696	1.99524	1.64265	3.91502	2.37781	-1.17341	-0.0252066	-0.331696	-2.78476	-3.19836	-2.06433	-1.0685	-1.80069	-0.752697	-2.08586	-1.5881	-0.652019	4.79801	5.81641	4.25819	0.403113	-0.197101	0.879564	MYOCD	myocardin	93649
238808_at	3.04145	2.98002	1.18686	1.44943	3.25056	1.47247	2.94164	0.893121	0.0959511	0.245883	-3.46852	-2.10273	-0.304873	0.347681	-2.17074	-1.31584	0.174996	-0.196677	-0.340911	-0.641724	0.296232	0.569627	-1.03234	-1.93344	0.651243	0.245393	-2.92685	-1.97888	-0.63376	-0.0959506	-2.98593	-3.87778	HOXA13	homeobox A13	3209
239919_at	-0.833481	0.14532	-0.10311	-0.185388	0.984966	0.688041	0.271299	0.898243	-0.0541944	-2.40487	-0.883748	-0.226491	-0.107453	0.0377488	4.67168	4.64498	4.80083	4.04621	4.66765	3.28682	-4.70468	-0.492585	-0.0377483	0.552159	1.19515	-2.28973	-2.74995	0.208032	0.319048	-2.76956	-1.71261	-0.0787787	TBX5-AS1	TBX5 antisense RNA 1 (non-protein coding)	255480
239934_x_at	3.65462	3.55048	3.41071	2.53424	2.76716	3.24635	2.44737	2.81536	0.543707	0.134745	-1.58548	0.494576	-0.0204949	0.733131	-0.0682325	-0.0735106	-1.64742	-0.709067	0.502457	-2.45816	0.672485	0.234268	-2.32804	-0.179931	-0.266101	-0.481388	-0.341818	-0.49124	-0.272873	0.0204949	-0.357497	-0.142212
240420_at	0.149747	0.0683799	0.306117	0.256361	-1.11158	-1.38312	-4.94352	-0.549777	1.87151	3.83417	3.6151	3.14925	3.75289	4.53023	-4.9593	-0.643805	1.50596	-0.0683799	-0.425577	-0.171113	1.01009	-0.248247	-2.26752	1.97582	3.54969	2.32845	-4.92753	-5.80329	-1.79956	2.33946	-1.06801	-4.26252	AADACL2	arylacetamide deacetylase-like 2	344752
240715_at	-0.861956	-0.559306	-1.48645	-1.19444	-2.50477	-2.63201	-2.66909	2.08824	-1.88738	-0.202172	-1.93076	1.69759	1.19104	-2.92082	6.62328	6.03625	6.20635	5.34663	6.47532	4.59295	1.58697	-0.660119	0.202172	0.782527	0.612692	-0.322356	0.597075	-1.36218	0.76006	-1.6	-1.85617	2.09774	TBX5	T-box 5	6910
241703_at	2.19442	1.56587	0.871971	0.0851598	-1.67671	-1.74261	-2.47822	-1.75631	1.69654	3.14694	2.18672	1.41962	3.27404	1.86704	-0.203946	-0.450472	-0.907511	-2.3442	-0.940393	-1.73124	1.41826	0.258835	0.702512	-0.635364	-1.67586	-2.72882	0.527742	-1.47773	-0.0851593	2.15646	0.481407	-0.408949	RUNDC3B	RUN domain containing 3B	154661
244107_at	1.00424	0.181472	2.41415	-1.27813	-2.8007	-3.52268	-3.55501	-1.65752	2.43025	1.84306	3.34691	2.09543	2.60041	1.98216	-1.10699	-1.91787	0.0092411	-0.00924087	-2.40074	-2.65184	1.34848	0.105294	0.682254	-3.00641	-2.02687	-0.472398	-3.10369	-2.99082	0.733625	1.01804	2.07224	-1.16046
244435_at	0.684731	2.02906	1.13893	-1.77952	-3.43558	-0.700056	-2.02698	-0.549377	3.06835	3.41715	3.60201	2.95975	3.79383	3.04199	1.3094	2.49327	0.255138	-0.81082	2.99801	-2.94216	0.282174	0.329546	-0.255137	0.332182	-0.586068	-3.89996	-5.19793	-1.14764	-3.99235	-1.20936	-1.13754	-1.493	FAM196A	family with sequence similarity 196, member A	642938
1553613_s_at	-0.199249	-1.48299	-0.887143	-0.954268	1.57014	1.30829	1.15756	2.84929	-0.159755	-0.401126	-0.169151	-0.422048	0.0478311	-0.683665	2.87506	1.94906	2.98035	3.32774	2.70384	4.06535	-0.7325	-0.842954	-3.31273	0.341085	-0.0478311	0.57541	-0.857529	0.855174	-1.37838	1.21852	1.75383	-0.3173	FOXC1	forkhead box C1	2296
1554547_at	0.60678	1.05315	0.0272069	-0.627613	-1.49074	-1.28294	-0.0326729	-1.39266	1.73656	2.01176	2.5116	1.90471	1.53128	2.45172	-0.664232	-0.0568881	0.0496917	0.907934	-0.0272074	-0.61804	0.577729	-0.0387163	-1.45438	0.394868	0.256045	0.531698	-1.28381	-2.11459	-2.26762	1.03064	-1.29331	-0.392801	FAM13C	family with sequence similarity 13, member C	220965
1557446_x_at	0.232971	-0.581649	0.422584	0.849538	-1.6402	-1.13874	-2.94639	-5.36968	0.548787	0.26777	0.797617	0.350955	0.376834	1.19225	1.10122	0.916587	-1.07357	-0.0869193	0.0869193	-1.35213	1.11741	2.23422	1.48935	-0.372622	0.433244	-1.34458	-0.620375	-1.49084	-0.940755	-0.549912	-0.355288	-0.499313	TREML3P	triggering receptor expressed on myeloid cells-like 3, pseudogene	340206
1557905_s_at	0.731019	-0.283997	0.616936	1.02791	-0.386341	0.13513	-0.250724	0.223696	-0.0259399	-0.551791	-0.491384	-0.0199413	-0.632323	-0.286854	1.04246	0.30671	-0.359789	0.0199413	-0.339403	-0.632163	-0.0504017	0.382443	0.757053	-0.100379	-1.46923	-1.38812	1.5531	2.22758	2.21538	0.835675	1.32879	1.19484	CD44	CD44 molecule (Indian blood group)	960
1558199_at	-0.876135	0.052516	-0.447904	-1.57635	1.02357	0.518663	-0.236857	0.27377	-0.276101	0.145226	0.153828	-0.304775	0.400037	0.203403	0.845708	1.655	1.5768	2.45791	1.26349	1.89397	-0.984823	-0.445593	-0.710323	-0.266458	0.96464	0.931775	-0.492206	-1.12015	-0.052516	-0.673882	-0.391484	-1.38184	FN1	fibronectin 1	2335
1558795_at	2.24326	0.761176	2.93906	-3.28545	-0.159157	-0.228426	0.159157	0.247611	2.50119	3.4656	2.21079	2.50239	2.57143	2.51015	-0.735222	-4.21164	-0.312937	-0.725716	-4.10505	-2.73693	2.01991	1.33032	1.43715	1.11879	-2.15056	-0.897276	-3.29631	-2.74399	-3.26932	0.789395	-0.412762	-3.04237	LOC728052	uncharacterized LOC728052	728052
